# Supplementary material for: Disparate developmental patterns of immune responses to bacterial and viral infections in fish
Source: Sci Rep. 2015 Oct 21;5:15458. doi: 10.1038/srep15458 (PMC4614352; doi:10.1038/srep15458)
Supplement: Supplementary Information [file srep15458-s2.xls]

## Sheet: Egg stage - VHSV vs Control
Table S1. Complete description of features deposited on the micro array significantly up- or down- regulated by VHSV infection (adj. p <0.01, FC>2 or <0.5)
					Best hit in Human						Best hit in NR ncbi database
ProbeName	raw pValue	Adj. pValue	Fold change		Ensembl Protein ID	Ensembl Gene ID	Associated Gene Name	Description	Ensembl eValue		NCBI nt acc	NCBInt hit	NCBI E val		HGNC symbol
TC151905	3.66059e-12	4.75255e-08	28.0655						0		NM_001124463	Oncorhynchus mykiss cathelicidin antimicrobial peptide (LOC100136187) mRNA gb-AY360356.1- Oncorhynchus mykiss cathelicidin antimicrobial peptide mRNA complete cds	0		CATH1
TC134956	5.61386e-16	2.18654e-11	16.2751		ENSP00000439043				1e-24		NM_001140457	Salmo salar matrix metalloproteinase 9 (mmp9) mRNA gb-BT045896.1- Salmo salar clone ssal-rgf-536-026 Matrix metalloproteinase-9 precursor putative mRNA complete cds	3e-64		MMP9
IMM 687	1.88412e-07	0.000133427	13.1644						0		NM_001123573	Salmo salar cathelicidin antimicrobial peptide (LOC100136439) mRNA gb-AY360357.1- Salmo salar cathelicidin antimicrobial peptide mRNA complete cds	1e-179		CAMP
TC140064	1.37084e-07	0.000108965	11.3833		ENSP00000408290	ENSG00000205785	AC091435.2	Uncharacterized protein [Source:UniProtKB/TrEMBL;Acc:H0Y6W1]	4e-05		GQ505859	Salmo salar clone BAC CHORI214-439H13 genomic sequence	4e-59
TC171675	5.03958e-09	1.06467e-05	8.60286		ENSP00000436126	ENSG00000134339	SAA2	serum amyloid A2 [Source:HGNC Symbol;Acc:10514]	1e-37		NM_001124436	Oncorhynchus mykiss serum amyloid A (saa) mRNA emb-AM422446.1- Oncorhynchus mykiss mRNA for serum amyloid A (saa gene)	3e-25		SAA2
TC154068	7.56727e-09	1.40914e-05	7.33363		ENSP00000274507	ENSG00000145826	LECT2	leukocyte cell-derived chemotaxin 2 [Source:HGNC Symbol;Acc:6550]	4e-36		NM_001124309	Oncorhynchus mykiss LECT2 neutrophil chemotactic factor (lect2) mRNA gb-AF363272.1- Oncorhynchus mykiss LECT2 neutrophil chemotactic factor (LECT2) mRNA complete cds	0		LECT2
IMM 280	2.13694e-05	0.00435768	7.06286						4e-36		NM_001124309	Oncorhynchus mykiss LECT2 neutrophil chemotactic factor (lect2) mRNA gb-AF363272.1- Oncorhynchus mykiss LECT2 neutrophil chemotactic factor (LECT2) mRNA complete cds	0		LECT2
TC134331	1.76269e-07	0.000129724	6.29163		ENSP00000439043				9e-16		NM_001124370	Oncorhynchus mykiss matrix metalloproteinase 9 (mmp9) mRNA emb-AJ320533.1- Oncorhynchus mykiss mRNA for matrix metalloproteinase 9 (mmp9 gene)	0		MMP9
IMM 482	2.82593e-08	3.32338e-05	6.19206						0		NM_001124463	Oncorhynchus mykiss cathelicidin antimicrobial peptide (LOC100136187) mRNA gb-AY360356.1- Oncorhynchus mykiss cathelicidin antimicrobial peptide mRNA complete cds	0		AMP
TC162099	2.82868e-09	8.47494e-06	5.81744						0		NM_001124601	Oncorhynchus mykiss differentially regulated trout protein 1 (LOC100136615) mRNA gb-AF281355.1- Oncorhynchus mykiss differentially regulated trout protein 1 mRNA complete cds	1e-178
IMM 563	1.20355e-08	1.87508e-05	5.57536						0		NM_001124463	Oncorhynchus mykiss cathelicidin antimicrobial peptide (LOC100136187) mRNA gb-AY360356.1- Oncorhynchus mykiss cathelicidin antimicrobial peptide mRNA complete cds	0		AMP
TC144620	1.4998e-05	0.00330032	5.34053		ENSP00000316746	ENSG00000180644	PRF1	perforin 1 (pore forming protein) [Source:HGNC Symbol;Acc:9360]	3e-15		BT044939	Salmo salar clone ssal-rgf-508-047 Perforin-1 precursor putative mRNA complete cds	0		PRF1
IMM 849	4.42282e-07	0.000265022	5.31044						1e-35		NM_001124309	Oncorhynchus mykiss LECT2 neutrophil chemotactic factor (lect2) mRNA gb-AF363272.1- Oncorhynchus mykiss LECT2 neutrophil chemotactic factor (LECT2) mRNA complete cds	0		LECT2
TC168089	6.83283e-07	0.000364564	5.2024		ENSP00000261267	ENSG00000090382	LYZ	lysozyme [Source:HGNC Symbol;Acc:6740]	2e-60		NM_001124716	Oncorhynchus mykiss lysozyme II (lyz2) mRNA emb-X59491.1- O.mykiss mRNA for lysozyme II	0		LYZ
TC161751	4.41443e-07	0.000265022	5.19202						0		NM_001124601	Oncorhynchus mykiss differentially regulated trout protein 1 (LOC100136615) mRNA gb-AF281355.1- Oncorhynchus mykiss differentially regulated trout protein 1 mRNA complete cds	0
TC170965	5.56502e-08	5.28664e-05	4.98114						0		NM_001124601	Oncorhynchus mykiss differentially regulated trout protein 1 (LOC100136615) mRNA gb-AF281355.1- Oncorhynchus mykiss differentially regulated trout protein 1 mRNA complete cds	2e-79
IMM 416	1.20446e-06	0.000545493	4.92179						1e-45		NM_001124520	Oncorhynchus mykiss junB protein (LOC100136256) mRNA gb-AY614595.1- Oncorhynchus mykiss junB protein mRNA complete cds	0		JUNB
TC136119	1.18193e-05	0.00274017	4.80436						0		not-annotated	not-annotated	not-annotated
IMM 805	2.39117e-06	0.000882584	4.74697						3e-37		AF271114	Oncorhynchus mykiss chemotaxin mRNA partial cds	0		LECT2
IMM 1088	1.00634e-10	7.83915e-07	4.70398						3e-38		NM_001124436	Oncorhynchus mykiss serum amyloid A (saa) mRNA emb-AM422446.1- Oncorhynchus mykiss mRNA for serum amyloid A (saa gene)	0		SAA2
TC146120	2.88451e-07	0.000193705	4.471		ENSP00000372059	ENSG00000206013	IFITM5	interferon induced transmembrane protein 5 [Source:HGNC Symbol;Acc:16644]	1e-15		NM_001124369	Oncorhynchus mykiss interferon inducible protein 2 (iip2) mRNA emb-AJ320157.1- Oncorhynchus mykiss mRNA for interferon inducible protein 2 (iip2 gene)	0		IFITM5
TC159135	1.76522e-07	0.000129724	4.40973		ENSP00000299855	ENSG00000149968	MMP3	matrix metallopeptidase 3 (stromelysin 1, progelatinase) [Source:HGNC Symbol;Acc:7173]	3e-46		NM_001140524	Salmo salar Collagenase 3 (mmp13) mRNA gb-BT046016.1- Salmo salar clone ssal-rgf-539-134 Collagenase 3 precursor putative mRNA complete cds	0		MMP3
TC165887	3.12093e-06	0.00105702	4.37096		ENSP00000436126	ENSG00000134339	SAA2	serum amyloid A2 [Source:HGNC Symbol;Acc:10514]	3e-38		NM_001124436	Oncorhynchus mykiss serum amyloid A (saa) mRNA emb-AM422446.1- Oncorhynchus mykiss mRNA for serum amyloid A (saa gene)	0		SAA2
TC168846	2.58035e-06	0.000913655	4.34922		ENSP00000274507	ENSG00000145826	LECT2	leukocyte cell-derived chemotaxin 2 [Source:HGNC Symbol;Acc:6550]	5e-36		NM_001124309	Oncorhynchus mykiss LECT2 neutrophil chemotactic factor (lect2) mRNA gb-AF363272.1- Oncorhynchus mykiss LECT2 neutrophil chemotactic factor (LECT2) mRNA complete cds	0		LECT2
TC133886	3.71524e-08	4.01958e-05	4.33403		ENSP00000381607	ENSG00000084207	GSTP1	glutathione S-transferase pi 1 [Source:HGNC Symbol;Acc:4638]	1e-76		BT048579	Salmo salar clone ssal-eve-579-216 Glutathione S-transferase P putative mRNA complete cds	0		GSTP1
TC170600	1.1344e-08	1.87508e-05	4.23406		ENSP00000436126	ENSG00000134339	SAA2	serum amyloid A2 [Source:HGNC Symbol;Acc:10514]	3e-32		AM422447	Oncorhynchus mykiss saa gene for serum amyloid A exons 1-3	3e-56		SAA2
TC142015	2.00026e-05	0.00416621	4.20016		ENSP00000299610	ENSG00000166482	MFAP4	microfibrillar-associated protein 4 [Source:HGNC Symbol;Acc:7035]	9e-91		XM_002943396	PREDICTED: Xenopus (Silurana) tropicalis microfibril-associated glycoprotein 4-like (LOC100488644) mRNA	2e-15		MFAP4
IMM 39	4.145e-05	0.00704994	4.06735						1e-18		NM_001160495	Oncorhynchus mykiss C type lectin receptor B (LOC100301666) mRNA gb-FJ607865.1- Oncorhynchus mykiss C type lectin receptor B mRNA complete cds	0		CLEC4E
TC162265	1.36329e-07	0.000108965	4.03961		ENSP00000436126	ENSG00000134339	SAA2	serum amyloid A2 [Source:HGNC Symbol;Acc:10514]	2e-36		NM_001124436	Oncorhynchus mykiss serum amyloid A (saa) mRNA emb-AM422446.1- Oncorhynchus mykiss mRNA for serum amyloid A (saa gene)	0		SAA2
TC133143	1.1201e-07	9.29228e-05	4.01154						0		NM_001140335	Salmo salar ChaC cation transport regulator-like 1 (chac1) mRNA gb-BT045671.1- Salmo salar clone ssal-rgf-528-175 Cation transport regulator-like protein 1 putative mRNA complete cds	1e-160		CHAC1
TC142412	1.32355e-05	0.00301468	3.98811		ENSP00000299663	ENSG00000166523	CLEC4E	C-type lectin domain family 4, member E [Source:HGNC Symbol;Acc:14555]	6e-18		NM_001160495	Oncorhynchus mykiss C type lectin receptor B (LOC100301666) mRNA gb-FJ607865.1- Oncorhynchus mykiss C type lectin receptor B mRNA complete cds	0		CLEC4E
IMM 574	2.56064e-08	3.1167e-05	3.88174						0		NM_001124601		0
IMM 798	4.37935e-07	0.000265022	3.86052						1e-13		NM_001124265	Oncorhynchus mykiss precerebellin-like protein (cblnl) mRNA gb-AF192969.2- Oncorhynchus mykiss precerebellin-like protein (CBLNL) mRNA complete cds	0		C1QL2
TC169258	4.27353e-07	0.000265022	3.64982		ENSP00000436126	ENSG00000134339	SAA2	serum amyloid A2 [Source:HGNC Symbol;Acc:10514]	4e-36		NM_001146565	Salmo salar Serum amyloid A-5 protein (saa5) mRNA gb-BT057477.1- Salmo salar clone ssal-eve-561-244 Serum amyloid A-5 protein putative mRNA complete cds	0		SAA2
IMM 831	3.98542e-09	1.03485e-05	3.62749						3e-05		AF281354	Oncorhynchus mykiss putative hepcidin antibacterial peptide mRNA partial cds	0		HAMP
TC147851	3.08164e-05	0.00571556	3.53778						0		FQ310508	Dicentrarchus labrax chromosome sequence corresponding to linkage group 18 complete sequence	4e-16
TC171367	3.73702e-09	1.03485e-05	3.51774						0		not-annotated	not-annotated	not-annotated
TC171267	5.41693e-07	0.000301406	3.51199		ENSP00000436126	ENSG00000134339	SAA2	serum amyloid A2 [Source:HGNC Symbol;Acc:10514]	1e-37		NM_001124436	Oncorhynchus mykiss serum amyloid A (saa) mRNA emb-AM422446.1- Oncorhynchus mykiss mRNA for serum amyloid A (saa gene)	0		SAA2
TC152032	1.02136e-08	1.80822e-05	3.48534		ENSP00000244520	ENSG00000124562	SNRPC	small nuclear ribonucleoprotein polypeptide C [Source:HGNC Symbol;Acc:11157]	1e-37		BT046457	Salmo salar clone ssal-evd-515-212 U1 small nuclear ribonucleoprotein C putative mRNA complete cds	0		SNRPC
IMM 988	3.59008e-07	0.00023305	3.40219						3e-25		NM_001124447	Oncorhynchus mykiss CCAAT/enhancer-binding protein beta (LOC100136165) mRNA gb-AY144611.1- Oncorhynchus mykiss CCAAT/enhancer-binding protein beta mRNA complete cds	0		CEBPB
TC155613	1.46608e-05	0.00324445	3.37304		ENSP00000427279	ENSG00000081041	CXCL2	chemokine (C-X-C motif) ligand 2 [Source:HGNC Symbol;Acc:4603]	2e-13		AY160981	Oncorhynchus mykiss interleukin-8 (IL-8) mRNA IL-8-nL allele complete cds	0		CXCL2
TC161998	3.66679e-07	0.000234127	3.35977		ENSP00000245907	ENSG00000125730	C3	complement component 3 [Source:HGNC Symbol;Acc:1318]	2e-15		L24433	Oncorhynchus mykiss complement component C3 mRNA partial cds	1e-160		C3
TC169869	3.74805e-05	0.00648125	3.33586		ENSP00000395995	ENSG00000163492	CCDC141	coiled-coil domain containing 141 [Source:HGNC Symbol;Acc:26821]	1e-22		XM_001921349	PREDICTED: Danio rerio si:dkeyp-122a11.1 (si:dkeyp-122a11.1) mRNA	5e-22		CCDC141
TC165462	2.49525e-06	0.000891629	3.25286		ENSP00000368572	ENSG00000130066	SAT1	spermidine/spermine N1-acetyltransferase 1 [Source:HGNC Symbol;Acc:10540]	4e-90		BT057151	Salmo salar clone ssal-evf-507-121 Diamine acetyltransferase 1 putative mRNA complete cds	0		SAT1
CUST_117_PI420312184	3.48229e-05	0.00608213	3.20456		ENSP00000384406	ENSG00000125347	IRF1	interferon regulatory factor 1 [Source:HGNC Symbol;Acc:6116]	1e-67		NM_001124293	Oncorhynchus mykiss interferon regulatory factor 1 (irf-1) mRNA gb-AF332147.1- Oncorhynchus mykiss interferon regulatory factor 1 (IRF-1) mRNA complete cds	0		IRF1
TC171606	9.11232e-08	8.10387e-05	3.16812						0		L24433	Oncorhynchus mykiss complement component C3 mRNA partial cds	1e-133		C3
CUST_15_PI420312184	5.40189e-07	0.000301406	3.14069								AF483535	Oncorhynchus mykiss clone B191 VHSV-induced C-lectin-like protein mRNA partial cds	0
IMM 527	5.10927e-06	0.00151909	3.12392						1e-13		NM_001124265	Oncorhynchus mykiss precerebellin-like protein (cblnl) mRNA gb-AF192969.2- Oncorhynchus mykiss precerebellin-like protein (CBLNL) mRNA complete cds	0		C1QL2
TC160082	1.18164e-05	0.00274017	2.97106		ENSP00000303315	ENSG00000171223	JUNB	jun B proto-oncogene [Source:HGNC Symbol;Acc:6205]	5e-27		CR690290	Tetraodon nigroviridis full-length cDNA	2e-27		JUNB
TC171918	2.42535e-06	0.000882584	2.94246		ENSP00000436126	ENSG00000134339	SAA2	serum amyloid A2 [Source:HGNC Symbol;Acc:10514]	5e-29		NM_001124436	Oncorhynchus mykiss serum amyloid A (saa) mRNA emb-AM422446.1- Oncorhynchus mykiss mRNA for serum amyloid A (saa gene)	1e-132		SAA2
IMM 481	4.74432e-07	0.000271745	2.93974						3e-26		AY283059	Oncorhynchus mykiss CCAAT/enhancer binding protein beta (C/EBPbeta) gene complete cds	0		CEBPB
TC159764	1.97855e-08	2.85417e-05	2.91906		ENSP00000447160	ENSG00000127324	TSPAN8	tetraspanin 8 [Source:HGNC Symbol;Acc:11855]	3e-20		BT076381	Caligus rogercresseyi clone crog-evp-518-200 Tetraspanin-8 putative mRNA complete cds	1e-130		TSPAN8
TC171264	9.17105e-06	0.00236558	2.89391		ENSP00000293842	ENSG00000161970	RPL26	ribosomal protein L26 [Source:HGNC Symbol;Acc:10327]	2e-81		BT073289	Oncorhynchus mykiss clone omyk-evn-504-193 60S ribosomal protein L26 putative mRNA complete cds	6e-14		RPL26
TC166140	3.01705e-05	0.00562607	2.89323						0		not-annotated	not-annotated	not-annotated
IMM 832	8.48987e-07	0.000419613	2.8912						0		NM_001124601	Oncorhynchus mykiss differentially regulated trout protein 1 (LOC100136615) mRNA gb-AF281355.1- Oncorhynchus mykiss differentially regulated trout protein 1 mRNA complete cds	0
TC148498	1.15297e-05	0.00272164	2.88899		ENSP00000384406	ENSG00000125347	IRF1	interferon regulatory factor 1 [Source:HGNC Symbol;Acc:6116]	1e-67		NM_001124293	Oncorhynchus mykiss interferon regulatory factor 1 (irf-1) mRNA gb-AF332147.1- Oncorhynchus mykiss interferon regulatory factor 1 (IRF-1) mRNA complete cds	0		IRF1
TC142465	5.28113e-08	5.14236e-05	2.7956						0		not-annotated	not-annotated	not-annotated
TC142254	4.07157e-05	0.00698606	2.77249		ENSP00000215794	ENSG00000184979	USP18	ubiquitin specific peptidase 18 [Source:HGNC Symbol;Acc:12616]	2e-18		not-annotated	not-annotated	not-annotated		USP18
TC146390	2.9011e-08	3.32338e-05	2.73577		ENSP00000272520	ENSG00000144119	C1QL2	complement component 1, q subcomponent-like 2 [Source:HGNC Symbol;Acc:24181]	3e-13		NM_001124265	Oncorhynchus mykiss precerebellin-like protein (cblnl) mRNA gb-AF192969.2- Oncorhynchus mykiss precerebellin-like protein (CBLNL) mRNA complete cds	0		C1QL2
IMM 737	2.42204e-05	0.00478189	2.67543						5e-38		BT050009	Salmo salar clone ssal-eve-570-356 Leukocyte cell-derived chemotaxin 2 precursor putative mRNA complete cds	0		LECT2
IMM 642	8.31899e-06	0.00221929	2.65862						8e-18		BT047934	Salmo salar clone ssal-eve-540-215 Lysozyme C II precursor putative mRNA complete cds	0		LYZ
IMM 697	8.49844e-07	0.000419613	2.56978						0		BT046430	Salmo salar clone ssal-eve-502-259 CD209 antigen-like protein E putative mRNA complete cds	0		CD209
TC162804	1.01119e-06	0.00047934	2.54096		ENSP00000299663	ENSG00000166523	CLEC4E	C-type lectin domain family 4, member E [Source:HGNC Symbol;Acc:14555]	8e-23		NM_001124633	Oncorhynchus mykiss CD209 molecule (cd209) mRNA gb-AY593994.1- Oncorhynchus mykiss CD209-like protein (CD209) mRNA complete cds	0		CLEC4E
TC134831	5.09965e-05	0.00845218	2.53942		ENSP00000345728	ENSG00000165240	ATP7A	ATPase, Cu++ transporting, alpha polypeptide [Source:HGNC Symbol;Acc:869]	0		GQ200817	Sparus aurata copper transporting ATPase 1 (ATP7A) mRNA complete cds	0		ATP7A
TC164803	7.10153e-12	6.91494e-08	2.53603						0		M18103	Rainbow trout metallothionein mRNA complete cds	0		MT
TC169707	1.75043e-09	6.19795e-06	2.45374		ENSP00000260988	ENSG00000182187	CRYGB	crystallin, gamma B [Source:HGNC Symbol;Acc:2409]	3e-73		FJ438486	Epinephelus coioides crystallin gamma M2b mRNA partial cds	1e-136		CRYGB
TC165296	4.13979e-08	4.35785e-05	2.44617						0		M18104	Rainbow trout metallothionein mRNA complete cds	0		MT
TC160465	1.06512e-09	4.14853e-06	2.40019		ENSP00000361635	ENSG00000165637	VDAC2	voltage-dependent anion channel 2 [Source:HGNC Symbol;Acc:12672]	1e-153		BT045295	Salmo salar clone ssal-rgf-517-304 Voltage-dependent anion-selective channel protein 2 putative mRNA complete cds	0		VDAC2
IMM 67	4.30312e-06	0.00132147	2.39242						3e-27		NM_001172498	Oncorhynchus mykiss CCAAT/enhancer binding protein beta2 (LOC100379112) mRNA gb-DQ423470.1- Oncorhynchus mykiss CCAAT/enhancer binding protein beta2 mRNA complete cds	0		CEBPB
TC164284	6.56256e-05	0.00999516	2.34868						0		not-annotated	not-annotated	not-annotated
TC139055	5.48742e-05	0.00886845	2.34044		ENSP00000263413	ENSG00000039537	C6	complement component 6 [Source:HGNC Symbol;Acc:1339]	2e-33		NM_001124621	Oncorhynchus mykiss complement component 6 (c6) mRNA emb-AJ622903.2- Oncorhynchus mykiss mRNA for complement component C6 (c6 gene)	0		C6
TC140111	1.30698e-10	8.48424e-07	2.32942		ENSP00000415759	ENSG00000137713	PPP2R1B	protein phosphatase 2, regulatory subunit A, beta [Source:HGNC Symbol;Acc:9303]	2e-43		BT072187	Salmo salar clone ssal-rgf-515-256 Serine/threonine-protein phosphatase 2A 65 kDa regulatory subunit A beta isoform putative mRNA partial cds	0		PPP2R1B
IMM 1007	8.68345e-06	0.00227263	2.32803						8e-23		NM_001124633	Oncorhynchus mykiss CD209 molecule (cd209) mRNA gb-AY593994.1- Oncorhynchus mykiss CD209-like protein (CD209) mRNA complete cds	0		CLEC4E
IMM 827	3.98961e-06	0.00128423	2.31999						6e-07		AF281349	Oncorhynchus mykiss C-type lectin 2-1 mRNA partial cds	1e-167		COLEC12
TC138048	7.32617e-06	0.00207735	2.306		ENSP00000363641	ENSG00000136810	TXN	thioredoxin [Source:HGNC Symbol;Acc:12435]	3e-39		BT073907	Oncorhynchus mykiss clone omyk-evo-502-150 Thioredoxin putative mRNA complete cds	0		TXN
TC132479	2.20171e-08	2.95705e-05	2.284		ENSP00000309710	ENSG00000143570	SLC39A1	solute carrier family 39 (zinc transporter), member 1 [Source:HGNC Symbol;Acc:12876]	3e-98		NM_001124481	Oncorhynchus mykiss zinc/iron-regulated protein (zip1) mRNA gb-AY387045.1- Oncorhynchus mykiss zinc/iron-regulated protein (ZIP1) mRNA complete cds	0		SLC39A1
TC156869	1.08356e-05	0.00261026	2.27219		ENSP00000222304	ENSG00000105697	HAMP	hepcidin antimicrobial peptide [Source:HGNC Symbol;Acc:15598]	4e-06		HQ711993	Oncorhynchus mykiss hepcidin mRNA complete cds	0		HAMP
TC133937	1.1213e-07	9.29228e-05	2.25718		ENSP00000385278	ENSG00000119801	YPEL5	yippee-like 5 (Drosophila) [Source:HGNC Symbol;Acc:18329]	2e-50		BT057508	Salmo salar clone ssal-evf-550-164 yippee-like 5 putative mRNA complete cds	3e-09		YPEL5
TC167027	7.72172e-06	0.00210837	2.25629		ENSP00000245907	ENSG00000125730	C3	complement component 3 [Source:HGNC Symbol;Acc:1318]	4e-15		L24433	Oncorhynchus mykiss complement component C3 mRNA partial cds	1e-154		C3
TC163717	4.62299e-08	4.73844e-05	2.21298		ENSP00000381607	ENSG00000084207	GSTP1	glutathione S-transferase pi 1 [Source:HGNC Symbol;Acc:4638]	4e-44		AB026119	Oncorhynchus nerka GST class pi mRNA for glutathione S-transferase complete cds	0		GSTP1
TC167864	8.69397e-06	0.00227263	2.17943		ENSP00000360269	ENSG00000184292	TACSTD2	tumor-associated calcium signal transducer 2 [Source:HGNC Symbol;Acc:11530]	4e-56		NM_001141460	Salmo salar Tumor-associated calcium signal transducer 2 (tacd2) mRNA gb-BT049742.1- Salmo salar clone ssal-evf-545-016 Tumor-associated calcium signal transducer 2 precursor putative mRNA complete cds	0		TACSTD2
TC149120	4.89638e-05	0.00818494	2.17146		ENSP00000260988	ENSG00000182187	CRYGB	crystallin, gamma B [Source:HGNC Symbol;Acc:2409]	8e-58		CR703490	Tetraodon nigroviridis full-length cDNA	1e-96		CRYGB
TC132867	2.09493e-05	0.0042945	2.14276		ENSP00000216797	ENSG00000100906	NFKBIA	nuclear factor of kappa light polypeptide gene enhancer in B-cells inhibitor, alpha [Source:HGNC Symbol;Acc:7797]	1e-94		NM_001124368	Oncorhynchus mykiss inhibitor of nuclear factor kappa B alpha (LOC100136058) mRNA emb-AJ317969.1- Oncorhynchus mykiss mRNA for inhibitor of nuclear factor kappa B alpha (i kappa B alpha gene)	0		NFKBIA
TC155295	2.45546e-05	0.00478189	2.11523		ENSP00000445811	ENSG00000082641	NFE2L1	nuclear factor (erythroid-derived 2)-like 1 [Source:HGNC Symbol;Acc:7781]	1e-122		EU025708	Salmo salar EAP30 subunit of ELL complex a (Eap30a) nuclear domain 10 protein 52 a (Ndp52a) tubulin tyrosine ligase-like family member 6a (BAC05032) homeobox protein HoxB8ba (HoxB8ba) homeobox protein HoxB6ba (HoxB6ba) homeobox protein HoxB5ba (HoxB5ba) homeobox protein HoxB3ba (HoxB3ba) homeobox protein HoxB1ba (HoxB1ba) Src family associated phosphoprotein 1 (Scap1) sorting nexin 11 (Snx11) chr…	1e-108		NFE2L1
TC149299	1.67763e-05	0.00359022	2.09673						0		BT071999	Salmo salar clone ssal-rgf-507-021 novel cds	0
IMM 814	7.00802e-07	0.000368859	2.09435						0		AF281336	Oncorhynchus mykiss complement component 7 mRNA partial cds	1e-124		C7
TC166646	1.36274e-06	0.000589429	2.07614		ENSP00000384406	ENSG00000125347	IRF1	interferon regulatory factor 1 [Source:HGNC Symbol;Acc:6116]	1e-67		NM_001124293	Oncorhynchus mykiss interferon regulatory factor 1 (irf-1) mRNA gb-AF332147.1- Oncorhynchus mykiss interferon regulatory factor 1 (IRF-1) mRNA complete cds	0		IRF1
TC165860	2.65008e-06	0.00092989	2.06753						0		not-annotated	not-annotated	not-annotated
TC150152	1.63726e-05	0.00352317	2.04356		ENSP00000338989	ENSG00000221926	TRIM16	tripartite motif containing 16 [Source:HGNC Symbol;Acc:17241]	6e-63		AM887824	Oncorhynchus mykiss mRNA for fish virus induced TRIM protein (finTRIM gene) clone RTG17	0		TRIM16
CUST_133_PI420312184	3.15642e-05	0.00576785	2.03447		ENSP00000399918	ENSG00000221926	TRIM16	tripartite motif containing 16 [Source:HGNC Symbol;Acc:17241]	1e-28		NM_001160506	Oncorhynchus mykiss fish virus induced TRIM protein (fintrim) mRNA	0		TRIM16
TC146755	2.06644e-05	0.00428116	2.02614						0		not-annotated	not-annotated	not-annotated
TC158763	1.18307e-08	1.87508e-05	2.0212		ENSP00000404078	ENSG00000226976	COX6A1P2	cytochrome c oxidase subunit VIa polypeptide 1 pseudogene 2 [Source:HGNC Symbol;Acc:35239]	2e-15		EU325850	Oncorhynchus masou formosanus cytochrome c oxidase subunit VIa polypeptide 1 (COX6A1) mRNA complete cds	0		COX6A1P2
IMM 866	6.33221e-05	0.00986532	2.02103						1e-117		AF483538	Oncorhynchus mykiss clone B203 VHSV-induced protein mRNA partial cds	0		HELZ2
TC154319	8.07857e-14	1.57326e-09	2.0164		ENSP00000262646	ENSG00000104388	RAB2A	RAB2A, member RAS oncogene family [Source:HGNC Symbol;Acc:9763]	1e-131		BT059707	Salmo salar clone ssal-rgf-531-270 Ras-related protein Rab-2A putative mRNA complete cds	0		RAB2A
TC160863	1.4702e-07	0.000114526	0.487099		ENSP00000357981	ENSG00000163131	CTSS	cathepsin S [Source:HGNC Symbol;Acc:2545]	1e-09		AY622857	Oncorhynchus mykiss cysteine proteinase inhibitor mRNA partial cds	0		CTSS
TC158541	5.19365e-09	1.06467e-05	0.454743		ENSP00000316042	ENSG00000177733	HNRNPA0	heterogeneous nuclear ribonucleoprotein A0 [Source:HGNC Symbol;Acc:5030]	2e-72		BT044656	Salmo salar clone ssal-rgf-002-074 Heterogeneous nuclear ribonucleoprotein A0 putative mRNA complete cds	0		HNRNPA0
TC134429	2.03637e-10	1.13307e-06	0.426743		ENSP00000355778	ENSG00000163041	H3F3A	H3 histone, family 3A [Source:HGNC Symbol;Acc:4764]	1e-88		BT073171	Oncorhynchus mykiss clone omyk-evn-510-375 Histone H3.3 putative mRNA complete cds	0		H3F3A
TC139333	2.1522e-05	0.00436593	0.360966						0		not-annotated	not-annotated	not-annotated
TC136413	5.25739e-08	5.14236e-05	0.320273		ENSP00000388647	ENSG00000112118	MCM3	minichromosome maintenance complex component 3 [Source:HGNC Symbol;Acc:6945]	6e-33		NM_001140180	Salmo salar MCM3 minichromosome maintenance deficient 3 (S. cerevisiae) (mcm3) mRNA gb-BT045382.1- Salmo salar clone ssal-rgf-519-351 DNA replication licensing factor MCM3 putative mRNA complete cds	0		MCM3
TC166230	1.27485e-05	0.00292083	0.231553						0		not-annotated	not-annotated	not-annotated
TC158695	2.09271e-05	0.0042945	0.205409		ENSP00000401674	ENSG00000185551	NR2F2	nuclear receptor subfamily 2, group F, member 2 [Source:HGNC Symbol;Acc:7976]	1e-107		EU481821	Salmo salar physical map contig 483 genomic sequence	1e-162		NR2F2
TC160000	5.58647e-06	0.00164839	0.1219		ENSP00000387898	ENSG00000085982	USP40	ubiquitin specific peptidase 40 [Source:HGNC Symbol;Acc:20069]	1e-49		XM_001921318	PREDICTED: Danio rerio ubiquitin specific peptidase 40 (usp40) mRNA	1e-10		USP40

## Sheet: Hatch stage - VHSV vs Control
					Best hit in Human						Best hit in NR ncbi database
ProbeName	raw pValue	Adj. pValue	Fold change		Ensembl Protein ID	Ensembl Gene ID	Associated Gene Name	Description	Ensembl eValue		NCBI nt acc	NCBInt hit	NCBI E val		HGNC symbol
TC171675	8.35111e-10	3.25267e-06	10.573		ENSP00000436126	ENSG00000134339	SAA2	serum amyloid A2 [Source:HGNC Symbol;Acc:10514]	1e-37		NM_001124436	Oncorhynchus mykiss serum amyloid A (saa) mRNA emb-AM422446.1- Oncorhynchus mykiss mRNA for serum amyloid A (saa gene)	3e-25		SAA2
TC144620	6.70666e-08	7.68288e-05	10.5346		ENSP00000316746	ENSG00000180644	PRF1	perforin 1 (pore forming protein) [Source:HGNC Symbol;Acc:9360]	3e-15		BT044939	Salmo salar clone ssal-rgf-508-047 Perforin-1 precursor putative mRNA complete cds	0		PRF1
TC134956	3.35084e-14	1.30512e-09	10.4059		ENSP00000439043				1e-24		NM_001140457	Salmo salar matrix metalloproteinase 9 (mmp9) mRNA gb-BT045896.1- Salmo salar clone ssal-rgf-536-026 Matrix metalloproteinase-9 precursor putative mRNA complete cds	3e-64		MMP9
TC155613	2.232e-10	1.73869e-06	9.91228		ENSP00000427279	ENSG00000081041	CXCL2	chemokine (C-X-C motif) ligand 2 [Source:HGNC Symbol;Acc:4603]	2e-13		AY160981	Oncorhynchus mykiss interleukin-8 (IL-8) mRNA IL-8-nL allele complete cds	0		CXCL2
IMM 687	3.6296e-06	0.0012187	8.54931						0		NM_001123573	Salmo salar cathelicidin antimicrobial peptide (LOC100136439) mRNA gb-AY360357.1- Salmo salar cathelicidin antimicrobial peptide mRNA complete cds	1e-179		CAMP
TC165887	7.14541e-09	1.46477e-05	8.17222		ENSP00000436126	ENSG00000134339	SAA2	serum amyloid A2 [Source:HGNC Symbol;Acc:10514]	3e-38		NM_001124436	Oncorhynchus mykiss serum amyloid A (saa) mRNA emb-AM422446.1- Oncorhynchus mykiss mRNA for serum amyloid A (saa gene)	0		SAA2
IMM 897	8.16423e-10	3.25267e-06	7.61537						5e-13		NM_001124521	Oncorhynchus mykiss myc-regulated DEAD box protein (LOC100136257) mRNA gb-AY614597.1- Oncorhynchus mykiss myc-regulated DEAD box protein mRNA complete cds	0		CXCL2
IMM 547	9.88012e-10	3.49837e-06	7.53948						5e-13		NM_001124521	Oncorhynchus mykiss myc-regulated DEAD box protein (LOC100136257) mRNA gb-AY614597.1- Oncorhynchus mykiss myc-regulated DEAD box protein mRNA complete cds	0		CXCL2
TC169258	1.05277e-10	1.02511e-06	7.46056		ENSP00000436126	ENSG00000134339	SAA2	serum amyloid A2 [Source:HGNC Symbol;Acc:10514]	4e-36		NM_001146565	Salmo salar Serum amyloid A-5 protein (saa5) mRNA gb-BT057477.1- Salmo salar clone ssal-eve-561-244 Serum amyloid A-5 protein putative mRNA complete cds	0		SAA2
TC170600	1.66199e-11	2.15776e-07	7.333		ENSP00000436126	ENSG00000134339	SAA2	serum amyloid A2 [Source:HGNC Symbol;Acc:10514]	3e-32		AM422447	Oncorhynchus mykiss saa gene for serum amyloid A exons 1-3	3e-56		SAA2
TC151905	1.62072e-07	0.000134309	6.98977						0		NM_001124463	Oncorhynchus mykiss cathelicidin antimicrobial peptide (LOC100136187) mRNA gb-AY360356.1- Oncorhynchus mykiss cathelicidin antimicrobial peptide mRNA complete cds	0		AMP
CUST_20_PI420312184	1.04694e-05	0.00273673	6.85653		ENSP00000360860	ENSG00000152778	IFIT5	interferon-induced protein with tetratricopeptide repeats 5 [Source:HGNC Symbol;Acc:13328]	6e-75		NM_001124333	Oncorhynchus mykiss VHSV-induced protein-4 (LOC100135996) mRNA gb-AF483530.1- Oncorhynchus mykiss VHSV-induced protein-4 mRNA complete cds	0		IFIT5
TC162265	8.16326e-10	3.25267e-06	6.25572		ENSP00000436126	ENSG00000134339	SAA2	serum amyloid A2 [Source:HGNC Symbol;Acc:10514]	2e-36		NM_001124436	Oncorhynchus mykiss serum amyloid A (saa) mRNA emb-AM422446.1- Oncorhynchus mykiss mRNA for serum amyloid A (saa gene)	0		SAA2
TC155290	1.07389e-05	0.00278846	5.7751		ENSP00000342572				5e-20		FJ438515	Epinephelus coioides CUB/zona pellucida-like domains 1-like protein mRNA partial cds	2e-15		DMBT1
CUST_86_PI420312184	2.56852e-06	0.000980795	5.69278		ENSP00000263341	ENSG00000125538	IL1B	interleukin 1, beta [Source:HGNC Symbol;Acc:5992]	1e-14		AJ223954	Oncorhynchus mykiss mRNA for interleukin-1-beta	0		IL1B
IMM 507	2.15862e-05	0.00442505	5.65697						2e-17		NM_001124575	Oncorhynchus mykiss DNA-damage-inducible transcript 4-like (ddit4l) mRNA gb-DQ400410.1- Oncorhynchus mykiss DNA-damage-inducible transcript 4-like (DDIT4L) mRNA complete cds	0		DDIT4L
IMM 1088	1.43877e-11	2.15776e-07	5.45806						3e-38		NM_001124436	Oncorhynchus mykiss serum amyloid A (saa) mRNA emb-AM422446.1- Oncorhynchus mykiss mRNA for serum amyloid A (saa gene)	0		SAA2
CUST_107_PI420312184	2.51264e-08	3.62463e-05	5.40716		ENSP00000327251	ENSG00000007171	NOS2	nitric oxide synthase 2, inducible [Source:HGNC Symbol;Acc:7873]	0		NM_001124359	Oncorhynchus mykiss inducible nitric oxide synthase (nos2) mRNA emb-AJ295230.1- Oncorhynchus mykiss mRNA for inducible nitric oxide synthase (iNOS/NOS2 gene)	0		NOS2
IMM 482	1.5914e-07	0.000134309	5.23161						0		NM_001124463	Oncorhynchus mykiss cathelicidin antimicrobial peptide (LOC100136187) mRNA gb-AY360356.1- Oncorhynchus mykiss cathelicidin antimicrobial peptide mRNA complete cds	0		AMP
TC171918	1.51972e-09	4.93263e-06	5.1416		ENSP00000436126	ENSG00000134339	SAA2	serum amyloid A2 [Source:HGNC Symbol;Acc:10514]	5e-29		NM_001124436	Oncorhynchus mykiss serum amyloid A (saa) mRNA emb-AM422446.1- Oncorhynchus mykiss mRNA for serum amyloid A (saa gene)	1e-132		SAA2
TC163005	2.82606e-06	0.00103925	4.83177		ENSP00000310127	ENSG00000126456	IRF3	interferon regulatory factor 3 [Source:HGNC Symbol;Acc:6118]	1e-29		NM_001136548	Salmo salar interferon regulatory factor 7 (irf7) mRNA gb-BT045216.1- Salmo salar clone ssal-rgf-515-116 Interferon regulatory factor 7 putative mRNA complete cds	6e-91		IRF3
TC171267	1.508e-08	2.3494e-05	4.66285		ENSP00000436126	ENSG00000134339	SAA2	serum amyloid A2 [Source:HGNC Symbol;Acc:10514]	1e-37		NM_001124436	Oncorhynchus mykiss serum amyloid A (saa) mRNA emb-AM422446.1- Oncorhynchus mykiss mRNA for serum amyloid A (saa gene)	0		SAA2
IMM 416	2.63876e-06	0.000990096	4.55209						1e-45		NM_001124520	Oncorhynchus mykiss junB protein (LOC100136256) mRNA gb-AY614595.1- Oncorhynchus mykiss junB protein mRNA complete cds	0		JUNB
CUST_117_PI420312184	7.3685e-07	0.000387832	4.54498		ENSP00000384406	ENSG00000125347	IRF1	interferon regulatory factor 1 [Source:HGNC Symbol;Acc:6116]	1e-67		NM_001124293	Oncorhynchus mykiss interferon regulatory factor 1 (irf-1) mRNA gb-AF332147.1- Oncorhynchus mykiss interferon regulatory factor 1 (IRF-1) mRNA complete cds	0		IRF1
IMM 563	1.45034e-07	0.000128385	4.47006						0		NM_001124463	Oncorhynchus mykiss cathelicidin antimicrobial peptide (LOC100136187) mRNA gb-AY360356.1- Oncorhynchus mykiss cathelicidin antimicrobial peptide mRNA complete cds	0		AMP
IMM 988	1.77256e-08	2.65536e-05	4.26895						3e-25		NM_001124447	Oncorhynchus mykiss CCAAT/enhancer-binding protein beta (LOC100136165) mRNA gb-AY144611.1- Oncorhynchus mykiss CCAAT/enhancer-binding protein beta mRNA complete cds	0		CEBPB
TC138749	3.37008e-06	0.0011616	4.2189		ENSP00000277817	ENSG00000148634	HERC4	HECT and RLD domain containing E3 ubiquitin protein ligase 4 [Source:HGNC Symbol;Acc:24521]	2e-26		not-annotated	not-annotated	not-annotated		HERC4
CUST_19_PI420312184	3.32416e-05	0.0061072	4.06171		ENSP00000296142	ENSG00000163825	RTP3	receptor (chemosensory) transporter protein 3 [Source:HGNC Symbol;Acc:15572]	2e-26		NM_001124334	Oncorhynchus mykiss VHSV-induced protein-5 (LOC100135997) mRNA gb-AF483531.1- Oncorhynchus mykiss VHSV-induced protein-5 mRNA complete cds	0		RTP3
TC159768	1.73251e-05	0.00384683	4.02033		ENSP00000308815	ENSG00000172724	CCL19	chemokine (C-C motif) ligand 19 [Source:HGNC Symbol;Acc:10617]	2e-06		BT059861	Salmo salar clone ssal-rgg-506-208 C-C motif chemokine 19 precursor putative mRNA complete cds	0		CCL19
IMM 538	1.52579e-05	0.00351808	4.01737						2e-26		NM_001124334	Oncorhynchus mykiss VHSV-induced protein-5 (LOC100135997) mRNA gb-AF483531.1- Oncorhynchus mykiss VHSV-induced protein-5 mRNA complete cds	0		RTP3
TC155239	2.70146e-07	0.000181413	3.98806		ENSP00000276914	ENSG00000147872	PLIN2	perilipin 2 [Source:HGNC Symbol;Acc:248]	4e-12		BT072598	Salmo salar clone ssal-rgf-532-023 Adipophilin putative mRNA partial cds	0		PLIN2
TC148498	1.86748e-07	0.000142561	3.97568		ENSP00000384406	ENSG00000125347	IRF1	interferon regulatory factor 1 [Source:HGNC Symbol;Acc:6116]	1e-67		NM_001124293	Oncorhynchus mykiss interferon regulatory factor 1 (irf-1) mRNA gb-AF332147.1- Oncorhynchus mykiss interferon regulatory factor 1 (IRF-1) mRNA complete cds	0		IRF1
TC132437	6.42156e-05	0.0098259	3.81658		ENSP00000354830	ENSG00000145358	DDIT4L	DNA-damage-inducible transcript 4-like [Source:HGNC Symbol;Acc:30555]	2e-17		NM_001124575	Oncorhynchus mykiss DNA-damage-inducible transcript 4-like (ddit4l) mRNA gb-DQ400410.1- Oncorhynchus mykiss DNA-damage-inducible transcript 4-like (DDIT4L) mRNA complete cds	0		DDIT4L
TC146120	1.92151e-06	0.000789686	3.79076		ENSP00000372059	ENSG00000206013	IFITM5	interferon induced transmembrane protein 5 [Source:HGNC Symbol;Acc:16644]	1e-15		NM_001124369	Oncorhynchus mykiss interferon inducible protein 2 (iip2) mRNA emb-AJ320157.1- Oncorhynchus mykiss mRNA for interferon inducible protein 2 (iip2 gene)	0		IFITM5
IMM 859	5.439e-06	0.00166806	3.73852						2e-26		NM_001124334	Oncorhynchus mykiss VHSV-induced protein-5 (LOC100135997) mRNA gb-AF483531.1- Oncorhynchus mykiss VHSV-induced protein-5 mRNA complete cds	0		RTP3
IMM 481	1.47657e-08	2.3494e-05	3.71566						3e-26		AY283059	Oncorhynchus mykiss CCAAT/enhancer binding protein beta (C/EBPbeta) gene complete cds	0		CEBPB
IMM 831	4.14133e-09	1.07534e-05	3.61823						3e-05		AF281354	Oncorhynchus mykiss putative hepcidin antibacterial peptide mRNA partial cds	0		HAMP
TC143098	1.37937e-08	2.33587e-05	3.49726		ENSP00000291577	ENSG00000160221	C21orf33	chromosome 21 open reading frame 33 [Source:HGNC Symbol;Acc:1273]	4e-19		not-annotated	not-annotated	not-annotated		C21orf33
IMM 675	1.72576e-07	0.000137177	3.49235						1e-13		BT125229	Salmo salar clone ssal-eve-564-294 C-C motif chemokine 19 precursor putative mRNA complete cds	0		CCL19
TC172601	8.04588e-06	0.00223842	3.41707		ENSP00000402146				3e-06		not-annotated	not-annotated	not-annotated		PML
TC142465	1.83381e-09	5.49424e-06	3.41627						0		not-annotated	not-annotated	not-annotated
IMM 1100	5.79081e-06	0.00173497	3.40198						0		X66134	Haemorrhagic septicema virus mRNA for envelope protein	0
TC132801	1.19493e-05	0.00302215	3.35408		ENSP00000303315	ENSG00000171223	JUNB	jun B proto-oncogene [Source:HGNC Symbol;Acc:6205]	8e-76		NM_001124520	Oncorhynchus mykiss junB protein (LOC100136256) mRNA gb-AY614595.1- Oncorhynchus mykiss junB protein mRNA complete cds	0		JUNB
IMM 527	2.29417e-06	0.000893556	3.32381						1e-13		NM_001124265	Oncorhynchus mykiss precerebellin-like protein (cblnl) mRNA gb-AF192969.2- Oncorhynchus mykiss precerebellin-like protein (CBLNL) mRNA complete cds	0		C1QL2
TC140147	1.23039e-05	0.00308005	3.19777		ENSP00000360860	ENSG00000152778	IFIT5	interferon-induced protein with tetratricopeptide repeats 5 [Source:HGNC Symbol;Acc:13328]	6e-75		NM_001124333	Oncorhynchus mykiss VHSV-induced protein-4 (LOC100135996) mRNA gb-AF483530.1- Oncorhynchus mykiss VHSV-induced protein-4 mRNA complete cds	0		IFIT5
CUST_106_PI420312184	1.38223e-06	0.000647715	3.18214		ENSP00000427279	ENSG00000081041	CXCL2	chemokine (C-X-C motif) ligand 2 [Source:HGNC Symbol;Acc:4603]	5e-13		NM_001124521	Oncorhynchus mykiss myc-regulated DEAD box protein (LOC100136257) mRNA gb-AY614597.1- Oncorhynchus mykiss myc-regulated DEAD box protein mRNA complete cds	0		CXCL2
IMM 67	4.72699e-08	5.95753e-05	3.14647						3e-27		NM_001172498	Oncorhynchus mykiss CCAAT/enhancer binding protein beta2 (LOC100379112) mRNA gb-DQ423470.1- Oncorhynchus mykiss CCAAT/enhancer binding protein beta2 mRNA complete cds	0		CEBPB
IMM 798	8.58424e-06	0.00235456	3.04918						1e-13		NM_001124265	Oncorhynchus mykiss precerebellin-like protein (cblnl) mRNA gb-AF192969.2- Oncorhynchus mykiss precerebellin-like protein (CBLNL) mRNA complete cds	0		C1QL2
TC172556	1.52821e-06	0.00068917	3.03837		ENSP00000330341	ENSG00000184557	SOCS3	suppressor of cytokine signaling 3 [Source:HGNC Symbol;Acc:19391]	2e-84		NM_001146168	Oncorhynchus mykiss suppressor of cytokine signaling 3 (socs3) mRNA emb-AM748723.1- Oncorhynchus mykiss mRNA for suppressor of cytokine signaling 3 (socs3 gene)	0		SOCS3
TC156869	9.27229e-08	9.50385e-05	3.02429		ENSP00000222304	ENSG00000105697	HAMP	hepcidin antimicrobial peptide [Source:HGNC Symbol;Acc:15598]	4e-06		HQ711993	Oncorhynchus mykiss hepcidin mRNA complete cds	0		HAMP
IMM 1050	1.00436e-06	0.000495175	3.00712						1e-45		NM_001124520	Oncorhynchus mykiss junB protein (LOC100136256) mRNA gb-AY614595.1- Oncorhynchus mykiss junB protein mRNA complete cds	0		JUNB
TC168995	6.3166e-05	0.00972433	2.96734		ENSP00000418248	ENSG00000168477	TNXB	tenascin XB [Source:HGNC Symbol;Acc:11976]	1e-119		GQ505858	Salmo salar clone BAC CHORI214-129P21 genomic sequence	1e-154		TNXB
CUST_15_PI420312184	1.3969e-06	0.000647715	2.94182								AF483535	Oncorhynchus mykiss clone B191 VHSV-induced C-lectin-like protein mRNA partial cds	0
TC142254	2.12386e-05	0.00437684	2.91863		ENSP00000215794	ENSG00000184979	USP18	ubiquitin specific peptidase 18 [Source:HGNC Symbol;Acc:12616]	2e-18		not-annotated	not-annotated	not-annotated		USP18
TC157655	2.00603e-07	0.00014742	2.91245		ENSP00000436806	ENSG00000165494	PCF11	PCF11, cleavage and polyadenylation factor subunit, homolog (S. cerevisiae) [Source:HGNC Symbol;Acc:30097]	1e-22		NM_001140760	Salmo salar cleavage and polyadenylation factor subunit homolog (S. cerevisiae) (pcf11) mRNA gb-BT046915.2- Salmo salar clone ssal-rgb2-633-070 Pre-mRNA cleavage complex 2 protein Pcf11 putative mRNA complete cds	5e-11		PCF11
IMM 890	2.1179e-07	0.000152759	2.84882						4e-13		AJ279069	Oncorhynchus mykiss mRNA for putative interleukin 8 (IL-8 gene)	0		CXCL2
TC156392	2.64371e-06	0.000990096	2.84235		ENSP00000257549	ENSG00000135094	SDS	serine dehydratase [Source:HGNC Symbol;Acc:10691]	8e-63		BT059861	Salmo salar clone ssal-rgg-506-208 C-C motif chemokine 19 precursor putative mRNA complete cds	0		SDS
IMM 827	1.58278e-07	0.000134309	2.79427						6e-07		AF281349	Oncorhynchus mykiss C-type lectin 2-1 mRNA partial cds	1e-167		COLEC12
CUST_34_PI425348775	3.83241e-08	5.14719e-05	2.77343		ENSP00000363318	ENSG00000147168	IL2RG	interleukin 2 receptor, gamma [Source:HGNC Symbol;Acc:6010]	1e-33			IL-2Rgamma2			IL2RG
TC159998	5.47412e-05	0.00903439	2.76915						0		NM_001124480	Oncorhynchus mykiss cathelicidin 1 (LOC100136204) mRNA gb-AY382478.1- Oncorhynchus mykiss cathelicidin 1 mRNA complete cds	0		AMP
TC154197	7.33081e-07	0.000387832	2.76822						0		not-annotated	not-annotated	not-annotated
TC168650	1.31714e-06	0.000625623	2.71543		ENSP00000436126	ENSG00000134339	SAA2	serum amyloid A2 [Source:HGNC Symbol;Acc:10514]	3e-32		AM422447	Oncorhynchus mykiss saa gene for serum amyloid A exons 1-3	1e-132		SAA2
IMM 261	3.53827e-07	0.00022621	2.70308						0		NM_001124293	Oncorhynchus mykiss interferon regulatory factor 1 (irf-1) mRNA gb-AF332147.1- Oncorhynchus mykiss interferon regulatory factor 1 (IRF-1) mRNA complete cds	0		IRF1
TC134892	6.27207e-07	0.000351565	2.69895		ENSP00000291577	ENSG00000160221	C21orf33	chromosome 21 open reading frame 33 [Source:HGNC Symbol;Acc:1273]	8e-90		AF469968	Oncorhynchus mykiss microsatellite OMM1182 sequence	6e-19		C21orf33
IMM 1007	7.74218e-07	0.00040061	2.69054						8e-23		NM_001124633	Oncorhynchus mykiss CD209 molecule (cd209) mRNA gb-AY593994.1- Oncorhynchus mykiss CD209-like protein (CD209) mRNA complete cds	0		CLEC4E
IMM 1056	3.54768e-06	0.00121209	2.68934						3e-13		NM_001124521	Oncorhynchus mykiss myc-regulated DEAD box protein (LOC100136257) mRNA gb-AY614597.1- Oncorhynchus mykiss myc-regulated DEAD box protein mRNA complete cds	0		CXCL2
TC132479	7.41388e-10	3.25267e-06	2.67655		ENSP00000309710	ENSG00000143570	SLC39A1	solute carrier family 39 (zinc transporter), member 1 [Source:HGNC Symbol;Acc:12876]	3e-98		NM_001124481	Oncorhynchus mykiss zinc/iron-regulated protein (zip1) mRNA gb-AY387045.1- Oncorhynchus mykiss zinc/iron-regulated protein (ZIP1) mRNA complete cds	0		SLC39A1
TC166646	1.08063e-08	2.00426e-05	2.62471		ENSP00000384406	ENSG00000125347	IRF1	interferon regulatory factor 1 [Source:HGNC Symbol;Acc:6116]	1e-67		NM_001124293	Oncorhynchus mykiss interferon regulatory factor 1 (irf-1) mRNA gb-AF332147.1- Oncorhynchus mykiss interferon regulatory factor 1 (IRF-1) mRNA complete cds	0		IRF1
TC158471	7.03674e-06	0.00200054	2.59993		ENSP00000378430	ENSG00000223551	TMSB4XP4	thymosin beta 4, X-linked pseudogene 4 [Source:HGNC Symbol;Acc:11886]	3e-07		BT125210	Salmo salar clone ssal-evd-554-346 Thymosin beta-11 putative mRNA complete cds	1e-130		TMSL4
IMM 863	2.70178e-05	0.00526158	2.59848						0		AF483535	Oncorhynchus mykiss clone B191 VHSV-induced C-lectin-like protein mRNA partial cds	0
IMM 697	7.91984e-07	0.00040061	2.58039						0		BT046430	Salmo salar clone ssal-eve-502-259 CD209 antigen-like protein E putative mRNA complete cds	0		CD209
TC158668	4.7618e-05	0.00820652	2.58005		ENSP00000256722	ENSG00000134326	CMPK2	cytidine monophosphate (UMP-CMP) kinase 2, mitochondrial [Source:HGNC Symbol;Acc:27015]	8e-83		NM_001123619	Salmo salar thymidylate kinase (LOC100136513) mRNA gb-EF410001.1- Salmo salar thymidylate kinase mRNA complete cds	0		CMPK2
TC149299	3.91977e-07	0.000238549	2.57835						0		BT071999	Salmo salar clone ssal-rgf-507-021 novel cds	0
TC166670	7.45185e-08	8.06228e-05	2.56602		ENSP00000442385				2e-08		FN824519	Oncorhynchus mykiss mRNA for IL-4 receptor-2 precursor (il4R2 gene)	0		CSF2RB
TC138961	5.62877e-06	0.0016995	2.55448		ENSP00000229416	ENSG00000001084	GCLC	glutamate-cysteine ligase, catalytic subunit [Source:HGNC Symbol;Acc:4311]	3e-49		NM_001141802	Salmo salar Glutamate--cysteine ligase catalytic subunit (gsh1) mRNA gb-BT045862.1- Salmo salar clone ssal-rgf-535-033 Glutamate--cysteine ligase catalytic subunit putative mRNA complete cds	0		GCLC
TC153409	2.07138e-06	0.000823245	2.54578		ENSP00000419005	ENSG00000117597	DIEXF	digestive organ expansion factor homolog (zebrafish) [Source:HGNC Symbol;Acc:28440]	2e-19		BT048694	Salmo salar clone ssal-eve-522-219 Digestive organ expansion factor putative mRNA complete cds	2e-77		DIEXF
TC133143	5.96837e-05	0.00941844	2.50053						0		NM_001140335	Salmo salar ChaC cation transport regulator-like 1 (chac1) mRNA gb-BT045671.1- Salmo salar clone ssal-rgf-528-175 Cation transport regulator-like protein 1 putative mRNA complete cds	1e-160		CHAC1
TC163340	5.88679e-09	1.3524e-05	2.46318		ENSP00000413094	ENSG00000149289	ZC3H12C	zinc finger CCCH-type containing 12C [Source:HGNC Symbol;Acc:29362]	4e-41		not-annotated	not-annotated	not-annotated		ZC3H12C
TC154576	5.35421e-05	0.00890993	2.46286		ENSP00000372059	ENSG00000206013	IFITM5	interferon induced transmembrane protein 5 [Source:HGNC Symbol;Acc:16644]	3e-15		BT073834	Oncorhynchus mykiss clone omyk-evo-501-202 Interferon-inducible protein putative mRNA complete cds	0		IFITM5
TC165061	2.38277e-05	0.00483368	2.44658		ENSP00000267892				3e-95		XM_002199115	PREDICTED: Taeniopygia guttata congenital dyserythropoietic anemia type I (LOC100227691) mRNA	4e-14		CDAN1
TC142552	1.03454e-06	0.000503679	2.42419						0		not-annotated	not-annotated	not-annotated
TC153559	1.12206e-07	0.000104055	2.41197		ENSP00000385333	ENSG00000115758	ODC1	ornithine decarboxylase 1 [Source:HGNC Symbol;Acc:8109]	1e-119		AC182751	Gasterosteus aculeatus clone VMRC26-154K14 complete sequence	3e-27		ODC1
TC152148	2.84873e-08	3.96269e-05	2.39155		ENSP00000440118	ENSG00000115267	IFIH1	interferon induced with helicase C domain 1 [Source:HGNC Symbol;Acc:18873]	0		NM_001195179	Oncorhynchus mykiss melanoma differentiation associated gene 5 (mda5) mRNA emb-FN396357.1- Oncorhynchus mykiss mRNA for melanoma differentiation associated gene 5 (mda5 gene)	2e-09		IFIH1
TC162804	3.0775e-06	0.00109968	2.38307		ENSP00000299663	ENSG00000166523	CLEC4E	C-type lectin domain family 4, member E [Source:HGNC Symbol;Acc:14555]	8e-23		NM_001124633	Oncorhynchus mykiss CD209 molecule (cd209) mRNA gb-AY593994.1- Oncorhynchus mykiss CD209-like protein (CD209) mRNA complete cds	0		CLEC4E
TC136757	8.82461e-08	9.28945e-05	2.37768		ENSP00000384406	ENSG00000125347	IRF1	interferon regulatory factor 1 [Source:HGNC Symbol;Acc:6116]	2e-67		NM_001124293	Oncorhynchus mykiss interferon regulatory factor 1 (irf-1) mRNA gb-AF332147.1- Oncorhynchus mykiss interferon regulatory factor 1 (IRF-1) mRNA complete cds	0		IRF1
TC132867	3.58951e-06	0.00121572	2.36798		ENSP00000216797	ENSG00000100906	NFKBIA	nuclear factor of kappa light polypeptide gene enhancer in B-cells inhibitor, alpha [Source:HGNC Symbol;Acc:7797]	1e-94		NM_001124368	Oncorhynchus mykiss inhibitor of nuclear factor kappa B alpha (LOC100136058) mRNA emb-AJ317969.1- Oncorhynchus mykiss mRNA for inhibitor of nuclear factor kappa B alpha (i kappa B alpha gene)	0		NFKBIA
IMM 828	5.29841e-06	0.00163784	2.36165						1e-33		AF281350	Oncorhynchus mykiss putative intelectin mRNA partial cds	0		ITLN2
TC155253	1.39928e-05	0.00334359	2.35485		ENSP00000280605	ENSG00000151005	TKTL2	transketolase-like 2 [Source:HGNC Symbol;Acc:25313]	6e-32		BT072448	Salmo salar clone ssal-rgf-525-359 Transketolase-like protein 2 putative mRNA partial cds	1e-157		TKTL2
TC153695	1.91295e-05	0.00402744	2.35428						0		CU223764	Populus EST from leave	4e-70
IMM 879	1.57991e-05	0.00359859	2.35397						1e-23		AJ006411	Oncorhynchus mykiss mRNA for collagenase 3 partial	1e-136		MMP13
IMM 1054	1.48226e-05	0.00349958	2.34241						3e-14		AJ223954	Oncorhynchus mykiss mRNA for interleukin-1-beta	0		IL1B
TC155358	3.12886e-05	0.00585894	2.33932						0		not-annotated	not-annotated	not-annotated
TC133990	1.02709e-07	0.00010001	2.33352		ENSP00000389265	ENSG00000228978	TNF	tumor necrosis factor [Source:HGNC Symbol;Acc:11892]	5e-20		NM_001124357	Oncorhynchus mykiss tumour necrosis factor alpha-like (tnf-alpha) mRNA emb-AJ277604.2- Oncorhynchus mykiss mRNA for putative tumour necrosis factor alpha (TNF-alpha gene)	0		TNF
TC155873	6.94652e-10	3.25267e-06	2.31601		ENSP00000379658	ENSG00000139083	ETV6	ets variant 6 [Source:HGNC Symbol;Acc:3495]	1e-156		NM_001139962	Salmo salar ets variant gene 6 (TEL oncogene) (etv6) mRNA gb-BT044963.1- Salmo salar clone ssal-rgf-508-240 Transcription factor ETV6 putative mRNA complete cds	0		ETV6
TC157140	2.512e-09	6.98855e-06	2.28509		ENSP00000304161	ENSG00000172175	MALT1	mucosa associated lymphoid tissue lymphoma translocation gene 1 [Source:HGNC Symbol;Acc:6819]	5e-06		AC144485	Gasterosteus aculeatus clone CH213-101E8 complete sequence	2e-15		MALT1
TC159862	6.91669e-06	0.00198087	2.28402						0		not-annotated	not-annotated	not-annotated
IMM 664	5.21514e-08	6.34764e-05	2.28154						6e-12		CR722688	Tetraodon nigroviridis full-length cDNA	2e-26		SDC4
CUST_135_PI420312184	8.39731e-06	0.00231962	2.2692		ENSP00000445961	ENSG00000121060	TRIM25	tripartite motif containing 25 [Source:HGNC Symbol;Acc:12932]	3e-40		NM_001160506	Oncorhynchus mykiss fish virus induced TRIM protein (fintrim) mRNA	0		TRIM25
IMM 259	1.23363e-05	0.00308005	2.26037						8e-18		BT073834	Oncorhynchus mykiss clone omyk-evo-501-202 Interferon-inducible protein putative mRNA complete cds	0		IFITM5
TC168096	6.90351e-09	1.46477e-05	2.24674						0		not-annotated	not-annotated	not-annotated
TC137959	5.91864e-07	0.000339008	2.23058		ENSP00000272520	ENSG00000144119	C1QL2	complement component 1, q subcomponent-like 2 [Source:HGNC Symbol;Acc:24181]	3e-12		NM_001124265	Oncorhynchus mykiss precerebellin-like protein (cblnl) mRNA gb-AF192969.2- Oncorhynchus mykiss precerebellin-like protein (CBLNL) mRNA complete cds	0		C1QL2
IMM 832	5.3696e-05	0.00890993	2.21788						0		NM_001124601	Oncorhynchus mykiss differentially regulated trout protein 1 (LOC100136615) mRNA gb-AF281355.1- Oncorhynchus mykiss differentially regulated trout protein 1 mRNA complete cds	0
TC141262	3.81935e-07	0.000236127	2.21323		ENSP00000360918	ENSG00000138135	CH25H	cholesterol 25-hydroxylase [Source:HGNC Symbol;Acc:1907]	1e-112		BT125236	Salmo salar clone ssal-rgb2-595-290 Cholesterol 25-hydroxylase-like protein A putative mRNA complete cds	0		CH25H
IMM 493	5.07059e-06	0.00160565	2.20591						1e-100		NM_001124520	Oncorhynchus mykiss junB protein (LOC100136256) mRNA gb-AY614595.1- Oncorhynchus mykiss junB protein mRNA complete cds	0		JUNB
IMM 537	5.37583e-05	0.00890993	2.2034						6e-75		NM_001124333	Oncorhynchus mykiss VHSV-induced protein-4 (LOC100135996) mRNA gb-AF483530.1- Oncorhynchus mykiss VHSV-induced protein-4 mRNA complete cds	0		IFIT5
TC138048	1.65362e-05	0.00374458	2.20059		ENSP00000363641	ENSG00000136810	TXN	thioredoxin [Source:HGNC Symbol;Acc:12435]	3e-39		BT073907	Oncorhynchus mykiss clone omyk-evo-502-150 Thioredoxin putative mRNA complete cds	0		TXN
TC144988	9.77796e-09	1.90421e-05	2.19754						0		not-annotated	not-annotated	not-annotated
TC146390	1.94132e-06	0.000789686	2.19362		ENSP00000272520	ENSG00000144119	C1QL2	complement component 1, q subcomponent-like 2 [Source:HGNC Symbol;Acc:24181]	3e-13		NM_001124265	Oncorhynchus mykiss precerebellin-like protein (cblnl) mRNA gb-AF192969.2- Oncorhynchus mykiss precerebellin-like protein (CBLNL) mRNA complete cds	0		C1QL2
TC146174	3.35904e-06	0.0011616	2.19261		ENSP00000268638	ENSG00000140968	IRF8	interferon regulatory factor 8 [Source:HGNC Symbol;Acc:5358]	1e-125		BT026755	Gasterosteus aculeatus clone CFW26-C06 mRNA sequence	1e-20		IRF8
IMM 814	2.67044e-07	0.000181413	2.18889						0		AF281336	Oncorhynchus mykiss complement component 7 mRNA partial cds	1e-124		C7
TC169345	4.88561e-07	0.000288317	2.17149						0		AY550353	Salmo salar clone Hae210R microsatellite sequence	8e-31
TC163327	1.44662e-07	0.000128385	2.15609						0		U58901	Salmo salar microsatellite Ssa132 DNA	8e-10
TC163596	5.86407e-08	6.92121e-05	2.15323		ENSP00000320936	ENSG00000177663	IL17RA	interleukin 17 receptor A [Source:HGNC Symbol;Acc:5985]	1e-100		NM_001124413	Oncorhynchus mykiss interleukin-17 receptor (il17r) mRNA emb-AJ634727.1- Oncorhynchus mykiss mRNA for interleukin-17 receptor (il17R gene)	0		IL17RA
TC163014	8.71184e-06	0.00237285	2.14303		ENSP00000399918	ENSG00000221926	TRIM16	tripartite motif containing 16 [Source:HGNC Symbol;Acc:17241]	8e-22		AM887812	Oncorhynchus mykiss mRNA for fish virus induced TRIM protein (finTRIM gene) clone mLV3	1e-164		TRIM16
TC170320	3.21512e-06	0.00113254	2.14174		ENSP00000440118	ENSG00000115267	IFIH1	interferon induced with helicase C domain 1 [Source:HGNC Symbol;Acc:18873]	2e-59		NM_001195179	Oncorhynchus mykiss melanoma differentiation associated gene 5 (mda5) mRNA emb-FN396357.1- Oncorhynchus mykiss mRNA for melanoma differentiation associated gene 5 (mda5 gene)	0		IFIH1
IMM 530	1.07168e-07	0.000101807	2.12589						1e-67		NM_001124293	Oncorhynchus mykiss interferon regulatory factor 1 (irf-1) mRNA gb-AF332147.1- Oncorhynchus mykiss interferon regulatory factor 1 (IRF-1) mRNA complete cds	0		IRF1
IMM 922	4.74168e-08	5.95753e-05	2.11694						1e-94		NM_001124368	Oncorhynchus mykiss inhibitor of nuclear factor kappa B alpha (LOC100136058) mRNA emb-AJ317969.1- Oncorhynchus mykiss mRNA for inhibitor of nuclear factor kappa B alpha (i kappa B alpha gene)	0		NFKBIA
CUST_133_PI420312184	1.5265e-05	0.00351808	2.11588		ENSP00000399918	ENSG00000221926	TRIM16	tripartite motif containing 16 [Source:HGNC Symbol;Acc:17241]	1e-28		NM_001160506	Oncorhynchus mykiss fish virus induced TRIM protein (fintrim) mRNA	0		TRIM16
TC170853	1.48671e-05	0.00349958	2.11448		ENSP00000418248	ENSG00000168477	TNXB	tenascin XB [Source:HGNC Symbol;Acc:11976]	1e-119		GQ505858	Salmo salar clone BAC CHORI214-129P21 genomic sequence	1e-105		TNXB
TC164871	3.1002e-05	0.00583332	2.10989		ENSP00000361072	ENSG00000117472	TSPAN1	tetraspanin 1 [Source:HGNC Symbol;Acc:20657]	3e-32		BT060143	Salmo salar clone ssal-rgh-505-309 Tetraspanin-1 putative mRNA complete cds	0		TSPAN1
TC169458	7.04663e-07	0.000383489	2.10764		ENSP00000451257	ENSG00000100906	NFKBIA	nuclear factor of kappa light polypeptide gene enhancer in B-cells inhibitor, alpha [Source:HGNC Symbol;Acc:7797]	4e-46		BT074060	Oncorhynchus mykiss clone omyk-evo-512-381 NF-kappa-B inhibitor alpha putative mRNA complete cds	0		NFKBIA
IMM 845	2.60839e-07	0.000181413	2.09292						1e-67		NM_001124293	Oncorhynchus mykiss interferon regulatory factor 1 (irf-1) mRNA gb-AF332147.1- Oncorhynchus mykiss interferon regulatory factor 1 (IRF-1) mRNA complete cds	0		IRF1
TC132326	2.18653e-06	0.000860234	2.09224		ENSP00000263413	ENSG00000039537	C6	complement component 6 [Source:HGNC Symbol;Acc:1339]	0		NM_001124621	Oncorhynchus mykiss complement component 6 (c6) mRNA emb-AJ622903.2- Oncorhynchus mykiss mRNA for complement component C6 (c6 gene)	0		C6
TC133663	1.38496e-05	0.00334359	2.08721		ENSP00000381224				1e-89		NM_001124336	Oncorhynchus mykiss VHSV-induced protein-10 (LOC100135999) mRNA gb-AF483534.1- Oncorhynchus mykiss VHSV-induced protein-10 mRNA complete cds	0		PARP14
TC172211	4.9655e-05	0.00844546	2.0852		ENSP00000400157	ENSG00000237172	B3GNT9	UDP-GlcNAc:betaGal beta-1,3-N-acetylglucosaminyltransferase 9 [Source:HGNC Symbol;Acc:28714]	1e-111		DQ156150	Salmo salar BAC S0188I22 partial sequence	8e-22		B3GNT9
TC163391	4.9334e-05	0.00842773	2.05962		ENSP00000399918	ENSG00000221926	TRIM16	tripartite motif containing 16 [Source:HGNC Symbol;Acc:17241]	7e-21		BT046063	Salmo salar clone ssal-rgf-540-239 Tripartite motif-containing protein 16 putative mRNA complete cds	1e-144		TRIM16
TC169918	6.36106e-06	0.00186283	2.05727		ENSP00000388694	ENSG00000150093	ITGB1	integrin, beta 1 (fibronectin receptor, beta polypeptide, antigen CD29 includes MDF2, MSK12) [Source:HGNC Symbol;Acc:6153]	0		BT059711	Salmo salar clone ssal-rgf-524-184 Integrin beta-1 precursor putative mRNA complete cds	2e-15		ITGB1
IMM 801	6.45985e-06	0.00187765	2.05334						1e-124		AF250195	Oncorhynchus mykiss clone Arlee natural killer cell enhancement factor (Nkef) mRNA complete cds	0		PRDX1
TC171079	4.99127e-06	0.00159348	2.04982						0		AB180669	Salvelinus malma gene for hypothetical protein complete cds	7e-37
TC160958	1.97335e-06	0.000792371	2.04357		ENSP00000435342	ENSG00000254656	RTL1	retrotransposon-like 1 [Source:HGNC Symbol;Acc:14665]	4e-52		GU129139	Salmo salar IgH locus A genomic sequence	5e-76		RTL1
TC168502	3.16839e-05	0.0058979	2.03112		ENSP00000009180	ENSG00000010278	CD9	CD9 molecule [Source:HGNC Symbol;Acc:1709]	1e-30		BT058855	Salmo salar clone ssal-rgf-508-015 CD9 antigen putative mRNA complete cds	1e-33		CD9
TC153038	1.81835e-05	0.00389137	2.02184		ENSP00000394504	ENSG00000014641	MDH1	malate dehydrogenase 1, NAD (soluble) [Source:HGNC Symbol;Acc:6970]	7e-23		HQ287747	Coregonus clupeaformis malate dehydrogenase cytoplasmic (MDH) gene complete cds	1e-22		MDH1
TC171090	5.6881e-05	0.00930864	2.0092		ENSP00000435342	ENSG00000254656	RTL1	retrotransposon-like 1 [Source:HGNC Symbol;Acc:14665]	4e-52		GU129139	Salmo salar IgH locus A genomic sequence	2e-55		RTL1
TC146576	4.11743e-05	0.00732237	2.00125		ENSP00000243346	ENSG00000123609	NMI	N-myc (and STAT) interactor [Source:HGNC Symbol;Acc:7854]	7e-27		NM_001141821	Salmo salar Interferon-induced 35 kDa protein homolog (in35) mRNA gb-BT046104.1- Salmo salar clone ssal-rgf-541-264 Interferon-induced 35 kDa protein homolog putative mRNA complete cds	0		NMI
TC144371	9.01388e-06	0.00240467	2.00005		ENSP00000386244	ENSG00000115415	STAT1	signal transducer and activator of transcription 1, 91kDa [Source:HGNC Symbol;Acc:11362]	3e-30		NM_001124746	Oncorhynchus mykiss signal transducer/activator of transcription (stat1-2) mRNA gb-U60332.1-OMU60332 Oncorhynchus mykiss signal transducer/activator of transcription Stat1-2 (rbtStat1-2) mRNA complete cds	1e-175		STAT1
TC148023	1.76173e-07	0.000137235	0.44812		ENSP00000241051	ENSG00000121690	DEPDC7	DEP domain containing 7 [Source:HGNC Symbol;Acc:29899]	3e-89		CU896647	Zebrafish DNA sequence from clone DKEY-34O23 in linkage group 18 complete sequence	6e-10		DEPDC7

## Sheet: FF stage - VHSV vs Control
					Best hit in Human						Best hit in NR ncbi database
ProbeName	raw pValue	Adj. pValue	Fold change		Ensembl Protein ID	Ensembl Gene ID	Associated Gene Name	Description	Ensembl eValue		NCBI nt acc	NCBInt hit	NCBI E val		HGNC symbol
CUST_25_PI420312184	1.97895e-13	1.24319e-10	67.8404		ENSP00000371471	ENSG00000134321	RSAD2	radical S-adenosyl methionine domain containing 2 [Source:HGNC Symbol;Acc:30908]	1e-178		NM_001124253	Oncorhynchus mykiss viperin (vig1) mRNA gb-AF076620.1- Oncorhynchus mykiss viperin (Vig1) mRNA complete cds	0		RSAD2
TC150222	1.19261e-11	2.73676e-09	47.309		ENSP00000377983				2e-06		not-annotated	not-annotated	not-annotated		SAMD9L
CUST_20_PI420312184	3.88949e-11	7.57459e-09	47.2331		ENSP00000360860	ENSG00000152778	IFIT5	interferon-induced protein with tetratricopeptide repeats 5 [Source:HGNC Symbol;Acc:13328]	6e-75		NM_001124333	Oncorhynchus mykiss VHSV-induced protein-4 (LOC100135996) mRNA gb-AF483530.1- Oncorhynchus mykiss VHSV-induced protein-4 mRNA complete cds	0		IFIT5
CUST_19_PI420312184	3.0394e-13	1.76689e-10	45.1899		ENSP00000296142	ENSG00000163825	RTP3	receptor (chemosensory) transporter protein 3 [Source:HGNC Symbol;Acc:15572]	2e-26		NM_001124334	Oncorhynchus mykiss VHSV-induced protein-5 (LOC100135997) mRNA gb-AF483531.1- Oncorhynchus mykiss VHSV-induced protein-5 mRNA complete cds	0		RTP3
IMM 859	6.16548e-15	1.26389e-11	41.7029						2e-26		NM_001124334	Oncorhynchus mykiss VHSV-induced protein-5 (LOC100135997) mRNA gb-AF483531.1- Oncorhynchus mykiss VHSV-induced protein-5 mRNA complete cds	0		RTP3
IMM 538	1.13051e-13	8.63379e-11	41.5929						2e-26		NM_001124334	Oncorhynchus mykiss VHSV-induced protein-5 (LOC100135997) mRNA gb-AF483531.1- Oncorhynchus mykiss VHSV-induced protein-5 mRNA complete cds	0		RTP3
TC172601	5.89202e-15	1.26389e-11	35.7981		ENSP00000402146				3e-06		not-annotated	not-annotated	not-annotated		PML
TC168995	1.29793e-14	1.80547e-11	35.4452		ENSP00000418248	ENSG00000168477	TNXB	tenascin XB [Source:HGNC Symbol;Acc:11976]	1e-119		GQ505858	Salmo salar clone BAC CHORI214-129P21 genomic sequence	1e-154		TNXB
CUST_23_PI420312184	2.3947e-10	3.45449e-08	35.3621		ENSP00000305651	ENSG00000169245	CXCL10	chemokine (C-X-C motif) ligand 10 [Source:HGNC Symbol;Acc:10637]	2e-11		NM_001124316	Oncorhynchus mykiss virus-induced CXC chemokine (LOC100135977) mRNA gb-AF396869.1- Oncorhynchus mykiss virus-induced CXC chemokine mRNA complete cds	0		CXCL10
TC156863	1.76283e-12	6.24186e-10	35.2209		ENSP00000415939	ENSG00000236287	ZBED5	zinc finger, BED-type containing 5 [Source:HGNC Symbol;Acc:30803]	1e-125		GU817336	Salmo salar clone BAC CHORI214-109F19 complete sequence	2e-79		ZBED5
CUST_2_PI420312184	1.77814e-10	2.64339e-08	33.9607		ENSP00000305651	ENSG00000169245	CXCL10	chemokine (C-X-C motif) ligand 10 [Source:HGNC Symbol;Acc:10637]	2e-11		NM_001124316	Oncorhynchus mykiss virus-induced CXC chemokine (LOC100135977) mRNA gb-AF396869.1- Oncorhynchus mykiss virus-induced CXC chemokine mRNA complete cds	0		CXCL10
TC136044	7.0316e-14	6.60949e-11	33.8339		ENSP00000371471	ENSG00000134321	RSAD2	radical S-adenosyl methionine domain containing 2 [Source:HGNC Symbol;Acc:30908]	1e-158		NM_001124253	Oncorhynchus mykiss viperin (vig1) mRNA gb-AF076620.1- Oncorhynchus mykiss viperin (Vig1) mRNA complete cds	0		RSAD2
IMM 687	5.63668e-10	7.29379e-08	33.5448						0		NM_001123573	Salmo salar cathelicidin antimicrobial peptide (LOC100136439) mRNA gb-AY360357.1- Salmo salar cathelicidin antimicrobial peptide mRNA complete cds	1e-179		CAMP
TC139688	3.12492e-13	1.78989e-10	31.8512		ENSP00000393257	ENSG00000130589	RP4-697K14.7	Peroxisomal proliferator-activated receptor A-interacting complex 285 kDa protein [Source:UniProtKB/Swiss-Prot;Acc:Q9BYK8]	2e-16		BT072427	Salmo salar clone ssal-rgf-525-109 Peroxisomal proliferator-activated receptor A-interacting complex 285 kDa protein putative mRNA partial cds	1e-169		HELZ2
TC163005	9.91126e-13	3.96223e-10	30.434		ENSP00000310127	ENSG00000126456	IRF3	interferon regulatory factor 3 [Source:HGNC Symbol;Acc:6118]	1e-29		NM_001136548	Salmo salar interferon regulatory factor 7 (irf7) mRNA gb-BT045216.1- Salmo salar clone ssal-rgf-515-116 Interferon regulatory factor 7 putative mRNA complete cds	6e-91		IRF3
TC151905	2.1951e-12	7.19076e-10	30.3538						0		NM_001124463	Oncorhynchus mykiss cathelicidin antimicrobial peptide (LOC100136187) mRNA gb-AY360356.1- Oncorhynchus mykiss cathelicidin antimicrobial peptide mRNA complete cds	0		AMP
TC138749	1.8219e-13	1.18269e-10	30.109		ENSP00000277817	ENSG00000148634	HERC4	HECT and RLD domain containing E3 ubiquitin protein ligase 4 [Source:HGNC Symbol;Acc:24521]	2e-26		not-annotated	not-annotated	not-annotated		HERC4
IMM 536	3.53659e-11	6.99222e-09	29.0284						2e-31		NM_001124332	Oncorhynchus mykiss VHSV-induced protein-3 (LOC100135995) mRNA gb-AF483529.1- Oncorhynchus mykiss VHSV-induced protein-3 mRNA complete cds	0		UBC
IMM 868	5.45666e-13	2.65664e-10	28.8429						0		AF483540	Oncorhynchus mykiss clone B225 VHSV-induced mRNA partial sequence	0
TC132837	1.17724e-13	8.81776e-11	28.6376		ENSP00000305651	ENSG00000169245	CXCL10	chemokine (C-X-C motif) ligand 10 [Source:HGNC Symbol;Acc:10637]	2e-11		NM_001124316	Oncorhynchus mykiss virus-induced CXC chemokine (LOC100135977) mRNA gb-AF396869.1- Oncorhynchus mykiss virus-induced CXC chemokine mRNA complete cds	0		CXCL10
CUST_101_PI420312184	7.49541e-13	3.28021e-10	27.9774		ENSP00000410523	ENSG00000157601	MX1	myxovirus (influenza virus) resistance 1, interferon-inducible protein p78 (mouse) [Source:HGNC Symbol;Acc:7532]	0		NM_001124751	Oncorhynchus mykiss Mx2 protein (mx2) mRNA gb-U47945.1-OMU47945 Oncorhynchus mykiss RBTMx2 mRNA complete cds	0		MX1
IMM 857	7.44828e-11	1.29597e-08	25.6841						2e-31		NM_001124332	Oncorhynchus mykiss VHSV-induced protein-3 (LOC100135995) mRNA gb-AF483529.1- Oncorhynchus mykiss VHSV-induced protein-3 mRNA complete cds	0		UBC
TC155290	2.74374e-10	3.83033e-08	24.6128		ENSP00000342572				5e-20		FJ438515	Epinephelus coioides CUB/zona pellucida-like domains 1-like protein mRNA partial cds	2e-15		DMBT1
TC158471	1.70208e-16	1.1049e-12	24.5921		ENSP00000378430	ENSG00000223551	TMSB4XP4	thymosin beta 4, X-linked pseudogene 4 [Source:HGNC Symbol;Acc:11886]	3e-07		BT125210	Salmo salar clone ssal-evd-554-346 Thymosin beta-11 putative mRNA complete cds	1e-130		TMSL4
IMM 855	1.24912e-15	4.86521e-12	23.8089						2e-11		NM_001124316	Oncorhynchus mykiss virus-induced CXC chemokine (LOC100135977) mRNA gb-AF396869.1- Oncorhynchus mykiss virus-induced CXC chemokine mRNA complete cds	0		CXCL10
TC149586	7.4207e-12	1.8647e-09	23.8075		ENSP00000410523	ENSG00000157601	MX1	myxovirus (influenza virus) resistance 1, interferon-inducible protein p78 (mouse) [Source:HGNC Symbol;Acc:7532]	0		NM_001171901	Oncorhynchus mykiss interferon-induced GTP-binding protein Mx (mx) mRNA gb-U30253.1-OMU30253 Oncorhynchus mykiss Mx1 protein mRNA complete cds	0		MX1
TC158668	5.39226e-15	1.26389e-11	23.5076		ENSP00000256722	ENSG00000134326	CMPK2	cytidine monophosphate (UMP-CMP) kinase 2, mitochondrial [Source:HGNC Symbol;Acc:27015]	8e-83		NM_001123619	Salmo salar thymidylate kinase (LOC100136513) mRNA gb-EF410001.1- Salmo salar thymidylate kinase mRNA complete cds	0		CMPK2
CUST_12_PI420312184	7.44919e-15	1.45069e-11	23.1254		ENSP00000393257	ENSG00000130589	RP4-697K14.7	Peroxisomal proliferator-activated receptor A-interacting complex 285 kDa protein [Source:UniProtKB/Swiss-Prot;Acc:Q9BYK8]	1e-117		AF483538	Oncorhynchus mykiss clone B203 VHSV-induced protein mRNA partial cds	0		HELZ2
CUST_103_PI420312184	2.19992e-12	7.19076e-10	23.0553		ENSP00000410523	ENSG00000157601	MX1	myxovirus (influenza virus) resistance 1, interferon-inducible protein p78 (mouse) [Source:HGNC Symbol;Acc:7532]	0		NM_001171901	Oncorhynchus mykiss interferon-induced GTP-binding protein Mx (mx) mRNA gb-U30253.1-OMU30253 Oncorhynchus mykiss Mx1 protein mRNA complete cds	0		MX1
IMM 429	4.47019e-17	5.80364e-13	22.9471						2e-11		NM_001124316	Oncorhynchus mykiss virus-induced CXC chemokine (LOC100135977) mRNA gb-AF396869.1- Oncorhynchus mykiss virus-induced CXC chemokine mRNA complete cds	0		CXCL10
TC171675	3.08547e-12	9.69162e-10	21.6786		ENSP00000436126	ENSG00000134339	SAA2	serum amyloid A2 [Source:HGNC Symbol;Acc:10514]	1e-37		NM_001124436	Oncorhynchus mykiss serum amyloid A (saa) mRNA emb-AM422446.1- Oncorhynchus mykiss mRNA for serum amyloid A (saa gene)	3e-25		SAA2
IMM 850	2.63972e-16	1.46878e-12	21.2612						2e-11		NM_001124316	Oncorhynchus mykiss virus-induced CXC chemokine (LOC100135977) mRNA gb-AF396869.1- Oncorhynchus mykiss virus-induced CXC chemokine mRNA complete cds	0		CXCL10
TC162014	9.2114e-15	1.61653e-11	20.8224		ENSP00000359783	ENSG00000137965	IFI44	interferon-induced protein 44 [Source:HGNC Symbol;Acc:16938]	4e-34		not-annotated	not-annotated	not-annotated		IFI44
TC162079	2.05885e-15	6.68251e-12	20.7612		ENSP00000308815	ENSG00000172724	CCL19	chemokine (C-C motif) ligand 19 [Source:HGNC Symbol;Acc:10617]	6e-12		BT125321	Salmo salar clone ssal-sjb-009-240 C-C motif chemokine 19 precursor putative mRNA complete cds	0		CCL19
TC159768	2.30607e-11	4.8551e-09	19.3039		ENSP00000308815	ENSG00000172724	CCL19	chemokine (C-C motif) ligand 19 [Source:HGNC Symbol;Acc:10617]	2e-06		BT059861	Salmo salar clone ssal-rgg-506-208 C-C motif chemokine 19 precursor putative mRNA complete cds	0		CCL19
TC140147	3.22885e-13	1.79658e-10	18.723		ENSP00000360860	ENSG00000152778	IFIT5	interferon-induced protein with tetratricopeptide repeats 5 [Source:HGNC Symbol;Acc:13328]	6e-75		NM_001124333	Oncorhynchus mykiss VHSV-induced protein-4 (LOC100135996) mRNA gb-AF483530.1- Oncorhynchus mykiss VHSV-induced protein-4 mRNA complete cds	0		IFIT5
CUST_22_PI420312184	9.00575e-12	2.15193e-09	18.505		ENSP00000425819	ENSG00000169248	CXCL11	chemokine (C-X-C motif) ligand 11 [Source:HGNC Symbol;Acc:10638]	2e-13		NM_001129984	Oncorhynchus mykiss VHSV-induced protein-8 (LOC100170204) mRNA gb-AF483528.1- Oncorhynchus mykiss VHSV-induced protein-8 mRNA complete cds	0		CXCL11
CUST_21_PI420312184	3.06288e-09	3.18123e-07	18.1673		ENSP00000440205	ENSG00000150991	UBC	ubiquitin C [Source:HGNC Symbol;Acc:12468]	2e-31		NM_001124332	Oncorhynchus mykiss VHSV-induced protein-3 (LOC100135995) mRNA gb-AF483529.1- Oncorhynchus mykiss VHSV-induced protein-3 mRNA complete cds	0		UBC
TC161080	1.79814e-14	2.18861e-11	17.0553		ENSP00000418248	ENSG00000168477	TNXB	tenascin XB [Source:HGNC Symbol;Acc:11976]	1e-122		HM208332	Oncorhynchus mykiss clone BAC20-C13 zinc transporter (SLC39A7.B) gene MHC class I antigen (Onmy-UGA) gene Onmy-UGA-OSU allele RING1.B ribosomal protein S18 (RPS18.B) vacuolar protein sorting-associated protein 52-like protein (VPS52.b) putative adhesion protein (VIG-B319.b) hyopthetical protein and cyclic AMP-dependent transcription factor ATF-6 alpha-like protein (ATF6) genes complete cds; and T…	0		TNXB
CUST_102_PI420312184	1.79518e-11	3.90617e-09	16.9792		ENSP00000410523	ENSG00000157601	MX1	myxovirus (influenza virus) resistance 1, interferon-inducible protein p78 (mouse) [Source:HGNC Symbol;Acc:7532]	0		U47946	Oncorhynchus mykiss RBTMx3 mRNA complete cds	0		MX1
TC139559	1.60332e-10	2.42987e-08	16.9348		ENSP00000440205	ENSG00000150991	UBC	ubiquitin C [Source:HGNC Symbol;Acc:12468]	1e-31		NM_001124332	Oncorhynchus mykiss VHSV-induced protein-3 (LOC100135995) mRNA gb-AF483529.1- Oncorhynchus mykiss VHSV-induced protein-3 mRNA complete cds	0		UBC
IMM 866	1.31774e-16	1.02649e-12	16.518						1e-117		AF483538	Oncorhynchus mykiss clone B203 VHSV-induced protein mRNA partial cds	0		HELZ2
TC132541	7.42751e-11	1.29597e-08	16.275						0		NM_001124285	Oncorhynchus mykiss VIG-2 protein (vig-2) mRNA gb-AF290477.1-AF290477 Oncorhynchus mykiss VIG-2 (VIG-2) mRNA complete cds	0
IMM 856	1.71211e-12	6.1179e-10	16.0849						2e-13		NM_001129984	Oncorhynchus mykiss VHSV-induced protein-8 (LOC100170204) mRNA gb-AF483528.1- Oncorhynchus mykiss VHSV-induced protein-8 mRNA complete cds	0		CXCL11
TC169600	4.01705e-13	2.14329e-10	16.0141		ENSP00000374274	ENSG00000179954	SSC5D	scavenger receptor cysteine rich domain containing (5 domains) [Source:HGNC Symbol;Acc:26641]	5e-16		not-annotated	not-annotated	not-annotated		SSC5D
TC150681	2.33386e-12	7.47684e-10	15.7787		ENSP00000009180	ENSG00000010278	CD9	CD9 molecule [Source:HGNC Symbol;Acc:1709]	2e-26		NM_001123541	Salmo salar CD9 molecule (cd9) mRNA	5e-83		CD9
TC171898	9.42288e-13	3.82304e-10	15.7228						0		BX005421	Zebrafish DNA sequence from clone DKEY-36H5 complete sequence	1e-17
TC142036	3.02356e-14	3.27124e-11	15.4159		ENSP00000364648	ENSG00000166736	HTR3A	5-hydroxytryptamine (serotonin) receptor 3A, ionotropic [Source:HGNC Symbol;Acc:5297]	5e-33		XM_003201140	PREDICTED: Danio rerio 5-hydroxytryptamine receptor 3C-like (LOC100537507) mRNA	2e-10		HTR3A
TC170600	1.47368e-14	1.97926e-11	15.2762		ENSP00000436126	ENSG00000134339	SAA2	serum amyloid A2 [Source:HGNC Symbol;Acc:10514]	3e-32		AM422447	Oncorhynchus mykiss saa gene for serum amyloid A exons 1-3	3e-56		SAA2
TC157774	6.35109e-12	1.68262e-09	15.2396						0		not-annotated	not-annotated	not-annotated
IMM 579	2.00655e-12	6.85553e-10	15.1589						2e-13		NM_001129984	Oncorhynchus mykiss VHSV-induced protein-8 (LOC100170204) mRNA gb-AF483528.1- Oncorhynchus mykiss VHSV-induced protein-8 mRNA complete cds	0		CXCL11
IMM 482	1.00327e-11	2.36827e-09	14.9773						0		NM_001124463	Oncorhynchus mykiss cathelicidin antimicrobial peptide (LOC100136187) mRNA gb-AY360356.1- Oncorhynchus mykiss cathelicidin antimicrobial peptide mRNA complete cds	0		AMP
IMM 563	1.00758e-12	3.96408e-10	14.9507						0		NM_001124463	Oncorhynchus mykiss cathelicidin antimicrobial peptide (LOC100136187) mRNA gb-AY360356.1- Oncorhynchus mykiss cathelicidin antimicrobial peptide mRNA complete cds	0		AMP
IMM 523	1.16279e-14	1.79516e-11	14.9381						1e-178		NM_001124253	Oncorhynchus mykiss viperin (vig1) mRNA gb-AF076620.1- Oncorhynchus mykiss viperin (Vig1) mRNA complete cds	0		RSAD2
IMM 780	1.0112e-14	1.64105e-11	14.281						1e-178		NM_001124253	Oncorhynchus mykiss viperin (vig1) mRNA gb-AF076620.1- Oncorhynchus mykiss viperin (Vig1) mRNA complete cds	0		RSAD2
CUST_24_PI420312184	5.9165e-10	7.56106e-08	13.8895						0		NM_001124285	Oncorhynchus mykiss VIG-2 protein (vig-2) mRNA gb-AF290477.1-AF290477 Oncorhynchus mykiss VIG-2 (VIG-2) mRNA complete cds	0
TC165887	9.0487e-11	1.51913e-08	13.6392		ENSP00000436126	ENSG00000134339	SAA2	serum amyloid A2 [Source:HGNC Symbol;Acc:10514]	3e-38		NM_001124436	Oncorhynchus mykiss serum amyloid A (saa) mRNA emb-AM422446.1- Oncorhynchus mykiss mRNA for serum amyloid A (saa gene)	0		SAA2
CUST_107_PI420312184	4.33112e-12	1.24958e-09	13.2935		ENSP00000327251	ENSG00000007171	NOS2	nitric oxide synthase 2, inducible [Source:HGNC Symbol;Acc:7873]	0		NM_001124359	Oncorhynchus mykiss inducible nitric oxide synthase (nos2) mRNA emb-AJ295230.1- Oncorhynchus mykiss mRNA for inducible nitric oxide synthase (iNOS/NOS2 gene)	0		NOS2
TC170512	5.67697e-10	7.3216e-08	13.1435						0		AF483540	Oncorhynchus mykiss clone B225 VHSV-induced mRNA partial sequence	0
TC167655	9.77669e-08	6.77566e-06	12.9066		ENSP00000380693	ENSG00000185507	IRF7	interferon regulatory factor 7 [Source:HGNC Symbol;Acc:6122]	2e-07		NM_001136548	Salmo salar interferon regulatory factor 7 (irf7) mRNA gb-BT045216.1- Salmo salar clone ssal-rgf-515-116 Interferon regulatory factor 7 putative mRNA complete cds	1e-138		IRF7
TC162265	7.23051e-13	3.26225e-10	12.8138		ENSP00000436126	ENSG00000134339	SAA2	serum amyloid A2 [Source:HGNC Symbol;Acc:10514]	2e-36		NM_001124436	Oncorhynchus mykiss serum amyloid A (saa) mRNA emb-AM422446.1- Oncorhynchus mykiss mRNA for serum amyloid A (saa gene)	0		SAA2
CUST_10_PI420312184	3.19645e-12	9.80302e-10	12.79						0		AF483540	Oncorhynchus mykiss clone B225 VHSV-induced mRNA partial sequence	0
TC140064	6.57124e-08	4.77063e-06	12.6266		ENSP00000408290	ENSG00000205785	AC091435.2	Uncharacterized protein [Source:UniProtKB/TrEMBL;Acc:H0Y6W1]	4e-05		GQ505859	Salmo salar clone BAC CHORI214-439H13 genomic sequence	4e-59
IMM 831	1.64478e-15	5.82386e-12	12.5643						3e-05		AF281354	Oncorhynchus mykiss putative hepcidin antibacterial peptide mRNA partial cds	0		HAMP
CUST_117_PI420312184	6.03539e-11	1.10363e-08	12.1161		ENSP00000384406	ENSG00000125347	IRF1	interferon regulatory factor 1 [Source:HGNC Symbol;Acc:6116]	1e-67		NM_001124293	Oncorhynchus mykiss interferon regulatory factor 1 (irf-1) mRNA gb-AF332147.1- Oncorhynchus mykiss interferon regulatory factor 1 (IRF-1) mRNA complete cds	0		IRF1
IMM 898	1.11231e-12	4.33232e-10	12.0816						5e-06		AJ303075	Oncorhynchus mykiss partial mRNA for putative CXC chemokine (cxc gene)	1e-148		CXCL10
TC137737	4.4749e-13	2.3239e-10	11.9813		ENSP00000277817	ENSG00000148634	HERC4	HECT and RLD domain containing E3 ubiquitin protein ligase 4 [Source:HGNC Symbol;Acc:24521]	2e-52		BT071978	Salmo salar clone ssal-rgf-506-003 Probable E3 ubiquitin-protein ligase HERC5 putative mRNA pseudogene cds	8e-67		HERC4
IMM 437	9.96942e-13	3.96223e-10	11.9623						5e-06		AJ303075	Oncorhynchus mykiss partial mRNA for putative CXC chemokine (cxc gene)	1e-148		CXCL10
TC161751	2.40992e-10	3.46362e-08	11.7197						0		NM_001124601	Oncorhynchus mykiss differentially regulated trout protein 1 (LOC100136615) mRNA gb-AF281355.1- Oncorhynchus mykiss differentially regulated trout protein 1 mRNA complete cds	0
TC142254	6.48756e-12	1.68456e-09	11.6258		ENSP00000215794	ENSG00000184979	USP18	ubiquitin specific peptidase 18 [Source:HGNC Symbol;Acc:12616]	2e-18		not-annotated	not-annotated	not-annotated		USP18
CUST_3_PI420312184	5.78431e-12	1.56454e-09	11.4439						0		AF483547	Oncorhynchus mykiss clone B153 VHSV-induced mRNA partial sequence	0
IMM 1030	6.16144e-12	1.64371e-09	11.103						1e-07		NM_001124531	Oncorhynchus mykiss type I interferon (ifn1) mRNA gb-AY788890.1- Oncorhynchus mykiss type I interferon mRNA complete cds	0		IFNA2
IMM 267	4.53718e-12	1.26957e-09	10.9484						1e-30		not-annotated	not-annotated	not-annotated		IFI44
IMM 875	1.02282e-13	8.20607e-11	10.8995						0		AF483547	Oncorhynchus mykiss clone B153 VHSV-induced mRNA partial sequence	0
TC169834	9.54587e-15	1.61653e-11	10.649		ENSP00000329418	ENSG00000185338	SOCS1	suppressor of cytokine signaling 1 [Source:HGNC Symbol;Acc:19383]	3e-44		NM_001146166	Oncorhynchus mykiss suppressor of cytokine signaling 1 (socs1) mRNA emb-AM748721.1- Oncorhynchus mykiss mRNA for suppressor of cytokine signaling 1 (socs1 gene)	0		SOCS1
IMM 867	5.15496e-14	5.2837e-11	10.471						0		AF483539	Oncorhynchus mykiss clone B143 VHSV-induced mRNA partial sequence	0
TC138815	8.77266e-12	2.12228e-09	10.3359		ENSP00000369554	ENSG00000188379	IFNA2	interferon, alpha 2 [Source:HGNC Symbol;Acc:5423]	1e-07		NM_001124531	Oncorhynchus mykiss type I interferon (ifn1) mRNA gb-AY788890.1- Oncorhynchus mykiss type I interferon mRNA complete cds	0		IFNA2
TC169258	4.27083e-12	1.24138e-09	10.3226		ENSP00000436126	ENSG00000134339	SAA2	serum amyloid A2 [Source:HGNC Symbol;Acc:10514]	4e-36		NM_001146565	Salmo salar Serum amyloid A-5 protein (saa5) mRNA gb-BT057477.1- Salmo salar clone ssal-eve-561-244 Serum amyloid A-5 protein putative mRNA complete cds	0		SAA2
TC158921	1.54441e-13	1.08043e-10	10.2647						0		not-annotated	not-annotated	not-annotated
IMM 1088	1.24243e-14	1.79516e-11	10.2138						3e-38		NM_001124436	Oncorhynchus mykiss serum amyloid A (saa) mRNA emb-AM422446.1- Oncorhynchus mykiss mRNA for serum amyloid A (saa gene)	0		SAA2
TC166210	5.85103e-14	5.6973e-11	9.98253						0		not-annotated	not-annotated	not-annotated
TC137242	5.24877e-09	5.11086e-07	9.96307		ENSP00000372726	ENSG00000206299	TAP2	transporter 2, ATP-binding cassette, sub-family B (MDR/TAP) [Source:HGNC Symbol;Acc:44]	1e-176		AF115538	Oncorhynchus mykiss TAP2B protein (OnmyTAP2B) mRNA OnmyTAP2B*01 allele complete cds	0		TAP2
IMM 377	1.63145e-14	2.11811e-11	9.85472						1e-05		not-annotated	not-annotated	not-annotated		CCL14
TC164347	6.4853e-13	3.04333e-10	9.78195		ENSP00000455290	ENSG00000260178	DHX58	DEXH (Asp-Glu-X-His) box polypeptide 58 [Source:HGNC Symbol;Acc:29517]	4e-29		FN396358	Oncorhynchus mykiss partial mRNA for DEXH (Asp-Glu-X-His) box polypeptide 58 (dhx58 gene) splice variant 1	0		DHX58
TC156392	8.57813e-13	3.55436e-10	9.67827		ENSP00000257549	ENSG00000135094	SDS	serine dehydratase [Source:HGNC Symbol;Acc:10691]	8e-63		BT059861	Salmo salar clone ssal-rgg-506-208 C-C motif chemokine 19 precursor putative mRNA complete cds	0		SDS
CUST_1_PI420312184	1.26378e-11	2.87853e-09	9.54904		ENSP00000369554	ENSG00000188379	IFNA2	interferon, alpha 2 [Source:HGNC Symbol;Acc:5423]	1e-07		NM_001124531	Oncorhynchus mykiss GMCSF	0		IFNA2
TC171267	6.40009e-12	1.68262e-09	9.53921		ENSP00000436126	ENSG00000134339	SAA2	serum amyloid A2 [Source:HGNC Symbol;Acc:10514]	1e-37		NM_001124436	Oncorhynchus mykiss serum amyloid A (saa) mRNA emb-AM422446.1- Oncorhynchus mykiss mRNA for serum amyloid A (saa gene)	0		SAA2
TC167734	4.14037e-09	4.15627e-07	9.45432		ENSP00000359787	ENSG00000137959	IFI44L	interferon-induced protein 44-like [Source:HGNC Symbol;Acc:17817]	1e-67		NM_001140400	Salmo salar Interferon-induced protein 44 (ifi44) mRNA gb-BT045795.1- Salmo salar clone ssal-rgf-531-214 Interferon-induced protein 44 putative mRNA complete cds	0		IFI44L
TC166934	8.57607e-13	3.55436e-10	9.44301						0		not-annotated	not-annotated	not-annotated
IMM 1036	6.00825e-12	1.6139e-09	9.42076						0		tpe-BN000233.1-	TPA_inf: Oncorhynchus mykiss mRNA for putative ISG12(1) protein (isg12(1) gene)	0		ISG12
IMM 1057	6.72837e-12	1.72908e-09	9.40301						0		NM_001124285	Oncorhynchus mykiss VIG-2 protein (vig-2) mRNA gb-AF290477.1-AF290477 Oncorhynchus mykiss VIG-2 (VIG-2) mRNA complete cds	0
TC148498	1.47828e-11	3.27146e-09	9.37458		ENSP00000384406	ENSG00000125347	IRF1	interferon regulatory factor 1 [Source:HGNC Symbol;Acc:6116]	1e-67		NM_001124293	Oncorhynchus mykiss interferon regulatory factor 1 (irf-1) mRNA gb-AF332147.1- Oncorhynchus mykiss interferon regulatory factor 1 (IRF-1) mRNA complete cds	0		IRF1
IMM 858	1.04833e-13	8.20607e-11	9.37195						6e-75		NM_001124333	Oncorhynchus mykiss VHSV-induced protein-4 (LOC100135996) mRNA gb-AF483530.1- Oncorhynchus mykiss VHSV-induced protein-4 mRNA complete cds	0		IFIT5
IMM 675	1.62e-12	5.86848e-10	9.3324						1e-13		BT125229	Salmo salar clone ssal-eve-564-294 C-C motif chemokine 19 precursor putative mRNA complete cds	0		CCL19
TC143914	1.14725e-12	4.4242e-10	9.30584		ENSP00000342667	ENSG00000034677	RNF19A	ring finger protein 19A, E3 ubiquitin protein ligase [Source:HGNC Symbol;Acc:13432]	9e-06		NM_001141354	Salmo salar Probable E3 ubiquitin-protein ligase RNF144A-A (r1441) mRNA gb-BT049256.1- Salmo salar clone ssal-rgb2-654-235 Probable E3 ubiquitin-protein ligase RNF144A-A putative mRNA complete cds	0		RNF19A
IMM 537	3.2276e-13	1.79658e-10	9.24043						6e-75		NM_001124333	Oncorhynchus mykiss VHSV-induced protein-4 (LOC100135996) mRNA gb-AF483530.1- Oncorhynchus mykiss VHSV-induced protein-4 mRNA complete cds	0		IFIT5
TC145343	1.28776e-07	8.61806e-06	9.0175		ENSP00000378017	ENSG00000213494	CCL14	chemokine (C-C motif) ligand 14 [Source:HGNC Symbol;Acc:10612]	1e-05		not-annotated	not-annotated	not-annotated		CCL14
CUST_9_PI420312184	9.34742e-14	7.91462e-11	8.93167						0		AF483541	Oncorhynchus mykiss clone B88 VHSV-induced protein mRNA partial cds	0
TC148805	1.15736e-10	1.87046e-08	8.85537						0		CR694495	Tetraodon nigroviridis full-length cDNA	2e-14
TC160936	7.41442e-14	6.71591e-11	8.79666						0		not-annotated	not-annotated	not-annotated
TC159419	8.84352e-12	2.12621e-09	8.72335		ENSP00000420107	ENSG00000105939	ZC3HAV1	zinc finger CCCH-type, antiviral 1 [Source:HGNC Symbol;Acc:23721]	1e-10		BT071897	Salmo salar clone ssal-rgf-502-311 unknown large open reading frame mRNA novel cds	1e-152		ZC3HAV1
TC138833	4.4636e-11	8.56417e-09	8.62662		ENSP00000440205	ENSG00000150991	UBC	ubiquitin C [Source:HGNC Symbol;Acc:12468]	1e-32		BT049918	Salmo salar clone ssal-eve-539-254 Ubiquitin-like protein precursor putative mRNA complete cds	0		UBC
TC137424	0.000432855	0.00936107	8.5197						0		BT044026	Salmo salar clone HM6_0837 hypothetical protein mRNA partial cds	0
TC150207	1.26249e-10	2.00705e-08	8.51252		ENSP00000359787	ENSG00000137959	IFI44L	interferon-induced protein 44-like [Source:HGNC Symbol;Acc:17817]	2e-67		NM_001140400	Salmo salar Interferon-induced protein 44 (ifi44) mRNA gb-BT045795.1- Salmo salar clone ssal-rgf-531-214 Interferon-induced protein 44 putative mRNA complete cds	0		IFI44L
TC144484	6.86896e-12	1.73727e-09	8.47324		ENSP00000449319	ENSG00000135148	TRAFD1	TRAF-type zinc finger domain containing 1 [Source:HGNC Symbol;Acc:24808]	4e-33		NM_001173842	Salmo salar TRAF-type zinc finger domain-containing protein 1 (trad1) mRNA gb-BT059628.1- Salmo salar clone ssal-rgf-524-274 TRAF-type zinc finger domain-containing protein 1 putative mRNA complete cds	1e-178		TRAFD1
TC142552	2.02889e-14	2.39464e-11	8.46962						0		not-annotated	not-annotated	not-annotated
TC133101	8.31684e-14	7.22098e-11	8.30674						0		BT044028	Salmo salar clone HM6_0880 hypothetical protein mRNA partial cds	0
TC171918	7.56928e-12	1.88984e-09	8.26912		ENSP00000436126	ENSG00000134339	SAA2	serum amyloid A2 [Source:HGNC Symbol;Acc:10514]	5e-29		NM_001124436	Oncorhynchus mykiss serum amyloid A (saa) mRNA emb-AM422446.1- Oncorhynchus mykiss mRNA for serum amyloid A (saa gene)	1e-132		SAA2
TC145474	3.52024e-15	9.14065e-12	8.2645		ENSP00000393257	ENSG00000130589	RP4-697K14.7	Peroxisomal proliferator-activated receptor A-interacting complex 285 kDa protein [Source:UniProtKB/Swiss-Prot;Acc:Q9BYK8]	1e-116		AF483538	Oncorhynchus mykiss clone B203 VHSV-induced protein mRNA partial cds	0		HELZ2
CUST_8_PI420312184	1.64275e-09	1.84924e-07	8.19585						0		AF483542	Oncorhynchus mykiss clone B305 VHSV-induced mRNA partial sequence	0
CUST_111_PI420312184	3.99828e-10	5.35151e-08	8.01783		ENSP00000372595	ENSG00000240118	PSMB9	proteasome (prosome, macropain) subunit, beta type, 9 (large multifunctional peptidase 2) [Source:HGNC Symbol;Acc:9546]	1e-89		AF115541	Oncorhynchus mykiss low molecular mass protein 2 (LMP2) mRNA complete cds	0		PSMB9
TC132678	9.4204e-11	1.56801e-08	7.96964		ENSP00000009180	ENSG00000010278	CD9	CD9 molecule [Source:HGNC Symbol;Acc:1709]	4e-27		NM_001124324	Oncorhynchus mykiss CD9 protein (LOC100135986) mRNA gb-AF425839.1- Oncorhynchus mykiss CD9 protein mRNA complete cds	0		CD9
IMM 827	1.00407e-13	8.20607e-11	7.89538						6e-07		AF281349	Oncorhynchus mykiss C-type lectin 2-1 mRNA partial cds	1e-167		COLEC12
TC144722	1.01349e-09	1.22592e-07	7.87298						0		tpe-BN000233.1-	TPA_inf: Oncorhynchus mykiss mRNA for putative ISG12(1) protein (isg12(1) gene)	0
IMM 280	1.08529e-05	0.000433547	7.79058						4e-36		NM_001124309	Oncorhynchus mykiss LECT2 neutrophil chemotactic factor (lect2) mRNA gb-AF363272.1- Oncorhynchus mykiss LECT2 neutrophil chemotactic factor (LECT2) mRNA complete cds	0		LECT2
TC149338	1.05344e-13	8.20607e-11	7.68289		ENSP00000445079	ENSG00000103313	MEFV	Mediterranean fever [Source:HGNC Symbol;Acc:6998]	4e-30		HQ287747	Coregonus clupeaformis malate dehydrogenase cytoplasmic (MDH) gene complete cds	4e-25		MEFV
TC162099	1.5052e-10	2.31723e-08	7.66783						0		NM_001124601	Oncorhynchus mykiss differentially regulated trout protein 1 (LOC100136615) mRNA gb-AF281355.1- Oncorhynchus mykiss differentially regulated trout protein 1 mRNA complete cds	1e-178
TC144620	8.23207e-07	4.64682e-05	7.63008		ENSP00000316746	ENSG00000180644	PRF1	perforin 1 (pore forming protein) [Source:HGNC Symbol;Acc:9360]	3e-15		BT044939	Salmo salar clone ssal-rgf-508-047 Perforin-1 precursor putative mRNA complete cds	0		PRF1
TC154197	9.39263e-13	3.82304e-10	7.62614						0		not-annotated	not-annotated	not-annotated
TC146685	4.52255e-10	5.93093e-08	7.59865		ENSP00000447665	ENSG00000206208	TAPBP	TAP binding protein (tapasin) [Source:HGNC Symbol;Acc:11566]	0.0001		NM_001124553	Oncorhynchus mykiss tapasin long form (LOC100136299) mRNA gb-DQ092322.1- Oncorhynchus mykiss OSU-142 tapasin long form mRNA complete cds	0		TAPBP
IMM 870	1.26126e-10	2.00705e-08	7.55221						0		AF483542	Oncorhynchus mykiss clone B305 VHSV-induced mRNA partial sequence	0
TC133663	5.59424e-14	5.58693e-11	7.53878		ENSP00000381224				1e-89		NM_001124336	Oncorhynchus mykiss VHSV-induced protein-10 (LOC100135999) mRNA gb-AF483534.1- Oncorhynchus mykiss VHSV-induced protein-10 mRNA complete cds	0		PARP14
TC135091	9.47534e-17	9.22637e-13	7.35426		ENSP00000418248	ENSG00000168477	TNXB	tenascin XB [Source:HGNC Symbol;Acc:11976]	1e-122		HM208332	Oncorhynchus mykiss clone BAC20-C13 zinc transporter (SLC39A7.B) gene MHC class I antigen (Onmy-UGA) gene Onmy-UGA-OSU allele RING1.B ribosomal protein S18 (RPS18.B) vacuolar protein sorting-associated protein 52-like protein (VPS52.b) putative adhesion protein (VIG-B319.b) hyopthetical protein and cyclic AMP-dependent transcription factor ATF-6 alpha-like protein (ATF6) genes complete cds; and T…	0		TNXB
IMM 745	2.66338e-09	2.84208e-07	7.27445						0		CR694495	Tetraodon nigroviridis full-length cDNA	2e-14
TC140293	6.37829e-08	4.65221e-06	7.22448		ENSP00000307513	ENSG00000011028	MRC2	mannose receptor, C type 2 [Source:HGNC Symbol;Acc:16875]	3e-05		NM_001140809	Salmo salar Type-2 ice-structuring protein (isp2) mRNA gb-BT047107.2- Salmo salar clone ssal-plnb-007-089 Type-2 ice-structuring protein precursor putative mRNA complete cds	0		MRC2
TC172084	1.27164e-12	4.76243e-10	7.16939						0		AF483541	Oncorhynchus mykiss clone B88 VHSV-induced protein mRNA partial cds	0
IMM 959	1.42203e-10	2.19788e-08	7.0534						4e-07		AM489418	Oncorhynchus mykiss mRNA for type I interferon 1 (IFN1 gene)	0		IFNA2
TC156439	2.13874e-12	7.17954e-10	6.92982		ENSP00000424129	ENSG00000138646	HERC5	HECT and RLD domain containing E3 ubiquitin protein ligase 5 [Source:HGNC Symbol;Acc:24368]	2e-20		BT071978	Salmo salar clone ssal-rgf-506-003 Probable E3 ubiquitin-protein ligase HERC5 putative mRNA pseudogene cds	0		HERC5
TC143160	5.75373e-11	1.0621e-08	6.92359		ENSP00000372595	ENSG00000240118	PSMB9	proteasome (prosome, macropain) subunit, beta type, 9 (large multifunctional peptidase 2) [Source:HGNC Symbol;Acc:9546]	1e-88		BT073765	Oncorhynchus mykiss clone omyk-evo-511-364 Proteasome subunit beta type 9 precursor putative mRNA complete cds	0		PSMB9
TC152148	1.09929e-15	4.75736e-12	6.91578		ENSP00000440118	ENSG00000115267	IFIH1	interferon induced with helicase C domain 1 [Source:HGNC Symbol;Acc:18873]	0		NM_001195179	Oncorhynchus mykiss melanoma differentiation associated gene 5 (mda5) mRNA emb-FN396357.1- Oncorhynchus mykiss mRNA for melanoma differentiation associated gene 5 (mda5 gene)	2e-09		IFIH1
TC164752	4.1268e-09	4.15336e-07	6.85554						0		not-annotated	not-annotated	not-annotated
CUST_86_PI420312184	5.33695e-07	3.12115e-05	6.81855		ENSP00000263341	ENSG00000125538	IL1B	interleukin 1, beta [Source:HGNC Symbol;Acc:5992]	1e-14		AJ223954	Oncorhynchus mykiss mRNA for interleukin-1-beta	0		IL1B
TC139401	4.65157e-07	2.77024e-05	6.77943						0		not-annotated	not-annotated	not-annotated
TC168650	5.27687e-12	1.44739e-09	6.76498		ENSP00000436126	ENSG00000134339	SAA2	serum amyloid A2 [Source:HGNC Symbol;Acc:10514]	3e-32		AM422447	Oncorhynchus mykiss saa gene for serum amyloid A exons 1-3	1e-132		SAA2
IMM 535	2.34197e-12	7.47684e-10	6.75571						2e-27		NM_001124324	Oncorhynchus mykiss CD9 protein (LOC100135986) mRNA gb-AF425839.1- Oncorhynchus mykiss CD9 protein mRNA complete cds	0		CD9
TC159135	1.67844e-09	1.88396e-07	6.73666		ENSP00000299855	ENSG00000149968	MMP3	matrix metallopeptidase 3 (stromelysin 1, progelatinase) [Source:HGNC Symbol;Acc:7173]	3e-46		NM_001140524	Salmo salar Collagenase 3 (mmp13) mRNA gb-BT046016.1- Salmo salar clone ssal-rgf-539-134 Collagenase 3 precursor putative mRNA complete cds	0		MMP3
IMM 1074	2.6506e-15	7.94141e-12	6.70837						0		NM_001171901	Oncorhynchus mykiss interferon-induced GTP-binding protein Mx (mx) mRNA gb-U30253.1-OMU30253 Oncorhynchus mykiss Mx1 protein mRNA complete cds	0		MX1
TC140438	2.48748e-10	3.54768e-08	6.66292						0		not-annotated	not-annotated	not-annotated
TC159998	2.26875e-09	2.46832e-07	6.62628						0		NM_001124480	Oncorhynchus mykiss cathelicidin 1 (LOC100136204) mRNA gb-AY382478.1- Oncorhynchus mykiss cathelicidin 1 mRNA complete cds	0		AMP
TC156869	2.15668e-12	7.17954e-10	6.572		ENSP00000222304	ENSG00000105697	HAMP	hepcidin antimicrobial peptide [Source:HGNC Symbol;Acc:15598]	4e-06		HQ711993	Oncorhynchus mykiss hepcidin mRNA complete cds	0		HAMP
TC168764	3.17631e-11	6.45636e-09	6.56537						0		not-annotated	not-annotated	not-annotated
TC142465	2.16213e-13	1.31582e-10	6.54087						0		not-annotated	not-annotated	not-annotated
TC146174	1.59068e-13	1.08043e-10	6.47275		ENSP00000268638	ENSG00000140968	IRF8	interferon regulatory factor 8 [Source:HGNC Symbol;Acc:5358]	1e-125		BT026755	Gasterosteus aculeatus clone CFW26-C06 mRNA sequence	1e-20		IRF8
TC151830	1.46349e-06	7.72377e-05	6.43161		ENSP00000383563	ENSG00000174992	ZG16	zymogen granule protein 16 homolog (rat) [Source:HGNC Symbol;Acc:30961]	1e-16		BT057545	Salmo salar clone ssal-evd-529-189 Zymogen granule membrane protein 16 precursor putative mRNA complete cds	1e-139		ZG16
CUST_18_PI420312184	2.6356e-13	1.55536e-10	6.42169		ENSP00000258534	ENSG00000136048	DRAM1	DNA-damage regulated autophagy modulator 1 [Source:HGNC Symbol;Acc:25645]	1e-70		NM_001124335	Oncorhynchus mykiss VHSV-induced protein-6 (LOC100135998) mRNA gb-AF483532.1- Oncorhynchus mykiss VHSV-induced protein-6 mRNA complete cds	0		DRAM1
TC139968	1.75954e-07	1.14411e-05	6.38933		ENSP00000222304	ENSG00000105697	HAMP	hepcidin antimicrobial peptide [Source:HGNC Symbol;Acc:15598]	4e-06		HQ711993	Oncorhynchus mykiss hepcidin mRNA complete cds	0		HAMP
TC146846	2.22955e-09	2.43246e-07	6.36519						0		NM_001124480	Oncorhynchus mykiss cathelicidin 1 (LOC100136204) mRNA gb-AY382478.1- Oncorhynchus mykiss cathelicidin 1 mRNA complete cds	0		AMP
TC140586	9.18423e-07	5.1433e-05	6.34518		ENSP00000351954	ENSG00000104938	CLEC4M	C-type lectin domain family 4, member M [Source:HGNC Symbol;Acc:13523]	6e-09		NM_001140809	Salmo salar Type-2 ice-structuring protein (isp2) mRNA gb-BT047107.2- Salmo salar clone ssal-plnb-007-089 Type-2 ice-structuring protein precursor putative mRNA complete cds	0		CLEC4M
IMM 416	1.05232e-07	7.25433e-06	6.31812						1e-45		NM_001124520	Oncorhynchus mykiss junB protein (LOC100136256) mRNA gb-AY614595.1- Oncorhynchus mykiss junB protein mRNA complete cds	0		JUNB
TC170965	4.28109e-09	4.28648e-07	6.31272						0		NM_001124601	Oncorhynchus mykiss differentially regulated trout protein 1 (LOC100136615) mRNA gb-AF281355.1- Oncorhynchus mykiss differentially regulated trout protein 1 mRNA complete cds	2e-79
TC157655	4.5634e-12	1.26957e-09	6.28077		ENSP00000436806	ENSG00000165494	PCF11	PCF11, cleavage and polyadenylation factor subunit, homolog (S. cerevisiae) [Source:HGNC Symbol;Acc:30097]	1e-22		NM_001140760	Salmo salar cleavage and polyadenylation factor subunit homolog (S. cerevisiae) (pcf11) mRNA gb-BT046915.2- Salmo salar clone ssal-rgb2-633-070 Pre-mRNA cleavage complex 2 protein Pcf11 putative mRNA complete cds	5e-11		PCF11
IMM 486	2.77435e-09	2.94436e-07	6.25136						0		NM_001124480	Oncorhynchus mykiss cathelicidin 1 (LOC100136204) mRNA gb-AY382478.1- Oncorhynchus mykiss cathelicidin 1 mRNA complete cds	0		AMP
IMM 422	1.11951e-11	2.62673e-09	6.22867						1e-89		AF115541	Oncorhynchus mykiss low molecular mass protein 2 (LMP2) mRNA complete cds	0		PSMB9
TC168089	1.20158e-07	8.06899e-06	6.21974		ENSP00000261267	ENSG00000090382	LYZ	lysozyme [Source:HGNC Symbol;Acc:6740]	2e-60		NM_001124716	Oncorhynchus mykiss lysozyme II (lyz2) mRNA emb-X59491.1- O.mykiss mRNA for lysozyme II	0		LYZ
TC143607	1.11239e-07	7.58702e-06	6.21061						0		not-annotated	not-annotated	not-annotated
TC155613	2.05058e-08	1.69571e-06	6.17802		ENSP00000427279	ENSG00000081041	CXCL2	chemokine (C-X-C motif) ligand 2 [Source:HGNC Symbol;Acc:4603]	2e-13		AY160981	Oncorhynchus mykiss interleukin-8 (IL-8) mRNA IL-8-nL allele complete cds	0		CXCL2
CUST_4_PI420312184	2.08225e-09	2.28455e-07	6.17172						0		AF483546	Oncorhynchus mykiss clone B124 VHSV-induced mRNA partial sequence	0
TC145685	8.03577e-12	1.96846e-09	6.16315		ENSP00000359787	ENSG00000137959	IFI44L	interferon-induced protein 44-like [Source:HGNC Symbol;Acc:17817]	2e-25		GU988702	Epinephelus coioides interferon-induced protein 44-like protein mRNA partial cds	7e-12		IFI44L
IMM 926	1.56763e-11	3.4302e-09	6.06849						0		AJ417078	Oncorhynchus mykiss cxc gene for gamma-IP CXCL10-like chemokine exons 1-4	0		CXCL10
CUST_7_PI420312184	1.09749e-08	9.80413e-07	6.03121						0		NM_001124338	Oncorhynchus mykiss VHSV-induced protein (LOC100136003) mRNA gb-AF483543.1- Oncorhynchus mykiss clone B319 VHSV-induced protein mRNA complete cds	0
TC144535	6.30936e-11	1.142e-08	6.02796		ENSP00000342833	ENSG00000137959	IFI44L	interferon-induced protein 44-like [Source:HGNC Symbol;Acc:17817]	1e-24		not-annotated	not-annotated	not-annotated		IFI44L
TC136836	2.94626e-10	4.04063e-08	6.01846		ENSP00000357008	ENSG00000158764	ITLN2	intelectin 2 [Source:HGNC Symbol;Acc:20599]	1e-131		AF281350	Oncorhynchus mykiss putative intelectin mRNA partial cds	1e-146		ITLN2
TC170320	2.01344e-13	1.24478e-10	5.97664		ENSP00000440118	ENSG00000115267	IFIH1	interferon induced with helicase C domain 1 [Source:HGNC Symbol;Acc:18873]	2e-59		NM_001195179	Oncorhynchus mykiss melanoma differentiation associated gene 5 (mda5) mRNA emb-FN396357.1- Oncorhynchus mykiss mRNA for melanoma differentiation associated gene 5 (mda5 gene)	0		IFIH1
TC172250	3.44373e-12	1.04789e-09	5.973		ENSP00000258534	ENSG00000136048	DRAM1	DNA-damage regulated autophagy modulator 1 [Source:HGNC Symbol;Acc:25645]	2e-52		NM_001140657	Salmo salar Damage-regulated autophagy modulator (dram) mRNA gb-BT046516.1- Salmo salar clone ssal-eve-559-208 Damage-regulated autophagy modulator putative mRNA complete cds	0		DRAM1
IMM 871	8.56007e-11	1.45592e-08	5.95347						0		NM_001124338	Oncorhynchus mykiss VHSV-induced protein (LOC100136003) mRNA gb-AF483543.1- Oncorhynchus mykiss clone B319 VHSV-induced protein mRNA complete cds	0
TC154099	9.37008e-15	1.61653e-11	5.95003						0		BT072310	Salmo salar clone ssal-rgf-520-323 unknown large open reading frame mRNA novel cds	3e-88
IMM 869	6.74779e-12	1.72908e-09	5.88133						0		AF483541	Oncorhynchus mykiss clone B88 VHSV-induced protein mRNA partial cds	0
CUST_34_PI425348775	4.68315e-13	2.36888e-10	5.86547		ENSP00000363318	ENSG00000147168	IL2RG	interleukin 2 receptor, gamma [Source:HGNC Symbol;Acc:6010]	1e-33		IL-2Rgamma2				IL2RG
IMM 568	5.19082e-09	5.0671e-07	5.83902						0		NM_001124480	Oncorhynchus mykiss cathelicidin 1 (LOC100136204) mRNA gb-AY382478.1- Oncorhynchus mykiss cathelicidin 1 mRNA complete cds	0		AMP
TC134216	7.85082e-13	3.36024e-10	5.82419		ENSP00000445518				2e-18		BT072183	Salmo salar clone ssal-rgf-515-161 Interferon-induced guanylate-binding protein 1 putative mRNA partial cds	0		GBP1
TC145635	5.84464e-15	1.26389e-11	5.75406		ENSP00000445518				3e-52		BT072183	Salmo salar clone ssal-rgf-515-161 Interferon-induced guanylate-binding protein 1 putative mRNA partial cds	0		GBP1
IMM 862	3.62159e-17	5.80364e-13	5.7209						7e-67		NM_001124336	Oncorhynchus mykiss VHSV-induced protein-10 (LOC100135999) mRNA gb-AF483534.1- Oncorhynchus mykiss VHSV-induced protein-10 mRNA complete cds	0		PARP14
TC134725	7.28684e-13	3.26225e-10	5.70729		ENSP00000442010	ENSG00000075151	EIF4G3	eukaryotic translation initiation factor 4 gamma, 3 [Source:HGNC Symbol;Acc:3298]	2e-31		EU481821	Salmo salar physical map contig 483 genomic sequence	1e-177		EIF4G3
TC169526	4.54141e-09	4.51234e-07	5.61445		ENSP00000286648	ENSG00000156136	DCK	deoxycytidine kinase [Source:HGNC Symbol;Acc:2704]	1e-135		NM_001165138	Oncorhynchus mykiss deoxycytidine kinase (dck) mRNA gb-BT074044.1- Oncorhynchus mykiss clone omyk-evo-513-196 Deoxycytidine kinase putative mRNA complete cds	0		DCK
TC141051	1.68841e-13	1.11461e-10	5.58232						0		not-annotated	not-annotated	not-annotated
TC166670	4.61193e-13	2.36355e-10	5.45799		ENSP00000442385				2e-08		FN824519	Oncorhynchus mykiss mRNA for IL-4 receptor-2 precursor (il4R2 gene)	0		CSF2RB
TC152463	3.30015e-07	2.03705e-05	5.40103		ENSP00000415889	ENSG00000164733	CTSB	cathepsin B [Source:HGNC Symbol;Acc:2527]	2e-87		NM_001124304	Oncorhynchus mykiss procathepsin B (LOC100135964) mRNA gb-AF358667.1-AF358667 Oncorhynchus mykiss procathepsin B mRNA complete cds	0		CTSB
IMM 261	1.27279e-11	2.88221e-09	5.39733						0		NM_001124293	Oncorhynchus mykiss interferon regulatory factor 1 (irf-1) mRNA gb-AF332147.1- Oncorhynchus mykiss interferon regulatory factor 1 (IRF-1) mRNA complete cds	0		IRF1
IMM 540	5.54761e-16	2.70092e-12	5.3931						7e-67		NM_001124336	Oncorhynchus mykiss VHSV-induced protein-10 (LOC100135999) mRNA gb-AF483534.1- Oncorhynchus mykiss VHSV-induced protein-10 mRNA complete cds	0		PARP14
IMM 574	4.39756e-10	5.80612e-08	5.32659						0		NM_001124601		0
TC169450	2.63417e-14	2.93138e-11	5.31087						0		not-annotated	not-annotated	not-annotated
IMM 897	3.52143e-08	2.77083e-06	5.30179						5e-13		NM_001124521	Oncorhynchus mykiss myc-regulated DEAD box protein (LOC100136257) mRNA gb-AY614597.1- Oncorhynchus mykiss myc-regulated DEAD box protein mRNA complete cds	0		CXCL2
TC154149	6.02673e-11	1.10363e-08	5.26774		ENSP00000309087	ENSG00000173261	PLAC8L1	PLAC8-like 1 [Source:HGNC Symbol;Acc:31746]	8e-16		BT072227	Salmo salar clone ssal-rgf-517-250 PLAC8-like protein 1 putative mRNA pseudogene cds	0		PLAC8L1
IMM 527	8.64119e-09	8.03259e-07	5.25895						1e-13		NM_001124265	Oncorhynchus mykiss precerebellin-like protein (cblnl) mRNA gb-AF192969.2- Oncorhynchus mykiss precerebellin-like protein (CBLNL) mRNA complete cds	0		C1QL2
IMM 542	1.06114e-09	1.2717e-07	5.25833						0		NM_001124338	Oncorhynchus mykiss VHSV-induced protein (LOC100136003) mRNA gb-AF483543.1- Oncorhynchus mykiss clone B319 VHSV-induced protein mRNA complete cds	0
TC166646	1.29596e-13	9.52382e-11	5.22867		ENSP00000384406	ENSG00000125347	IRF1	interferon regulatory factor 1 [Source:HGNC Symbol;Acc:6116]	1e-67		NM_001124293	Oncorhynchus mykiss interferon regulatory factor 1 (irf-1) mRNA gb-AF332147.1- Oncorhynchus mykiss interferon regulatory factor 1 (IRF-1) mRNA complete cds	0		IRF1
IMM 547	4.61387e-08	3.51675e-06	5.21174						5e-13		NM_001124521	Oncorhynchus mykiss myc-regulated DEAD box protein (LOC100136257) mRNA gb-AY614597.1- Oncorhynchus mykiss myc-regulated DEAD box protein mRNA complete cds	0		CXCL2
TC150377	4.48443e-06	0.000202626	5.19718		ENSP00000306245	ENSG00000170345	FOS	FBJ murine osteosarcoma viral oncogene homolog [Source:HGNC Symbol;Acc:3796]	9e-76		AB111054	Oncorhynchus masou mRNA for c-Fos protein complete cds	1e-12		FOS
IMM 838	2.03102e-12	6.87881e-10	5.1749						0		NM_001124285	Oncorhynchus mykiss VIG-2 protein (vig-2) mRNA gb-AF290477.1-AF290477 Oncorhynchus mykiss VIG-2 (VIG-2) mRNA complete cds	0
TC152523	5.14364e-08	3.87171e-06	5.1682						0		not-annotated	not-annotated	not-annotated
IMM 1100	4.69196e-08	3.56233e-06	5.1665						0		X66134	Haemorrhagic septicema virus mRNA for envelope protein	0
IMM 512	5.92088e-10	7.56106e-08	5.15861						1e-18		DQ403259	Oncorhynchus mykiss proteasome subunit beta type 9 precursor (PSMB9) mRNA partial cds	1e-130		PSMB9
CUST_48_PI425348775	2.88148e-11	5.90689e-09	5.15823		ENSP00000398368	ENSG00000113594	LIFR	leukemia inhibitory factor receptor alpha [Source:HGNC Symbol;Acc:6597]	4e-33		M17R				LIFR
TC158791	6.43035e-10	8.15817e-08	5.1402		ENSP00000367869	ENSG00000078369	GNB1	guanine nucleotide binding protein (G protein), beta polypeptide 1 [Source:HGNC Symbol;Acc:4396]	0		BT045885	Salmo salar clone ssal-rgf-535-274 Guanine nucleotide-binding protein GI/GS/GT subunit beta-1 putative mRNA complete cds	1e-101		GNB1
TC153025	2.79191e-09	2.95495e-07	5.13122		ENSP00000384979	ENSG00000220008	LINGO3	leucine rich repeat and Ig domain containing 3 [Source:HGNC Symbol;Acc:21206]	0		HM159473	Salmo salar clone BAC 19C14 DOT1-like histone H3 methyltransferase pseudogene complete sequence; anti-mullerian hormone gene complete cds; ornithine decarboxylase antizyme 1 pseudogene complete sequence; oogenesis-related protein gene complete cds; and nuclear factor interleukin 3 regulated pseudogene complete sequence	2e-49		LINGO3
IMM 524	3.67704e-10	4.9556e-08	5.12966						5e-15		NM_001124254	Oncorhynchus mykiss chemokine CK-1 precursor (LOC100135878) mRNA gb-AF093814.1-AF093814 Oncorhynchus mykiss chemokine CK-1 precursor mRNA complete cds	0		CCL20
CUST_11_PI420312184	4.1163e-07	2.48953e-05	5.10685						0		AF483539	Oncorhynchus mykiss clone B143 VHSV-induced mRNA partial sequence	0
TC132801	1.13036e-07	7.67007e-06	5.07701		ENSP00000303315	ENSG00000171223	JUNB	jun B proto-oncogene [Source:HGNC Symbol;Acc:6205]	8e-76		NM_001124520	Oncorhynchus mykiss junB protein (LOC100136256) mRNA gb-AY614595.1- Oncorhynchus mykiss junB protein mRNA complete cds	0		JUNB
TC164530	1.70517e-14	2.14241e-11	5.04139		ENSP00000331211	ENSG00000184898	RBM43	RNA binding motif protein 43 [Source:HGNC Symbol;Acc:24790]	5e-07		BT072093	Salmo salar clone ssal-rgf-511-070 unknown large open reading frame mRNA novel cds	0		RBM43
IMM 832	3.82116e-10	5.13208e-08	5.02403						0		NM_001124601	Oncorhynchus mykiss differentially regulated trout protein 1 (LOC100136615) mRNA gb-AF281355.1- Oncorhynchus mykiss differentially regulated trout protein 1 mRNA complete cds	0
TC132406	7.12409e-06	0.000300624	5.0129		ENSP00000405365	ENSG00000228964	HLA-B	major histocompatibility complex, class I, B [Source:HGNC Symbol;Acc:4932]	2e-47		AF287490	Oncorhynchus mykiss MHC class I heavy chain precursor (Onmy-UBA) mRNA Onmy-UBA*503 allele complete cds	0		HLA-B
TC160192	8.23157e-09	7.68852e-07	5.00498		ENSP00000315474	ENSG00000179144	GIMAP7	GTPase, IMAP family member 7 [Source:HGNC Symbol;Acc:22404]	5e-32		BT048289	Salmo salar clone ssal-evd-519-309 GTPase IMAP family member 7 putative mRNA complete cds	0		GIMAP7
TC169345	2.20517e-13	1.32137e-10	5.00221						0		AY550353	Salmo salar clone Hae210R microsatellite sequence	8e-31
TC158017	4.8437e-05	0.00157608	4.99578						0		AF110533	Oncorhynchus mykiss gonadotropin-releasing hormone (GnRH1) gene partial cds	1e-15		GNRH1
TC143954	8.13751e-07	4.60012e-05	4.98011		ENSP00000243056	ENSG00000123364	HOXC13	homeobox C13 [Source:HGNC Symbol;Acc:5125]	2e-95		EU025714	Salmo salar retinoic acid receptor gamma a (Rarga) coiled-coil transcriptional coactivator a (Kiaa1536) homeobox protein HoxC13aa (HoxC13aa) homeobox protein HoxC12aa (HoxC12aa) homeobox protein HoxC11aa (HoxC11aa) homeobox protein HoxC10aa (HoxC10aa) homeobox protein HoxC9aa (HoxC9aa) homeobox protein HoxC8aa (HoxC8aa) and homeobox protein HoxC6aa (HoxC6aa) genes complete cds	1e-47		HOXC13
TC145219	1.10674e-08	9.86418e-07	4.9801		ENSP00000384979	ENSG00000220008	LINGO3	leucine rich repeat and Ig domain containing 3 [Source:HGNC Symbol;Acc:21206]	0		HM159473	Salmo salar clone BAC 19C14 DOT1-like histone H3 methyltransferase pseudogene complete sequence; anti-mullerian hormone gene complete cds; ornithine decarboxylase antizyme 1 pseudogene complete sequence; oogenesis-related protein gene complete cds; and nuclear factor interleukin 3 regulated pseudogene complete sequence	7e-41		LINGO3
TC135278	2.6425e-09	2.82755e-07	4.97746		ENSP00000406797	ENSG00000230669	PSMB8	proteasome (prosome, macropain) subunit, beta type, 8 (large multifunctional peptidase 7) [Source:HGNC Symbol;Acc:9545]	1e-121		BT048053	Salmo salar clone ssal-plnb-512-370 Proteasome subunit beta type-8 precursor putative mRNA complete cds	0		PSMB8
IMM 798	2.16694e-08	1.78059e-06	4.96728						1e-13		NM_001124265	Oncorhynchus mykiss precerebellin-like protein (cblnl) mRNA gb-AF192969.2- Oncorhynchus mykiss precerebellin-like protein (CBLNL) mRNA complete cds	0		C1QL2
TC146863	3.26643e-15	9.08744e-12	4.95158		ENSP00000368450	ENSG00000112149	CD83	CD83 molecule [Source:HGNC Symbol;Acc:1703]	3e-12		BT045799	Salmo salar clone ssal-rgf-531-267 CD83 antigen precursor putative mRNA complete cds	0		CD83
TC163983	2.21544e-12	7.19076e-10	4.93306		ENSP00000384943	ENSG00000168610	STAT3	signal transducer and activator of transcription 3 (acute-phase response factor) [Source:HGNC Symbol;Acc:11364]	1e-100		BT072354	Salmo salar clone ssal-rgf-522-202 Signal transducer and activator of transcription 3 putative mRNA partial cds	0		STAT3
IMM 39	7.18722e-06	0.00030296	4.9247						1e-18		NM_001160495	Oncorhynchus mykiss C type lectin receptor B (LOC100301666) mRNA gb-FJ607865.1- Oncorhynchus mykiss C type lectin receptor B mRNA complete cds	0		CLEC4E
IMM 984	1.71824e-08	1.46122e-06	4.91552						0		NM_001124480	Oncorhynchus mykiss cathelicidin 1 (LOC100136204) mRNA gb-AY382478.1- Oncorhynchus mykiss cathelicidin 1 mRNA complete cds	0		AMP
IMM 988	3.07626e-09	3.18663e-07	4.91002						3e-25		NM_001124447	Oncorhynchus mykiss CCAAT/enhancer-binding protein beta (LOC100136165) mRNA gb-AY144611.1- Oncorhynchus mykiss CCAAT/enhancer-binding protein beta mRNA complete cds	0		CEBPB
TC141728	1.2207e-09	1.43158e-07	4.90983		ENSP00000346242	ENSG00000105835	NAMPT	nicotinamide phosphoribosyltransferase [Source:HGNC Symbol;Acc:30092]	1e-162		BT072670	Salmo salar clone ssal-rgf-535-302 Nicotinamide phosphoribosyltransferase putative mRNA pseudogene cds	0		NAMPT
IMM 63	2.82072e-11	5.81293e-09	4.90048						2e-12		BT125321	Salmo salar clone ssal-sjb-009-240 C-C motif chemokine 19 precursor putative mRNA complete cds	0		CCL19
TC149688	6.95178e-09	6.58795e-07	4.89142						0		not-annotated	not-annotated	not-annotated
TC132477	1.55673e-10	2.37777e-08	4.86099		ENSP00000297494	ENSG00000164867	NOS3	nitric oxide synthase 3 (endothelial cell) [Source:HGNC Symbol;Acc:7876]	0		AJ300555	Oncorhynchus mykiss mRNA for inducible nitric oxide synthase (iNOS gene)	0		NOS3
TC170914	3.13058e-12	9.75464e-10	4.83118						0		AF483539	Oncorhynchus mykiss clone B143 VHSV-induced mRNA partial sequence	0
TC163014	1.51695e-11	3.33806e-09	4.82898		ENSP00000399918	ENSG00000221926	TRIM16	tripartite motif containing 16 [Source:HGNC Symbol;Acc:17241]	8e-22		AM887812	Oncorhynchus mykiss mRNA for fish virus induced TRIM protein (finTRIM gene) clone mLV3	1e-164		TRIM16
IMM 872	1.98897e-11	4.23324e-09	4.79457						0		AF483544	Oncorhynchus mykiss clone B21 VHSV-induced mRNA partial sequence	0
TC139616	1.58374e-12	5.81935e-10	4.79331		ENSP00000215794	ENSG00000184979	USP18	ubiquitin specific peptidase 18 [Source:HGNC Symbol;Acc:12616]	8e-26		not-annotated	not-annotated	not-annotated		USP18
CUST_76_PI420312184	1.18206e-12	4.51374e-10	4.78581		ENSP00000368450	ENSG00000112149	CD83	CD83 molecule [Source:HGNC Symbol;Acc:1703]	6e-14		AY263796	Oncorhynchus mykiss CD83 (Onmy-CD83) mRNA Onmy-CD83*HC.1 allele complete cds	0		CD83
IMM 1007	1.52238e-10	2.33445e-08	4.78197						8e-23		NM_001124633	Oncorhynchus mykiss CD209 molecule (cd209) mRNA gb-AY593994.1- Oncorhynchus mykiss CD209-like protein (CD209) mRNA complete cds	0		CLEC4E
CUST_135_PI420312184	7.66932e-11	1.32761e-08	4.78036		ENSP00000445961	ENSG00000121060	TRIM25	tripartite motif containing 25 [Source:HGNC Symbol;Acc:12932]	3e-40		NM_001160506	Oncorhynchus mykiss fish virus induced TRIM protein (fintrim) mRNA	0		TRIM25
TC155358	1.15953e-09	1.37272e-07	4.77418						0		not-annotated	not-annotated	not-annotated
TC142872	4.54658e-12	1.26957e-09	4.75487		ENSP00000381224				2e-13		BT072323	Salmo salar clone ssal-rgf-521-115 Poly polymerase 14 putative mRNA pseudogene cds	0		PARP14
TC135618	1.90338e-12	6.56058e-10	4.73451		ENSP00000436117	ENSG00000160593	AMICA1	adhesion molecule, interacts with CXADR antigen 1 [Source:HGNC Symbol;Acc:19084]	0.0001		BT072557	Salmo salar clone ssal-rgf-530-123 unknown large open reading frame mRNA novel cds	0		AMICA1
TC136757	6.3713e-13	3.02629e-10	4.72203		ENSP00000384406	ENSG00000125347	IRF1	interferon regulatory factor 1 [Source:HGNC Symbol;Acc:6116]	2e-67		NM_001124293	Oncorhynchus mykiss interferon regulatory factor 1 (irf-1) mRNA gb-AF332147.1- Oncorhynchus mykiss interferon regulatory factor 1 (IRF-1) mRNA complete cds	0		IRF1
TC163391	1.07117e-10	1.75298e-08	4.69749		ENSP00000399918	ENSG00000221926	TRIM16	tripartite motif containing 16 [Source:HGNC Symbol;Acc:17241]	7e-21		BT046063	Salmo salar clone ssal-rgf-540-239 Tripartite motif-containing protein 16 putative mRNA complete cds	1e-144		TRIM16
TC164941	1.55367e-08	1.33585e-06	4.6717		ENSP00000349451	ENSG00000261701	HPR	haptoglobin-related protein [Source:HGNC Symbol;Acc:5156]	2e-06		AF281329	Oncorhynchus mykiss haptoglobin fragment 1 mRNA partial cds	9e-96		HPR
IMM 341	2.97247e-09	3.12905e-07	4.659						1e-99		BT072670	Salmo salar clone ssal-rgf-535-302 Nicotinamide phosphoribosyltransferase putative mRNA pseudogene cds	0		NAMPT
TC162887	6.72796e-08	4.83672e-06	4.63859		ENSP00000453350	ENSG00000166710	B2M	beta-2-microglobulin [Source:HGNC Symbol;Acc:914]	2e-26		BT074080	Oncorhynchus mykiss clone omyk-evo-507-240 Beta-2-microglobulin precursor putative mRNA complete cds	0		B2M
TC170129	2.74155e-10	3.83033e-08	4.63276						0		not-annotated	not-annotated	not-annotated
TC148206	5.0456e-07	2.96859e-05	4.58798		ENSP00000272520	ENSG00000144119	C1QL2	complement component 1, q subcomponent-like 2 [Source:HGNC Symbol;Acc:24181]	1e-11		not-annotated	not-annotated	not-annotated		C1QL2
IMM 849	1.93954e-06	9.96611e-05	4.58647						1e-35		NM_001124309	Oncorhynchus mykiss LECT2 neutrophil chemotactic factor (lect2) mRNA gb-AF363272.1- Oncorhynchus mykiss LECT2 neutrophil chemotactic factor (LECT2) mRNA complete cds	0		LECT2
TC146576	4.79096e-11	9.05839e-09	4.58093		ENSP00000243346	ENSG00000123609	NMI	N-myc (and STAT) interactor [Source:HGNC Symbol;Acc:7854]	7e-27		NM_001141821	Salmo salar Interferon-induced 35 kDa protein homolog (in35) mRNA gb-BT046104.1- Salmo salar clone ssal-rgf-541-264 Interferon-induced 35 kDa protein homolog putative mRNA complete cds	0		NMI
TC168502	4.94386e-11	9.30234e-09	4.57791		ENSP00000009180	ENSG00000010278	CD9	CD9 molecule [Source:HGNC Symbol;Acc:1709]	1e-30		BT058855	Salmo salar clone ssal-rgf-508-015 CD9 antigen putative mRNA complete cds	1e-33		CD9
TC134964	3.44616e-11	6.8812e-09	4.54254						0		DQ025628	Oncorhynchus keta clone Oke.u12.50.19 genomic sequence	0
IMM 541	1.82877e-11	3.93529e-09	4.53181						5e-42		NM_001124337	Oncorhynchus mykiss VHSV-induced protein (LOC100136000) mRNA gb-AF483536.1- Oncorhynchus mykiss clone B32 VHSV-induced protein mRNA complete cds	0		TRIM25
IMM 791	1.30512e-09	1.51289e-07	4.52634						5e-15		NM_001124254	Oncorhynchus mykiss chemokine CK-1 precursor (LOC100135878) mRNA gb-AF093814.1-AF093814 Oncorhynchus mykiss chemokine CK-1 precursor mRNA complete cds	0		CCL20
TC155398	7.83207e-12	1.93933e-09	4.52633		ENSP00000358662				5e-58		NM_001173703	Salmo salar helicase MOV-10 (mov10) mRNA gb-BT059274.1- Salmo salar clone ssal-rgf-538-001 helicase MOV-10 putative mRNA complete cds	0		MOV10
TC144371	5.59253e-12	1.52324e-09	4.49533		ENSP00000386244	ENSG00000115415	STAT1	signal transducer and activator of transcription 1, 91kDa [Source:HGNC Symbol;Acc:11362]	3e-30		NM_001124746	Oncorhynchus mykiss signal transducer/activator of transcription (stat1-2) mRNA gb-U60332.1-OMU60332 Oncorhynchus mykiss signal transducer/activator of transcription Stat1-2 (rbtStat1-2) mRNA complete cds	1e-175		STAT1
TC143344	2.68193e-07	1.6767e-05	4.4915		ENSP00000442202	ENSG00000130287	NCAN	neurocan [Source:HGNC Symbol;Acc:2465]	1e-14		BT056914	Salmo salar clone ssal-plnb-019-209 Lectin precursor putative mRNA complete cds	2e-15		NCAN
CUST_133_PI420312184	6.77956e-11	1.21127e-08	4.48922		ENSP00000399918	ENSG00000221926	TRIM16	tripartite motif containing 16 [Source:HGNC Symbol;Acc:17241]	1e-28		NM_001160506	Oncorhynchus mykiss fish virus induced TRIM protein (fintrim) mRNA	0		TRIM16
TC142412	4.06873e-06	0.000187987	4.48532		ENSP00000299663	ENSG00000166523	CLEC4E	C-type lectin domain family 4, member E [Source:HGNC Symbol;Acc:14555]	6e-18		NM_001160495	Oncorhynchus mykiss C type lectin receptor B (LOC100301666) mRNA gb-FJ607865.1- Oncorhynchus mykiss C type lectin receptor B mRNA complete cds	0		CLEC4E
IMM 845	1.54756e-13	1.08043e-10	4.48291						1e-67		NM_001124293	Oncorhynchus mykiss interferon regulatory factor 1 (irf-1) mRNA gb-AF332147.1- Oncorhynchus mykiss interferon regulatory factor 1 (IRF-1) mRNA complete cds	0		IRF1
TC169039	3.18845e-12	9.80302e-10	4.46226		ENSP00000446377	ENSG00000033627	ATP6V0A1	ATPase, H+ transporting, lysosomal V0 subunit a1 [Source:HGNC Symbol;Acc:865]	5e-46		NM_001141813	Salmo salar Vacuolar proton translocating ATPase 116 kDa subunit a (vpp3) mRNA gb-BT045984.1- Salmo salar clone ssal-rgf-538-174 Vacuolar proton translocating ATPase 116 kDa subunit a isoform 3 putative mRNA complete cds	1e-127		ATP6V0A1
TC162975	1.36803e-09	1.56716e-07	4.46093		ENSP00000356425	ENSG00000116750	UCHL5	ubiquitin carboxyl-terminal hydrolase L5 [Source:HGNC Symbol;Acc:19678]	0		BT072576	Salmo salar clone ssal-rgf-531-075 Ubiquitin carboxyl-terminal hydrolase isozyme L5 putative mRNA pseudogene cds	2e-20		UCHL5
IMM 388	7.45328e-11	1.29597e-08	4.45991						3e-08		DQ092323	Oncorhynchus mykiss OSU-142 tapasin short form mRNA complete cds	0		TAPBP
TC172556	8.81689e-09	8.15698e-07	4.45805		ENSP00000330341	ENSG00000184557	SOCS3	suppressor of cytokine signaling 3 [Source:HGNC Symbol;Acc:19391]	2e-84		NM_001146168	Oncorhynchus mykiss suppressor of cytokine signaling 3 (socs3) mRNA emb-AM748723.1- Oncorhynchus mykiss mRNA for suppressor of cytokine signaling 3 (socs3 gene)	0		SOCS3
TC134956	5.99037e-10	7.62481e-08	4.45351		ENSP00000439043				1e-24		NM_001140457	Salmo salar matrix metalloproteinase 9 (mmp9) mRNA gb-BT045896.1- Salmo salar clone ssal-rgf-536-026 Matrix metalloproteinase-9 precursor putative mRNA complete cds	3e-64		MMP9
TC171598	4.82311e-13	2.4084e-10	4.44811		ENSP00000245541	ENSG00000125447	GGA3	golgi-associated, gamma adaptin ear containing, ARF binding protein 3 [Source:HGNC Symbol;Acc:17079]	2e-43		AC203456	Salmo salar BAC CH214-397C7 (Children's Hospital Oakland Research Institute Atlantic Salmon BAC Library) complete sequence	1e-176		GGA3
TC165718	1.78272e-05	0.000668933	4.42409						0		not-annotated	not-annotated	not-annotated
IMM 864	3.48522e-13	1.91191e-10	4.40594						5e-42		NM_001124337	Oncorhynchus mykiss VHSV-induced protein (LOC100136000) mRNA gb-AF483536.1- Oncorhynchus mykiss clone B32 VHSV-induced protein mRNA complete cds	0		TRIM25
IMM 815	5.55362e-06	0.00024414	4.38054						2e-08		AF281337	Oncorhynchus mykiss putative lysozyme CII precursor mRNA partial cds	3e-81		LYZ
IMM 1085	2.24976e-06	0.000113505	4.37121						2e-61		NM_001124716	Oncorhynchus mykiss lysozyme II (lyz2) mRNA emb-X59491.1- O.mykiss mRNA for lysozyme II	0		LYZ
CUST_16_PI420312184	7.86706e-12	1.93933e-09	4.36324		ENSP00000381224				7e-67		NM_001124336	Oncorhynchus mykiss VHSV-induced protein-10 (LOC100135999) mRNA gb-AF483534.1- Oncorhynchus mykiss VHSV-induced protein-10 mRNA complete cds	0		PARP14
TC155327	3.71636e-11	7.27379e-09	4.36101						0		not-annotated	not-annotated	not-annotated
TC146120	4.08193e-07	2.47258e-05	4.33606		ENSP00000372059	ENSG00000206013	IFITM5	interferon induced transmembrane protein 5 [Source:HGNC Symbol;Acc:16644]	1e-15		NM_001124369	Oncorhynchus mykiss interferon inducible protein 2 (iip2) mRNA emb-AJ320157.1- Oncorhynchus mykiss mRNA for interferon inducible protein 2 (iip2 gene)	0		IFITM5
TC152766	1.17554e-11	2.72536e-09	4.3291		ENSP00000394579	ENSG00000068079	IFI35	interferon-induced protein 35 [Source:HGNC Symbol;Acc:5399]	5e-31		NM_001141821	Salmo salar Interferon-induced 35 kDa protein homolog (in35) mRNA gb-BT046104.1- Salmo salar clone ssal-rgf-541-264 Interferon-induced 35 kDa protein homolog putative mRNA complete cds	0		IFI35
IMM 1075	1.84427e-11	3.94683e-09	4.2753						0		U47946	Oncorhynchus mykiss RBTMx3 mRNA complete cds	0		MX1
IMM 530	1.6089e-13	1.08043e-10	4.27417						1e-67		NM_001124293	Oncorhynchus mykiss interferon regulatory factor 1 (irf-1) mRNA gb-AF332147.1- Oncorhynchus mykiss interferon regulatory factor 1 (IRF-1) mRNA complete cds	0		IRF1
TC157952	2.91777e-10	4.0157e-08	4.26717		ENSP00000415939	ENSG00000236287	ZBED5	zinc finger, BED-type containing 5 [Source:HGNC Symbol;Acc:30803]	1e-125		GU817336	Salmo salar clone BAC CHORI214-109F19 complete sequence	3e-81		ZBED5
TC167930	2.7976e-10	3.89156e-08	4.23952		ENSP00000368450	ENSG00000112149	CD83	CD83 molecule [Source:HGNC Symbol;Acc:1703]	1e-14		AY263793	Oncorhynchus mykiss CD83 (Onmy-CD83) mRNA Onmy-CD83*OSU.1 allele complete cds	1e-107		CD83
TC141262	3.66604e-12	1.10094e-09	4.19021		ENSP00000360918	ENSG00000138135	CH25H	cholesterol 25-hydroxylase [Source:HGNC Symbol;Acc:1907]	1e-112		BT125236	Salmo salar clone ssal-rgb2-595-290 Cholesterol 25-hydroxylase-like protein A putative mRNA complete cds	0		CH25H
TC166879	4.50265e-10	5.92479e-08	4.1855		ENSP00000270586	ENSG00000142507	PSMB6	proteasome (prosome, macropain) subunit, beta type, 6 [Source:HGNC Symbol;Acc:9543]	7e-66		BT073847	Oncorhynchus mykiss clone omyk-evo-511-381 Proteasome subunit beta type 6 precursor putative mRNA complete cds	0		PSMB6
TC167791	7.45813e-06	0.000313701	4.18287						0		not-annotated	not-annotated	not-annotated
IMM 828	7.12351e-10	8.97908e-08	4.16339						1e-33		AF281350	Oncorhynchus mykiss putative intelectin mRNA partial cds	0		ITLN2
IMM 863	4.94835e-08	3.73514e-06	4.16005						0		AF483535	Oncorhynchus mykiss clone B191 VHSV-induced C-lectin-like protein mRNA partial cds	0
TC171674	9.43282e-12	2.24024e-09	4.14129		ENSP00000455452	ENSG00000140968	IRF8	interferon regulatory factor 8 [Source:HGNC Symbol;Acc:5358]	1e-12		BT026755	Gasterosteus aculeatus clone CFW26-C06 mRNA sequence	8e-21		IRF8
TC152672	1.06375e-10	1.74819e-08	4.13049		ENSP00000438601				5e-69		BT059216	Salmo salar clone ssal-rgf-534-056 Galectin-3-binding protein precursor putative mRNA complete cds	0		LGALS3BP
TC155650	1.92741e-10	2.83286e-08	4.10706		ENSP00000009180	ENSG00000010278	CD9	CD9 molecule [Source:HGNC Symbol;Acc:1709]	1e-30		BT058855	Salmo salar clone ssal-rgf-508-015 CD9 antigen putative mRNA complete cds	0		CD9
TC161320	1.62725e-12	5.86848e-10	4.07769		ENSP00000452566	ENSG00000100902	PSMA6	proteasome (prosome, macropain) subunit, alpha type, 6 [Source:HGNC Symbol;Acc:9535]	5e-69		BT057463	Salmo salar clone ssal-rgb2-570-162 Proteasome subunit alpha type-6 putative mRNA complete cds	0		PSMA6
TC145877	5.22593e-08	3.91432e-06	4.0774		ENSP00000272520	ENSG00000144119	C1QL2	complement component 1, q subcomponent-like 2 [Source:HGNC Symbol;Acc:24181]	1e-16		not-annotated	not-annotated	not-annotated		C1QL2
IMM 805	1.0926e-05	0.000436023	4.07639						3e-37		AF271114	Oncorhynchus mykiss chemotaxin mRNA partial cds	0		LECT2
TC135279	1.15544e-11	2.6948e-09	4.07185		ENSP00000449331	ENSG00000134283	PPHLN1	periphilin 1 [Source:HGNC Symbol;Acc:19369]	2e-24		BT057057	Salmo salar clone ssal-eve-551-138 Periphilin-1 putative mRNA complete cds	0		PPHLN1
IMM 1050	1.47353e-08	1.27823e-06	4.06884						1e-45		NM_001124520	Oncorhynchus mykiss junB protein (LOC100136256) mRNA gb-AY614595.1- Oncorhynchus mykiss junB protein mRNA complete cds	0		JUNB
TC149453	2.49573e-10	3.54768e-08	4.06631						0		not-annotated	not-annotated	not-annotated
TC158816	1.24443e-14	1.79516e-11	4.06619						0		BT071999	Salmo salar clone ssal-rgf-507-021 novel cds	4e-85
TC150152	1.17155e-10	1.88557e-08	4.06389		ENSP00000338989	ENSG00000221926	TRIM16	tripartite motif containing 16 [Source:HGNC Symbol;Acc:17241]	6e-63		AM887824	Oncorhynchus mykiss mRNA for fish virus induced TRIM protein (finTRIM gene) clone RTG17	0		TRIM16
TC158363	1.59443e-05	0.000607646	4.05098		ENSP00000368977	ENSG00000105643	ARRDC2	arrestin domain containing 2 [Source:HGNC Symbol;Acc:25225]	2e-37		BT045176	Salmo salar clone ssal-rgf-514-074 Arrestin domain-containing protein 2 putative mRNA complete cds	0		ARRDC2
TC160082	2.45928e-07	1.55498e-05	4.04085		ENSP00000303315	ENSG00000171223	JUNB	jun B proto-oncogene [Source:HGNC Symbol;Acc:6205]	5e-27		CR690290	Tetraodon nigroviridis full-length cDNA	2e-27		JUNB
IMM 1042	1.60877e-05	0.000611317	4.03374						1e-05		not-annotated	not-annotated	not-annotated		CCL14
TC132479	4.39048e-13	2.31088e-10	4.02955		ENSP00000309710	ENSG00000143570	SLC39A1	solute carrier family 39 (zinc transporter), member 1 [Source:HGNC Symbol;Acc:12876]	3e-98		NM_001124481	Oncorhynchus mykiss zinc/iron-regulated protein (zip1) mRNA gb-AY387045.1- Oncorhynchus mykiss zinc/iron-regulated protein (ZIP1) mRNA complete cds	0		SLC39A1
TC162804	6.84394e-10	8.6547e-08	4.02578		ENSP00000299663	ENSG00000166523	CLEC4E	C-type lectin domain family 4, member E [Source:HGNC Symbol;Acc:14555]	8e-23		NM_001124633	Oncorhynchus mykiss CD209 molecule (cd209) mRNA gb-AY593994.1- Oncorhynchus mykiss CD209-like protein (CD209) mRNA complete cds	0		CLEC4E
TC155239	2.47577e-07	1.55782e-05	4.01657		ENSP00000276914	ENSG00000147872	PLIN2	perilipin 2 [Source:HGNC Symbol;Acc:248]	4e-12		BT072598	Salmo salar clone ssal-rgf-532-023 Adipophilin putative mRNA partial cds	0		PLIN2
TC162883	4.044e-08	3.11901e-06	4.0163		ENSP00000260302	ENSG00000137745	MMP13	matrix metallopeptidase 13 (collagenase 3) [Source:HGNC Symbol;Acc:7159]	1e-132		BT060383	Salmo salar clone ssal-rgh-518-066 Collagenase 3 precursor putative mRNA complete cds	0		MMP13
TC152388	6.79598e-08	4.8747e-06	4.01612						0		not-annotated	not-annotated	not-annotated
CUST_15_PI420312184	1.79598e-08	1.51739e-06	4.0122								AF483535	Oncorhynchus mykiss clone B191 VHSV-induced C-lectin-like protein mRNA partial cds	0
TC170650	6.5774e-08	4.77063e-06	4.00928		ENSP00000275767	ENSG00000146859	TMEM140	transmembrane protein 140 [Source:HGNC Symbol;Acc:21870]	6e-06		not-annotated	not-annotated	not-annotated		TMEM140
IMM 642	2.68873e-08	2.16819e-06	4.00044						8e-18		BT047934	Salmo salar clone ssal-eve-540-215 Lysozyme C II precursor putative mRNA complete cds	0		LYZ
IMM 697	8.16337e-10	1.00938e-07	3.98383						0		BT046430	Salmo salar clone ssal-eve-502-259 CD209 antigen-like protein E putative mRNA complete cds	0		CD209
TC171192	6.79708e-09	6.47285e-07	3.98107						0		not-annotated	not-annotated	not-annotated
IMM 481	5.67194e-09	5.48179e-07	3.97734						3e-26		AY283059	Oncorhynchus mykiss CCAAT/enhancer binding protein beta (C/EBPbeta) gene complete cds	0		CEBPB
TC171719	3.42927e-09	3.50569e-07	3.9769		ENSP00000432370	ENSG00000134339	SAA2	serum amyloid A2 [Source:HGNC Symbol;Acc:10514]	2e-07		NM_001124436	Oncorhynchus mykiss serum amyloid A (saa) mRNA emb-AM422446.1- Oncorhynchus mykiss mRNA for serum amyloid A (saa gene)	1e-121		SAA2
TC151597	2.04683e-07	1.30478e-05	3.97358						0		not-annotated	not-annotated	not-annotated
TC155750	1.78806e-12	6.27414e-10	3.96467						0		AB001923	Oncorhynchus keta SINE SmaI DNA clone: SmaOK-68	2e-14
CUST_118_PI420312184	4.39834e-14	4.63003e-11	3.95397		ENSP00000377218	ENSG00000168310	IRF2	interferon regulatory factor 2 [Source:HGNC Symbol;Acc:6117]	1e-87		NM_001124438	Oncorhynchus mykiss interferon regulatory factor 2 (irf2) mRNA gb-AY034055.2- Oncorhynchus mykiss interferon regulatory-factor 2 mRNA complete cds	0		IRF2
TC146390	6.27739e-11	1.142e-08	3.94713		ENSP00000272520	ENSG00000144119	C1QL2	complement component 1, q subcomponent-like 2 [Source:HGNC Symbol;Acc:24181]	3e-13		NM_001124265	Oncorhynchus mykiss precerebellin-like protein (cblnl) mRNA gb-AF192969.2- Oncorhynchus mykiss precerebellin-like protein (CBLNL) mRNA complete cds	0		C1QL2
TC166776	7.40255e-10	9.21156e-08	3.93963		ENSP00000351671	ENSG00000115009	CCL20	chemokine (C-C motif) ligand 20 [Source:HGNC Symbol;Acc:10619]	5e-15		NM_001124254	Oncorhynchus mykiss chemokine CK-1 precursor (LOC100135878) mRNA gb-AF093814.1-AF093814 Oncorhynchus mykiss chemokine CK-1 precursor mRNA complete cds	0		CCL20
TC163168	1.4034e-12	5.20579e-10	3.91216		ENSP00000338218	ENSG00000173821	RNF213	ring finger protein 213 [Source:HGNC Symbol;Acc:14539]	3e-64		not-annotated	not-annotated	not-annotated		RNF213
TC168846	8.02693e-06	0.000334733	3.90386		ENSP00000274507	ENSG00000145826	LECT2	leukocyte cell-derived chemotaxin 2 [Source:HGNC Symbol;Acc:6550]	5e-36		NM_001124309	Oncorhynchus mykiss LECT2 neutrophil chemotactic factor (lect2) mRNA gb-AF363272.1- Oncorhynchus mykiss LECT2 neutrophil chemotactic factor (LECT2) mRNA complete cds	0		LECT2
TC138753	5.21781e-11	9.72386e-09	3.89899		ENSP00000215794	ENSG00000184979	USP18	ubiquitin specific peptidase 18 [Source:HGNC Symbol;Acc:12616]	1e-37		not-annotated	not-annotated	not-annotated		USP18
TC145984	1.50688e-08	1.30136e-06	3.86563		ENSP00000399826	ENSG00000232216	IGHV3-43	immunoglobulin heavy variable 3-43 [Source:HGNC Symbol;Acc:5604]	4e-38		DQ831751	Oncorhynchus mykiss clone 4-4 IMM unoglobulin mu heavy chain mRNA partial cds	0		IGHV3-43
TC161974	9.39263e-09	8.56753e-07	3.86372		ENSP00000318233				0.0001		not-annotated	not-annotated	not-annotated		STXBP2
TC140713	8.19067e-11	1.3992e-08	3.86047						0		not-annotated	not-annotated	not-annotated
TC154068	5.53669e-06	0.000243671	3.85892		ENSP00000274507	ENSG00000145826	LECT2	leukocyte cell-derived chemotaxin 2 [Source:HGNC Symbol;Acc:6550]	4e-36		NM_001124309	Oncorhynchus mykiss LECT2 neutrophil chemotactic factor (lect2) mRNA gb-AF363272.1- Oncorhynchus mykiss LECT2 neutrophil chemotactic factor (LECT2) mRNA complete cds	0		LECT2
TC170729	9.94481e-10	1.20667e-07	3.85884		ENSP00000399918	ENSG00000221926	TRIM16	tripartite motif containing 16 [Source:HGNC Symbol;Acc:17241]	1e-30		AM887813	Oncorhynchus mykiss mRNA for fish virus induced TRIM protein (finTRIM gene) clone mLV9	0		TRIM16
TC143542	7.63561e-08	5.42699e-06	3.85494		ENSP00000361818	ENSG00000124145	SDC4	syndecan 4 [Source:HGNC Symbol;Acc:10661]	5e-15		CR722688	Tetraodon nigroviridis full-length cDNA	1e-25		SDC4
TC141244	3.7305e-13	2.01804e-10	3.8363		ENSP00000155674	ENSG00000069998	CECR5	cat eye syndrome chromosome region, candidate 5 [Source:HGNC Symbol;Acc:1843]	2e-48		BT071829	Salmo salar clone ssal-rgf-001-084 Cat eye syndrome critical region protein 5 homolog precursor putative mRNA partial cds	8e-98		CECR5
TC142727	1.71711e-08	1.46122e-06	3.81198		ENSP00000449780	ENSG00000167531	LALBA	lactalbumin, alpha- [Source:HGNC Symbol;Acc:6480]	3e-05		NM_001123548	Salmo salar hypothetical protein LOC100136396 (LOC100136396) mRNA emb-AJ312748.1- Salmo salar hypothetical protein ORF1	0		LALBA
IMM 97	4.62003e-09	4.57877e-07	3.79982						9e-15		NM_001124254	Oncorhynchus mykiss chemokine CK-1 precursor (LOC100135878) mRNA gb-AF093814.1-AF093814 Oncorhynchus mykiss chemokine CK-1 precursor mRNA complete cds	0		CCL20
TC157426	1.32981e-11	2.99393e-09	3.78292		ENSP00000358165	ENSG00000150337	FCGR1A	Fc fragment of IgG, high affinity Ia, receptor (CD64) [Source:HGNC Symbol;Acc:3613]	1e-18		BT058951	Salmo salar clone ssal-rgf-515-305 High affinity IMM unoglobulin gamma Fc receptor I precursor putative mRNA complete cds	0		FCGR1A
TC163816	2.8448e-17	5.80364e-13	3.75684		ENSP00000264824	ENSG00000104903	LYL1	lymphoblastic leukemia derived sequence 1 [Source:HGNC Symbol;Acc:6734]	2e-33		BT071929	Salmo salar clone ssal-rgf-504-116 RING finger protein 213 putative mRNA partial cds	1e-88		LYL1
TC143561	1.82024e-07	1.17573e-05	3.74002		ENSP00000272520	ENSG00000144119	C1QL2	complement component 1, q subcomponent-like 2 [Source:HGNC Symbol;Acc:24181]	2e-09		not-annotated	not-annotated	not-annotated		C1QL2
TC142015	6.14791e-05	0.00191871	3.73208		ENSP00000299610	ENSG00000166482	MFAP4	microfibrillar-associated protein 4 [Source:HGNC Symbol;Acc:7035]	9e-91		XM_002943396	PREDICTED: Xenopus (Silurana) tropicalis microfibril-associated glycoprotein 4-like (LOC100488644) mRNA	2e-15		MFAP4
TC138191	1.07829e-09	1.28435e-07	3.73084		ENSP00000388841	ENSG00000170298	LGALS9B	lectin, galactoside-binding, soluble, 9B [Source:HGNC Symbol;Acc:24842]	5e-73		NM_001124608	Oncorhynchus mykiss VHSV-induced protein-9 (lgals9) mRNA gb-AF483533.1- Oncorhynchus mykiss VHSV-induced protein-9 mRNA complete cds	0		LGALS9B
TC162595	3.27295e-11	6.57103e-09	3.72608		ENSP00000400157	ENSG00000237172	B3GNT9	UDP-GlcNAc:betaGal beta-1,3-N-acetylglucosaminyltransferase 9 [Source:HGNC Symbol;Acc:28714]	1e-111		DQ156150	Salmo salar BAC S0188I22 partial sequence	6e-26		B3GNT9
CUST_14_PI420312184	2.31174e-10	3.34721e-08	3.72469		ENSP00000445961	ENSG00000121060	TRIM25	tripartite motif containing 25 [Source:HGNC Symbol;Acc:12932]	5e-42		NM_001124337	Oncorhynchus mykiss VHSV-induced protein (LOC100136000) mRNA gb-AF483536.1- Oncorhynchus mykiss clone B32 VHSV-induced protein mRNA complete cds	0		TRIM25
IMM 526	1.35833e-10	2.11622e-08	3.70742						2e-70		NM_001124259	Oncorhynchus mykiss low molecular mass protein 2 (lmp2/d) mRNA gb-AF115540.1-AF115540 Oncorhynchus mykiss low molecular mass protein 2 (LMP2/d) mRNA complete cds	0		PSMB6
TC134939	4.43332e-12	1.26039e-09	3.70144		ENSP00000339328	ENSG00000011422	PLAUR	plasminogen activator, urokinase receptor [Source:HGNC Symbol;Acc:9053]	4e-07		not-annotated	not-annotated	not-annotated		PLAUR
IMM 753	5.18799e-07	3.04777e-05	3.69927						8e-42		AF279136	Oncorhynchus mykiss haptoglobin mRNA partial cds	1e-125		HP
TC163357	1.62814e-09	1.8381e-07	3.69701		ENSP00000254816	ENSG00000132481	TRIM47	tripartite motif containing 47 [Source:HGNC Symbol;Acc:19020]	1e-49		AM887829	Oncorhynchus mykiss mRNA for fish virus induced TRIM protein (finTRIM gene) clone LV11	0		TRIM47
IMM 510	1.02451e-06	5.64408e-05	3.69655						9e-85		DQ400413	Oncorhynchus mykiss STEAP family member 4 (STEAP4) mRNA partial cds	0		STEAP4
TC145822	8.03286e-13	3.40078e-10	3.68117		ENSP00000245541	ENSG00000125447	GGA3	golgi-associated, gamma adaptin ear containing, ARF binding protein 3 [Source:HGNC Symbol;Acc:17079]	2e-43		AC203456	Salmo salar BAC CH214-397C7 (Children's Hospital Oakland Research Institute Atlantic Salmon BAC Library) complete sequence	0		GGA3
TC170853	1.19844e-09	1.41021e-07	3.6747		ENSP00000418248	ENSG00000168477	TNXB	tenascin XB [Source:HGNC Symbol;Acc:11976]	1e-119		GQ505858	Salmo salar clone BAC CHORI214-129P21 genomic sequence	1e-105		TNXB
TC138664	3.67461e-12	1.10094e-09	3.66583		ENSP00000009180	ENSG00000010278	CD9	CD9 molecule [Source:HGNC Symbol;Acc:1709]	2e-16		BT058855	Salmo salar clone ssal-rgf-508-015 CD9 antigen putative mRNA complete cds	0		CD9
TC143130	3.01984e-09	3.14497e-07	3.65425						0		CR696641	Tetraodon nigroviridis full-length cDNA	3e-11
TC161706	1.5699e-10	2.38852e-08	3.64278		ENSP00000267970	ENSG00000140391	TSPAN3	tetraspanin 3 [Source:HGNC Symbol;Acc:17752]	1e-64		BT058898	Salmo salar clone ssal-rgf-512-134 Tetraspanin-3 putative mRNA complete cds	1e-168		TSPAN3
IMM 421	7.89065e-11	1.35988e-08	3.62204						2e-70		NM_001124259	Oncorhynchus mykiss low molecular mass protein 2 (lmp2/d) mRNA gb-AF115540.1-AF115540 Oncorhynchus mykiss low molecular mass protein 2 (LMP2/d) mRNA complete cds	0		PSMB6
TC144460	9.25135e-11	1.54648e-08	3.61658		ENSP00000418512	ENSG00000075142	SRI	sorcin [Source:HGNC Symbol;Acc:11292]	2e-55		BT074153	Oncorhynchus mykiss clone omyk-evo-501-104 Sorcin putative mRNA complete cds	0		SRI
TC166230	7.24512e-05	0.00218245	3.60518						0		not-annotated	not-annotated	not-annotated
TC156612	4.41913e-12	1.26039e-09	3.597						0		not-annotated	not-annotated	not-annotated
TC143805	4.52298e-11	8.63556e-09	3.59306		ENSP00000449331	ENSG00000134283	PPHLN1	periphilin 1 [Source:HGNC Symbol;Acc:19369]	2e-23		NM_001140913	Salmo salar Periphilin-1 (pphln) mRNA gb-BT047503.1- Salmo salar clone ssal-evf-525-375 Periphilin-1 putative mRNA complete cds	0		PPHLN1
TC133764	3.76646e-08	2.93399e-06	3.59053		ENSP00000232375	ENSG00000114268	PFKFB4	6-phosphofructo-2-kinase/fructose-2,6-biphosphatase 4 [Source:HGNC Symbol;Acc:8875]	0		BT059181	Salmo salar clone ssal-rgf-531-019 6-phosphofructo-2-kinase/fructose-26-biphosphatase 4 putative mRNA complete cds	4e-14		PFKFB4
TC157152	6.9284e-13	3.17476e-10	3.59023		ENSP00000415939	ENSG00000236287	ZBED5	zinc finger, BED-type containing 5 [Source:HGNC Symbol;Acc:30803]	3e-81		EU008541	Salmo salar neurogranin TIP41-like protein (TIP41) MHC class II antigen beta chain (Sasa-DBB) MHC class II antigen alpha chain (Sasa-DBA) leucine rich repeat containing 35-like protein and alpha-tectorin-like protein genes complete cds	1e-15		ZBED5
TC135388	3.63336e-11	7.14725e-09	3.58672		ENSP00000449331	ENSG00000134283	PPHLN1	periphilin 1 [Source:HGNC Symbol;Acc:19369]	9e-24		NM_001140913	Salmo salar Periphilin-1 (pphln) mRNA gb-BT047503.1- Salmo salar clone ssal-evf-525-375 Periphilin-1 putative mRNA complete cds	0		PPHLN1
TC146992	1.00771e-08	9.0645e-07	3.58561		ENSP00000245541	ENSG00000125447	GGA3	golgi-associated, gamma adaptin ear containing, ARF binding protein 3 [Source:HGNC Symbol;Acc:17079]	2e-43		AC203456	Salmo salar BAC CH214-397C7 (Children's Hospital Oakland Research Institute Atlantic Salmon BAC Library) complete sequence	4e-13		GGA3
TC147851	2.72149e-05	0.000961881	3.58013						0		FQ310508	Dicentrarchus labrax chromosome sequence corresponding to linkage group 18 complete sequence	4e-16
CUST_34_PI420312184	1.6914e-09	1.89305e-07	3.57611		ENSP00000445961	ENSG00000121060	TRIM25	tripartite motif containing 25 [Source:HGNC Symbol;Acc:12932]	6e-43		AM887839	Oncorhynchus mykiss mRNA for fish virus induced TRIM protein (finTRIM gene) clone LC28	0		TRIM25
IMM 667	4.35525e-10	5.76981e-08	3.56768						1e-84		BT060285	Salmo salar clone ssal-rgh-512-226 Proteasome subunit beta type-8 precursor putative mRNA complete cds	0		PSMB8
TC145674	2.18474e-14	2.50275e-11	3.55503		ENSP00000155674	ENSG00000069998	CECR5	cat eye syndrome chromosome region, candidate 5 [Source:HGNC Symbol;Acc:1843]	2e-48		BT071829	Salmo salar clone ssal-rgf-001-084 Cat eye syndrome critical region protein 5 homolog precursor putative mRNA partial cds	3e-88		CECR5
TC163465	3.57191e-09	3.64195e-07	3.55418		ENSP00000449780	ENSG00000167531	LALBA	lactalbumin, alpha- [Source:HGNC Symbol;Acc:6480]	3e-05		NM_001123548	Salmo salar hypothetical protein LOC100136396 (LOC100136396) mRNA emb-AJ312748.1- Salmo salar hypothetical protein ORF1	1e-145		LALBA
TC145204	2.34458e-08	1.91044e-06	3.53961		ENSP00000394090	ENSG00000230669	PSMB8	proteasome (prosome, macropain) subunit, beta type, 8 (large multifunctional peptidase 7) [Source:HGNC Symbol;Acc:9545]	5e-26		AB162343	Oncorhynchus mykiss genes MHC class I b region complete cds	0		PSMB8
IMM 874	1.39934e-11	3.11446e-09	3.50198						0		AF483546	Oncorhynchus mykiss clone B124 VHSV-induced mRNA partial sequence	0
TC136720	5.07098e-09	4.96256e-07	3.49464		ENSP00000261479	ENSG00000100902	PSMA6	proteasome (prosome, macropain) subunit, alpha type, 6 [Source:HGNC Symbol;Acc:9535]	1e-117		BT057463	Salmo salar clone ssal-rgb2-570-162 Proteasome subunit alpha type-6 putative mRNA complete cds	0		PSMA6
TC151911	4.0353e-12	1.19978e-09	3.49151		ENSP00000263549	ENSG00000059378	PARP12	poly (ADP-ribose) polymerase family, member 12 [Source:HGNC Symbol;Acc:21919]	2e-65		BT059191	Salmo salar clone ssal-rgf-531-221 Poly polymerase 12 putative mRNA complete cds	0		PARP12
TC145945	1.789e-08	1.51478e-06	3.48899		ENSP00000318214	ENSG00000168961	LGALS9	lectin, galactoside-binding, soluble, 9 [Source:HGNC Symbol;Acc:6570]	3e-35		BT046997	Salmo salar clone ssal-rgb2-626-330 Galectin-9 putative mRNA complete cds	0		LGALS9
IMM 67	9.88394e-09	8.95278e-07	3.48218						3e-27		NM_001172498	Oncorhynchus mykiss CCAAT/enhancer binding protein beta2 (LOC100379112) mRNA gb-DQ423470.1- Oncorhynchus mykiss CCAAT/enhancer binding protein beta2 mRNA complete cds	0		CEBPB
IMM 1054	3.37293e-08	2.66476e-06	3.46171						3e-14		AJ223954	Oncorhynchus mykiss mRNA for interleukin-1-beta	0		IL1B
TC134223	7.31835e-10	9.16535e-08	3.44862		ENSP00000443075	ENSG00000111816	FRK	fyn-related kinase [Source:HGNC Symbol;Acc:3955]	1e-107		NM_001140611	Salmo salar Tyrosine-protein kinase SRK2 (srk2) mRNA gb-BT046361.1- Salmo salar clone ssal-sjb-009-071 Tyrosine-protein kinase SRK2 putative mRNA complete cds	0		FRK
TC148376	1.80649e-12	6.28224e-10	3.44831		ENSP00000413270	ENSG00000003402	CFLAR	CASP8 and FADD-like apoptosis regulator [Source:HGNC Symbol;Acc:1876]	1e-13		not-annotated	not-annotated	not-annotated		CFLAR
TC145040	9.50436e-06	0.000386415	3.4466						0		not-annotated	not-annotated	not-annotated
CUST_115_PI420312184	1.81425e-11	3.92573e-09	3.43351		ENSP00000386244	ENSG00000115415	STAT1	signal transducer and activator of transcription 1, 91kDa [Source:HGNC Symbol;Acc:11362]	0		NM_001124707	Oncorhynchus mykiss signal transducer/activator of transcription (stat1-1) mRNA gb-U60331.1-OMU60331 Oncorhynchus mykiss signal transducer/activator of transcription Stat1 (rbtStat1-1) mRNA complete cds	0		STAT1
IMM 737	8.60145e-07	4.8483e-05	3.43156						5e-38		BT050009	Salmo salar clone ssal-eve-570-356 Leukocyte cell-derived chemotaxin 2 precursor putative mRNA complete cds	0		LECT2
TC141687	1.15145e-09	1.36731e-07	3.43133		ENSP00000399918	ENSG00000221926	TRIM16	tripartite motif containing 16 [Source:HGNC Symbol;Acc:17241]	2e-24		AM887801	Oncorhynchus mykiss mRNA for fish virus induced TRIM protein (finTRIM gene) clone LC16	0		TRIM16
TC169391	1.6887e-10	2.54934e-08	3.42969						0		not-annotated	not-annotated	not-annotated
IMM 689	3.5717e-06	0.000168012	3.42826						9e-44		BT047934	Salmo salar clone ssal-eve-540-215 Lysozyme C II precursor putative mRNA complete cds	0		LYZ
TC162312	4.27895e-05	0.00142567	3.39441						0		not-annotated	not-annotated	not-annotated
TC148036	2.12485e-08	1.7534e-06	3.36894		ENSP00000374274	ENSG00000179954	SSC5D	scavenger receptor cysteine rich domain containing (5 domains) [Source:HGNC Symbol;Acc:26641]	2e-10		NM_001165385	Salmo salar Macrosialin (cd68) mRNA gb-BT058906.1- Salmo salar clone ssal-rgf-512-220 Macrosialin precursor putative mRNA complete cds	0		SSC5D
IMM 194	1.23811e-08	1.0861e-06	3.36702						3e-34		BT046997	Salmo salar clone ssal-rgb2-626-330 Galectin-9 putative mRNA complete cds	0		LGALS9C
TC132896	3.78601e-08	2.94334e-06	3.36148		ENSP00000339672	ENSG00000137745	MMP13	matrix metallopeptidase 13 (collagenase 3) [Source:HGNC Symbol;Acc:7159]	5e-98		BT060383	Salmo salar clone ssal-rgh-518-066 Collagenase 3 precursor putative mRNA complete cds	0		MMP13
TC165633	4.91467e-13	2.42306e-10	3.3596		ENSP00000322061	ENSG00000112936	C7	complement component 7 [Source:HGNC Symbol;Acc:1346]	0		NM_001124618	Oncorhynchus mykiss complement protein component C7-1 (c7-1) mRNA emb-AJ566190.1- Oncorhynchus mykiss mRNA for complement component C7-1 (C7-1 gene)	0		C7
IMM 814	6.33322e-11	1.142e-08	3.35843						0		AF281336	Oncorhynchus mykiss complement component 7 mRNA partial cds	1e-124		C7
IMM 992	4.63432e-06	0.000208192	3.35399						3e-15		AY263797	Oncorhynchus mykiss CD83 (Onmy-CD83) mRNA Onmy-CD83*HC.2 allele complete cds	0		CD83
IMM 974	2.03154e-06	0.000103705	3.35212						7e-41		NM_001136548	Salmo salar interferon regulatory factor 7 (irf7) mRNA gb-BT045216.1- Salmo salar clone ssal-rgf-515-116 Interferon regulatory factor 7 putative mRNA complete cds	0		IRF5
TC162287	4.69944e-07	2.79448e-05	3.35002		ENSP00000441623	ENSG00000104312	RIPK2	receptor-interacting serine-threonine kinase 2 [Source:HGNC Symbol;Acc:10020]	6e-05		not-annotated	not-annotated	not-annotated		RIPK2
IMM 664	2.76673e-11	5.73198e-09	3.34705						6e-12		CR722688	Tetraodon nigroviridis full-length cDNA	2e-26		SDC4
IMM 473	3.62018e-08	2.83138e-06	3.33752						3e-07		AM489418	Oncorhynchus mykiss mRNA for type I interferon 1 (IFN1 gene)	0		IFNA2
CUST_77_PI420312184	3.21904e-11	6.49629e-09	3.32656		ENSP00000370989	ENSG00000120217	CD274	CD274 molecule [Source:HGNC Symbol;Acc:17635]	7e-29		NM_001141351	Salmo salar Programmed cell death 1 ligand 1 (pdl1) mRNA gb-BT049246.1- Salmo salar clone ssal-sjb-011-129 Programmed cell death 1 ligand 1 precursor putative mRNA complete cds	0		CD274
IMM 387	0.000431187	0.00935035	3.31494						2e-07		DQ092323	Oncorhynchus mykiss OSU-142 tapasin short form mRNA complete cds	0		TAPBP
TC132378	0.000110341	0.00307637	3.28704		ENSP00000356552	ENSG00000153029	MR1	major histocompatibility complex, class I-related [Source:HGNC Symbol;Acc:4975]	3e-53		AB162342	Oncorhynchus mykiss genes MHC class I a region complete and partial cds	0		MR1
TC145598	1.74605e-10	2.60564e-08	3.2868						0		not-annotated	not-annotated	not-annotated
CUST_6_PI420312184	6.2374e-09	5.98376e-07	3.27949						0		AF483544	Oncorhynchus mykiss clone B21 VHSV-induced mRNA partial sequence	0
TC132557	5.85598e-07	3.40425e-05	3.27121		ENSP00000394399	ENSG00000127954	STEAP4	STEAP family member 4 [Source:HGNC Symbol;Acc:21923]	9e-85		DQ400413	Oncorhynchus mykiss STEAP family member 4 (STEAP4) mRNA partial cds	0		STEAP4
TC154838	0.000252626	0.00603282	3.26666		ENSP00000299663	ENSG00000166523	CLEC4E	C-type lectin domain family 4, member E [Source:HGNC Symbol;Acc:14555]	4e-22		NM_001124633	Oncorhynchus mykiss CD209 molecule (cd209) mRNA gb-AY593994.1- Oncorhynchus mykiss CD209-like protein (CD209) mRNA complete cds	0		CLEC4E
TC163327	3.46277e-11	6.8812e-09	3.25318						0		U58901	Salmo salar microsatellite Ssa132 DNA	8e-10
TC168097	1.81444e-06	9.41399e-05	3.25231		ENSP00000228434	ENSG00000110848	CD69	CD69 molecule [Source:HGNC Symbol;Acc:1694]	7e-12		NM_001140809	Salmo salar Type-2 ice-structuring protein (isp2) mRNA gb-BT047107.2- Salmo salar clone ssal-plnb-007-089 Type-2 ice-structuring protein precursor putative mRNA complete cds	1e-144		CD69
TC142094	8.08916e-10	1.00339e-07	3.2483		ENSP00000348110	ENSG00000013374	NUB1	negative regulator of ubiquitin-like proteins 1 [Source:HGNC Symbol;Acc:17623]	1e-84		NM_001173802	Salmo salar negative regulator of ubiquitin-like proteins 1 (nub1) mRNA gb-BT059536.1- Salmo salar clone ssal-rgf-517-165 NEDD8 ultimate buster 1 putative mRNA complete cds	0		NUB1
CUST_112_PI420312184	1.98121e-08	1.65593e-06	3.24379		ENSP00000270586	ENSG00000142507	PSMB6	proteasome (prosome, macropain) subunit, beta type, 6 [Source:HGNC Symbol;Acc:9543]	2e-70		NM_001124259	Oncorhynchus mykiss low molecular mass protein 2 (lmp2/d) mRNA gb-AF115540.1-AF115540 Oncorhynchus mykiss low molecular mass protein 2 (LMP2/d) mRNA complete cds	0		PSMB6
TC140127	7.33746e-07	4.19042e-05	3.24067		ENSP00000292433	ENSG00000160888	IER2	immediate early response 2 [Source:HGNC Symbol;Acc:28871]	7e-14		NM_001140121	Salmo salar IMM ediate early response 2 (ier2) mRNA gb-BT045276.1- Salmo salar clone ssal-rgf-517-071 IMM ediate early response gene 2 protein putative mRNA complete cds	0		IER2
TC136203	4.56086e-08	3.49e-06	3.2406		ENSP00000370532	ENSG00000122034	GTF3A	general transcription factor IIIA [Source:HGNC Symbol;Acc:4662]	2e-63		not-annotated	not-annotated	not-annotated		GTF3A
IMM 293	1.21021e-06	6.51058e-05	3.23715						7e-64		NM_001124716	Oncorhynchus mykiss lysozyme II (lyz2) mRNA emb-X59491.1- O.mykiss mRNA for lysozyme II	0		LYZ
TC160566	6.43688e-12	1.68262e-09	3.22961		ENSP00000164227	ENSG00000069399	BCL3	B-cell CLL/lymphoma 3 [Source:HGNC Symbol;Acc:998]	1e-43		BT072728	Salmo salar clone ssal-rgf-538-095 B-cell lymphoma 3-encoded protein putative mRNA pseudogene cds	0		BCL3
TC136119	0.000456879	0.00977209	3.20295						0		not-annotated	not-annotated	not-annotated
TC132383	0.000375783	0.0083372	3.18047		ENSP00000227378	ENSG00000109971	HSPA8	heat shock 70kDa protein 8 [Source:HGNC Symbol;Acc:5241]	0		NM_001124745	Oncorhynchus mykiss heat shock protein 70b (hsp70b) mRNA dbj-AB176855.1- Oncorhynchus mykiss HSP70b mRNA for heat shock 70kDa protein complete cds	0		HSPA8
TC172056	2.937e-07	1.83029e-05	3.17898						0		not-annotated	not-annotated	not-annotated
TC153480	8.89537e-08	6.2314e-06	3.17547		ENSP00000386047				2e-45		AF281330	Oncorhynchus mykiss haptoglobin fragment 2 mRNA partial cds	1e-121		HP
TC157757	6.76311e-11	1.21127e-08	3.17303		ENSP00000398528	ENSG00000198925	ATG9A	autophagy related 9A [Source:HGNC Symbol;Acc:22408]	9e-39		NM_001083031	Danio rerio ATG9 autophagy related 9 homolog A (S. cerevisiae) (atg9a) mRNA gb-BC133145.1- Danio rerio zgc:158700 mRNA (cDNA clone MGC:158700 IMAGE:7401585) complete cds	2e-19		ATG9A
TC134557	4.20527e-10	5.60928e-08	3.16023		ENSP00000244061	ENSG00000124226	RNF114	ring finger protein 114 [Source:HGNC Symbol;Acc:13094]	4e-63		NM_001139893	Salmo salar Zinc finger protein 313 (zn313) mRNA gb-BT044833.1- Salmo salar clone ssal-rgf-505-068 Zinc finger protein 313 putative mRNA complete cds	0		RNF114
TC144988	4.1593e-12	1.2266e-09	3.15673						0		not-annotated	not-annotated	not-annotated
TC159357	1.12247e-10	1.82925e-08	3.15437		ENSP00000386244	ENSG00000115415	STAT1	signal transducer and activator of transcription 1, 91kDa [Source:HGNC Symbol;Acc:11362]	0		NM_001124746	Oncorhynchus mykiss signal transducer/activator of transcription (stat1-2) mRNA gb-U60332.1-OMU60332 Oncorhynchus mykiss signal transducer/activator of transcription Stat1-2 (rbtStat1-2) mRNA complete cds	0		STAT1
TC166481	2.45543e-05	0.000881444	3.15295		ENSP00000396981				9e-82		not-annotated	not-annotated	not-annotated		ASTE1
TC148808	2.50872e-12	7.94406e-10	3.13918		ENSP00000359787	ENSG00000137959	IFI44L	interferon-induced protein 44-like [Source:HGNC Symbol;Acc:17817]	2e-86		not-annotated	not-annotated	not-annotated		IFI44L
TC137959	9.26373e-10	1.13463e-07	3.13269		ENSP00000272520	ENSG00000144119	C1QL2	complement component 1, q subcomponent-like 2 [Source:HGNC Symbol;Acc:24181]	3e-12		NM_001124265	Oncorhynchus mykiss precerebellin-like protein (cblnl) mRNA gb-AF192969.2- Oncorhynchus mykiss precerebellin-like protein (CBLNL) mRNA complete cds	0		C1QL2
TC150015	0.000254265	0.00606082	3.12869		ENSP00000244573	ENSG00000124610	HIST1H1A	histone cluster 1, H1a [Source:HGNC Symbol;Acc:4715]	4e-22		X02624	Salmo gairdnerii H1 histone gene	0		HIST1H1A
IMM 525	2.15166e-06	0.000108979	3.11957						8e-88		NM_001124258	Oncorhynchus mykiss proteasome (prosome macropain) subunit beta type 9a (psmb9a) mRNA gb-AF112117.1- Oncorhynchus mykiss low molecular mass polypeptide complex subunit 2 (LMP2) mRNA complete cds	0		PSMB9
TC134142	1.59283e-13	1.08043e-10	3.11248		ENSP00000377218	ENSG00000168310	IRF2	interferon regulatory factor 2 [Source:HGNC Symbol;Acc:6117]	4e-88		NM_001124438	Oncorhynchus mykiss interferon regulatory factor 2 (irf2) mRNA gb-AY034055.2- Oncorhynchus mykiss interferon regulatory-factor 2 mRNA complete cds	0		IRF2
IMM 1076	5.19735e-12	1.43569e-09	3.10794						0		NM_001124707	Oncorhynchus mykiss signal transducer/activator of transcription (stat1-1) mRNA gb-U60331.1-OMU60331 Oncorhynchus mykiss signal transducer/activator of transcription Stat1 (rbtStat1-1) mRNA complete cds	0		STAT1
TC135368	4.63059e-05	0.00151944	3.09963		ENSP00000305422	ENSG00000172216	CEBPB	CCAAT/enhancer binding protein (C/EBP), beta [Source:HGNC Symbol;Acc:1834]	3e-25		NM_001172498	Oncorhynchus mykiss CCAAT/enhancer binding protein beta2 (LOC100379112) mRNA gb-DQ423470.1- Oncorhynchus mykiss CCAAT/enhancer binding protein beta2 mRNA complete cds	0		CEBPB
TC169918	2.96279e-09	3.12731e-07	3.08988		ENSP00000388694	ENSG00000150093	ITGB1	integrin, beta 1 (fibronectin receptor, beta polypeptide, antigen CD29 includes MDF2, MSK12) [Source:HGNC Symbol;Acc:6153]	0		BT059711	Salmo salar clone ssal-rgf-524-184 Integrin beta-1 precursor putative mRNA complete cds	2e-15		ITGB1
TC146568	5.31767e-06	0.000235353	3.08187		ENSP00000309087	ENSG00000173261	PLAC8L1	PLAC8-like 1 [Source:HGNC Symbol;Acc:31746]	5e-16		BT072227	Salmo salar clone ssal-rgf-517-250 PLAC8-like protein 1 putative mRNA pseudogene cds	0		PLAC8L1
TC146637	1.22513e-10	1.96369e-08	3.08158		ENSP00000400117	ENSG00000183087	GAS6	growth arrest-specific 6 [Source:HGNC Symbol;Acc:4168]	2e-27		BT072249	Salmo salar clone ssal-rgf-518-178 Growth arrest-specific protein 6 precursor putative mRNA pseudogene cds	0		GAS6
TC159407	3.18268e-11	6.45636e-09	3.07566		ENSP00000384406	ENSG00000125347	IRF1	interferon regulatory factor 1 [Source:HGNC Symbol;Acc:6116]	0.0006		FN806856	Salmo salar mRNA for interferon regulatory factor 1 isoform 2 (IRF1-2 gene)	0		IRF1
TC157286	9.56097e-09	8.68042e-07	3.07408		ENSP00000312766	ENSG00000091972	CD200	CD200 molecule [Source:HGNC Symbol;Acc:7203]	1e-16		BT072197	Salmo salar clone ssal-rgf-516-138 OX-2 membrane glycoprotein precursor putative mRNA pseudogene cds	0		CD200
TC168101	3.01409e-09	3.14497e-07	3.07114						0		not-annotated	not-annotated	not-annotated
TC147791	3.80371e-08	2.95121e-06	3.06627		ENSP00000381718	ENSG00000131508	UBE2D2	ubiquitin-conjugating enzyme E2D 2 [Source:HGNC Symbol;Acc:12475]	1e-104		BT045035	Salmo salar clone ssal-rgf-510-148 Ubiquitin-conjugating enzyme E2 D2 putative mRNA complete cds	0		UBE2D2
IMM 741	4.82488e-09	4.75757e-07	3.06276						6e-07		NM_001141821	Salmo salar Interferon-induced 35 kDa protein homolog (in35) mRNA gb-BT046104.1- Salmo salar clone ssal-rgf-541-264 Interferon-induced 35 kDa protein homolog putative mRNA complete cds	1e-160		IFI35
TC133966	5.81296e-06	0.000253822	3.06224		ENSP00000270586	ENSG00000142507	PSMB6	proteasome (prosome, macropain) subunit, beta type, 6 [Source:HGNC Symbol;Acc:9543]	2e-70		NM_001124259	Oncorhynchus mykiss low molecular mass protein 2 (lmp2/d) mRNA gb-AF115540.1-AF115540 Oncorhynchus mykiss low molecular mass protein 2 (LMP2/d) mRNA complete cds	0		PSMB6
TC161721	6.65034e-07	3.84309e-05	3.051						0		DQ431158	Lates calcarifer clone LcaE19 microsatellite sequence	3e-11
TC140759	9.83246e-10	1.19676e-07	3.03825		ENSP00000372726	ENSG00000206299	TAP2	transporter 2, ATP-binding cassette, sub-family B (MDR/TAP) [Source:HGNC Symbol;Acc:44]	1e-177		NM_001123689	Salmo salar transport-associated protein 2A (tap2a1) mRNA	0		TAP2
IMM 873	1.23892e-12	4.68491e-10	3.03669						0		AF483545	Oncorhynchus mykiss clone B160 VHSV-induced mRNA partial sequence	0
TC141327	9.88254e-08	6.83686e-06	3.03404		ENSP00000384979	ENSG00000220008	LINGO3	leucine rich repeat and Ig domain containing 3 [Source:HGNC Symbol;Acc:21206]	0		HM159473	Salmo salar clone BAC 19C14 DOT1-like histone H3 methyltransferase pseudogene complete sequence; anti-mullerian hormone gene complete cds; ornithine decarboxylase antizyme 1 pseudogene complete sequence; oogenesis-related protein gene complete cds; and nuclear factor interleukin 3 regulated pseudogene complete sequence	2e-49		LINGO3
TC154720	1.38546e-08	1.20991e-06	3.02371		ENSP00000257549	ENSG00000135094	SDS	serine dehydratase [Source:HGNC Symbol;Acc:10691]	9e-35		NM_053962	Rattus norvegicus serine dehydratase (Sds) mRNA gb-BC088110.1- Rattus norvegicus serine dehydratase mRNA (cDNA clone MGC:108581 IMAGE:7323391) complete cds	2e-09		SDS
IMM 539	6.91956e-13	3.17476e-10	3.0222						1e-70		NM_001124335	Oncorhynchus mykiss VHSV-induced protein-6 (LOC100135998) mRNA gb-AF483532.1- Oncorhynchus mykiss VHSV-induced protein-6 mRNA complete cds	0		DRAM1
IMM 792	2.7795e-07	1.73492e-05	3.01805						8e-88		NM_001124258	Oncorhynchus mykiss proteasome (prosome macropain) subunit beta type 9a (psmb9a) mRNA gb-AF112117.1- Oncorhynchus mykiss low molecular mass polypeptide complex subunit 2 (LMP2) mRNA complete cds	0		PSMB9
TC152218	1.07535e-07	7.39995e-06	3.0168						0		not-annotated	not-annotated	not-annotated
TC170556	1.45972e-09	1.65757e-07	3.01408		ENSP00000396318	ENSG00000125347	IRF1	interferon regulatory factor 1 [Source:HGNC Symbol;Acc:6116]	2e-60		FN806856	Salmo salar mRNA for interferon regulatory factor 1 isoform 2 (IRF1-2 gene)	0		IRF1
TC142337	8.34281e-14	7.22098e-11	3.01387		ENSP00000361359	ENSG00000101017	CD40	CD40 molecule, TNF receptor superfamily member 5 [Source:HGNC Symbol;Acc:11919]	2e-38		NM_001141236	Salmo salar Tumor necrosis factor receptor superfamily member 5 (tnr5) mRNA gb-BT048748.1- Salmo salar clone ssal-sjb-009-045 Tumor necrosis factor receptor superfamily member 5 precursor putative mRNA complete cds	1e-90		CD40
TC160998	9.4015e-08	6.53891e-06	3.01237		ENSP00000394090	ENSG00000230669	PSMB8	proteasome (prosome, macropain) subunit, beta type, 8 (large multifunctional peptidase 7) [Source:HGNC Symbol;Acc:9545]	5e-26		AB162343	Oncorhynchus mykiss genes MHC class I b region complete cds	1e-160		PSMB8
TC141585	5.75173e-08	4.24288e-06	2.99246		ENSP00000394579	ENSG00000068079	IFI35	interferon-induced protein 35 [Source:HGNC Symbol;Acc:5399]	6e-07		NM_001141821	Salmo salar Interferon-induced 35 kDa protein homolog (in35) mRNA gb-BT046104.1- Salmo salar clone ssal-rgf-541-264 Interferon-induced 35 kDa protein homolog putative mRNA complete cds	1e-160		IFI35
TC158767	7.31661e-09	6.91686e-07	2.98126						0		not-annotated	not-annotated	not-annotated
IMM 268	4.1746e-11	8.08938e-09	2.95869						9e-54		not-annotated	not-annotated	not-annotated		IFI44L
TC141725	2.43831e-11	5.10591e-09	2.95257		ENSP00000360869	ENSG00000185745	IFIT1	interferon-induced protein with tetratricopeptide repeats 1 [Source:HGNC Symbol;Acc:5407]	2e-25		not-annotated	not-annotated	not-annotated		IFIT1
TC158193	1.14523e-10	1.85856e-08	2.94493		ENSP00000417664	ENSG00000138496	PARP9	poly (ADP-ribose) polymerase family, member 9 [Source:HGNC Symbol;Acc:24118]	2e-30		not-annotated	not-annotated	not-annotated		PARP9
TC139562	4.41066e-06	0.000199989	2.93938		ENSP00000337386	ENSG00000185650	ZFP36L1	zinc finger protein 36, C3H type-like 1 [Source:HGNC Symbol;Acc:1107]	1e-37		NM_001140451	Salmo salar Butyrate response factor 1 (tisb) mRNA gb-BT045883.1- Salmo salar clone ssal-rgf-535-262 Butyrate response factor 1 putative mRNA complete cds	1e-159		ZFP36L1
TC157121	1.82438e-09	2.02937e-07	2.93637		ENSP00000379175	ENSG00000135363	LMO2	LIM domain only 2 (rhombotin-like 1) [Source:HGNC Symbol;Acc:6642]	4e-21		NM_001140013	Salmo salar Rhombotin-2 (rbtn2) mRNA gb-BT045068.1- Salmo salar clone ssal-rgf-511-052 Rhombotin-2 putative mRNA complete cds	0		LMO2
TC169487	5.7567e-10	7.39992e-08	2.9342		ENSP00000359787	ENSG00000137959	IFI44L	interferon-induced protein 44-like [Source:HGNC Symbol;Acc:17817]	3e-68		NM_001140400	Salmo salar Interferon-induced protein 44 (ifi44) mRNA gb-BT045795.1- Salmo salar clone ssal-rgf-531-214 Interferon-induced protein 44 putative mRNA complete cds	1e-20		IFI44L
TC134331	0.000328408	0.00749335	2.93348		ENSP00000439043				9e-16		NM_001124370	Oncorhynchus mykiss matrix metalloproteinase 9 (mmp9) mRNA emb-AJ320533.1- Oncorhynchus mykiss mRNA for matrix metalloproteinase 9 (mmp9 gene)	0		MMP9
IMM 860	7.4099e-13	3.27964e-10	2.92884						1e-70		NM_001124335	Oncorhynchus mykiss VHSV-induced protein-6 (LOC100135998) mRNA gb-AF483532.1- Oncorhynchus mykiss VHSV-induced protein-6 mRNA complete cds	0		DRAM1
TC159024	1.18432e-09	1.39781e-07	2.92119		ENSP00000396318	ENSG00000125347	IRF1	interferon regulatory factor 1 [Source:HGNC Symbol;Acc:6116]	9e-64		FN806856	Salmo salar mRNA for interferon regulatory factor 1 isoform 2 (IRF1-2 gene)	0		IRF1
TC155295	9.93318e-08	6.85971e-06	2.90888		ENSP00000445811	ENSG00000082641	NFE2L1	nuclear factor (erythroid-derived 2)-like 1 [Source:HGNC Symbol;Acc:7781]	1e-122		EU025708	Salmo salar EAP30 subunit of ELL complex a (Eap30a) nuclear domain 10 protein 52 a (Ndp52a) tubulin tyrosine ligase-like family member 6a (BAC05032) homeobox protein HoxB8ba (HoxB8ba) homeobox protein HoxB6ba (HoxB6ba) homeobox protein HoxB5ba (HoxB5ba) homeobox protein HoxB3ba (HoxB3ba) homeobox protein HoxB1ba (HoxB1ba) Src family associated phosphoprotein 1 (Scap1) sorting nexin 11 (Snx11) chr…	1e-108		NFE2L1
TC143672	2.7057e-08	2.17736e-06	2.90249		ENSP00000379901	ENSG00000106460	TMEM106B	transmembrane protein 106B [Source:HGNC Symbol;Acc:22407]	1e-31		BT049851	Salmo salar clone ssal-rgb-529-311 Transmembrane protein 106B putative mRNA complete cds	0		TMEM106B
TC169083	1.5135e-08	1.30418e-06	2.89289		ENSP00000267970	ENSG00000140391	TSPAN3	tetraspanin 3 [Source:HGNC Symbol;Acc:17752]	3e-68		BT058898	Salmo salar clone ssal-rgf-512-134 Tetraspanin-3 putative mRNA complete cds	0		TSPAN3
TC133671	1.54782e-06	8.11386e-05	2.89118		ENSP00000348170	ENSG00000257017	HP	haptoglobin [Source:HGNC Symbol;Acc:5141]	1e-21		AF279136	Oncorhynchus mykiss haptoglobin mRNA partial cds	1e-126		HP
IMM 893	1.35554e-08	1.18644e-06	2.87122						0		NM_001124359	Oncorhynchus mykiss inducible nitric oxide synthase (nos2) mRNA emb-AJ295230.1- Oncorhynchus mykiss mRNA for inducible nitric oxide synthase (iNOS/NOS2 gene)	0		NOS2
TC132384	3.05483e-08	2.42327e-06	2.86947		ENSP00000372726	ENSG00000206299	TAP2	transporter 2, ATP-binding cassette, sub-family B (MDR/TAP) [Source:HGNC Symbol;Acc:44]	1e-180		NM_001140074	Salmo salar ATP-binding cassette sub-family B (MDR/TAP) member 3 (abcb3) mRNA gb-BT045188.1- Salmo salar clone ssal-rgf-514-169 Antigen peptide transporter 2 putative mRNA complete cds	0		TAP2
CUST_29_PI420312184	9.16489e-08	6.40867e-06	2.86775		ENSP00000355954	ENSG00000162772	ATF3	activating transcription factor 3 [Source:HGNC Symbol;Acc:785]	4e-65		BT059485	Salmo salar clone ssal-rgf-516-265 Cyclic AMP-dependent transcription factor ATF-3 putative mRNA complete cds	0		ATF3
TC155131	7.74227e-07	4.40868e-05	2.86753		ENSP00000337386	ENSG00000185650	ZFP36L1	zinc finger protein 36, C3H type-like 1 [Source:HGNC Symbol;Acc:1107]	1e-37		NM_001140451	Salmo salar Butyrate response factor 1 (tisb) mRNA gb-BT045883.1- Salmo salar clone ssal-rgf-535-262 Butyrate response factor 1 putative mRNA complete cds	0		ZFP36L1
TC147466	1.9614e-08	1.64643e-06	2.85848		ENSP00000380702	ENSG00000214114	MYCBP	c-myc binding protein [Source:HGNC Symbol;Acc:7554]	1e-42		BT049344	Salmo salar clone ssal-evd-507-058 C-Myc-binding protein putative mRNA complete cds	0		MYCBP
IMM 588	2.45535e-09	2.65648e-07	2.85325						8e-44		NM_001146166	Oncorhynchus mykiss suppressor of cytokine signaling 1 (socs1) mRNA emb-AM748721.1- Oncorhynchus mykiss mRNA for suppressor of cytokine signaling 1 (socs1 gene)	0		SOCS1
TC143098	3.26434e-07	2.01814e-05	2.852		ENSP00000291577	ENSG00000160221	C21orf33	chromosome 21 open reading frame 33 [Source:HGNC Symbol;Acc:1273]	4e-19		not-annotated	not-annotated	not-annotated		C21orf33
CUST_47_PI425348775	4.69414e-09	4.64041e-07	2.84726		ENSP00000345013	ENSG00000119535	CSF3R	colony stimulating factor 3 receptor (granulocyte) [Source:HGNC Symbol;Acc:2439]	4e-17		IL-31R				CSF3R
TC158989	8.46397e-09	7.88668e-07	2.8398		ENSP00000445961	ENSG00000121060	TRIM25	tripartite motif containing 25 [Source:HGNC Symbol;Acc:12932]	5e-40		not-annotated	not-annotated	not-annotated		TRIM25
IMM 969	1.03663e-08	9.30314e-07	2.83884						7e-25		NM_001172282	Salmo salar interferon regulatory factor 3 (irf-3) mRNA gb-BT059292.1- Salmo salar clone ssal-rgf-539-223 Interferon regulatory factor 3 putative mRNA complete cds	0		IRF3
TC142203	7.12724e-14	6.60949e-11	2.83575		ENSP00000349770	ENSG00000128604	IRF5	interferon regulatory factor 5 [Source:HGNC Symbol;Acc:6120]	4e-29		NM_001172282	Salmo salar interferon regulatory factor 3 (irf-3) mRNA gb-BT059292.1- Salmo salar clone ssal-rgf-539-223 Interferon regulatory factor 3 putative mRNA complete cds	1e-37		IRF5
IMM 923	8.21843e-08	5.80943e-06	2.82214						1e-15		NM_001124369	Oncorhynchus mykiss interferon inducible protein 2 (iip2) mRNA emb-AJ320157.1- Oncorhynchus mykiss mRNA for interferon inducible protein 2 (iip2 gene)	0		IFITM5
IMM 839	0.000247643	0.0059503	2.82147						0		AF291718	Oncorhynchus mykiss VHSV-induced protein 2 (vig2) gene complete cds	0
TC137082	1.34271e-07	8.89408e-06	2.82046		ENSP00000453487	ENSG00000100911	PSME2	proteasome (prosome, macropain) activator subunit 2 (PA28 beta) [Source:HGNC Symbol;Acc:9569]	4e-72		BT074114	Oncorhynchus mykiss clone omyk-evo-512-062 Proteasome activator complex subunit 2 putative mRNA complete cds	0		PSME2
TC165541	4.73018e-11	8.98712e-09	2.81204		ENSP00000404804	ENSG00000112096	SOD2	superoxide dismutase 2, mitochondrial [Source:HGNC Symbol;Acc:11180]	0.0004		not-annotated	not-annotated	not-annotated		SOD2
IMM 616	2.58143e-11	5.37669e-09	2.80602						0.0007		FN806856	Salmo salar mRNA for interferon regulatory factor 1 isoform 2 (IRF1-2 gene)	0		IRF1
TC166107	1.22491e-09	1.43158e-07	2.78789		ENSP00000305422	ENSG00000172216	CEBPB	CCAAT/enhancer binding protein (C/EBP), beta [Source:HGNC Symbol;Acc:1834]	3e-25		NM_001124447	Oncorhynchus mykiss CCAAT/enhancer-binding protein beta (LOC100136165) mRNA gb-AY144611.1- Oncorhynchus mykiss CCAAT/enhancer-binding protein beta mRNA complete cds	0		CEBPB
TC146039	7.25916e-11	1.27935e-08	2.78609		ENSP00000389559	ENSG00000234545	FAM133B	family with sequence similarity 133, member B [Source:HGNC Symbol;Acc:28629]	7e-34		BT057822	Salmo salar clone ssal-eve-555-236 FAM133 putative mRNA complete cds	3e-17		FAM133B
TC154105	8.51534e-12	2.0729e-09	2.76702		ENSP00000442059	ENSG00000067182	TNFRSF1A	tumor necrosis factor receptor superfamily, member 1A [Source:HGNC Symbol;Acc:11916]	4e-22		NM_001141773	Salmo salar Tumor necrosis factor receptor superfamily member 1A (tnr1a) mRNA gb-BT045558.1- Salmo salar clone ssal-rgf-524-349 Tumor necrosis factor receptor superfamily member 1A precursor putative mRNA complete cds	0		TNFRSF1A
IMM 690	8.7534e-11	1.48233e-08	2.75181						2e-24		BT048886	Salmo salar clone ssal-evd-534-170 Proteasome subunit beta type-7 precursor putative mRNA complete cds	0		PSMB7
TC147599	5.27435e-08	3.94301e-06	2.74846		ENSP00000216802	ENSG00000100911	PSME2	proteasome (prosome, macropain) activator subunit 2 (PA28 beta) [Source:HGNC Symbol;Acc:9569]	3e-78		BT074114	Oncorhynchus mykiss clone omyk-evo-512-062 Proteasome activator complex subunit 2 putative mRNA complete cds	0		PSME2
IMM 852	4.17721e-07	2.51537e-05	2.74496						0		NM_001124317	Oncorhynchus mykiss CC chemokine with stalk CK2 (LOC100135979) mRNA gb-AF418561.1- Oncorhynchus mykiss CC chemokine with stalk CK2 mRNA complete cds	0
IMM 758	2.82471e-10	3.91529e-08	2.74169						1e-83		NM_001124191	Oncorhynchus mykiss galectin like protein (LOC100135795) mRNA dbj-AB027452.1- Oncorhynchus mykiss mRNA for galectin like protein complete cds	0		LGALS9B
TC152594	0.000111302	0.00309871	2.73318		ENSP00000402803	ENSG00000106608	URGCP	upregulator of cell proliferation [Source:HGNC Symbol;Acc:30890]	1e-48		XM_678994	PREDICTED: Danio rerio interferon-induced very large GTPase 1-like (LOC556241) mRNA	8e-48		URGCP
TC165246	5.62141e-06	0.000246841	2.73136		ENSP00000378081	ENSG00000130255	RPL36	ribosomal protein L36 [Source:HGNC Symbol;Acc:13631]	7e-56		BT073110	Oncorhynchus mykiss clone omyk-evn-511-317 60S ribosomal protein L36 putative mRNA complete cds	0		RPL36
IMM 193	2.46137e-10	3.52456e-08	2.72987						7e-06		BT059216	Salmo salar clone ssal-rgf-534-056 Galectin-3-binding protein precursor putative mRNA complete cds	0		LGALS3BP
TC149299	1.48488e-07	9.7424e-06	2.72569						0		BT071999	Salmo salar clone ssal-rgf-507-021 novel cds	0
TC141646	2.5819e-07	1.61676e-05	2.7181		ENSP00000259457	ENSG00000136930	PSMB7	proteasome (prosome, macropain) subunit, beta type, 7 [Source:HGNC Symbol;Acc:9544]	1e-112		BT073984	Oncorhynchus mykiss clone omyk-evo-504-257 Proteasome subunit beta type 7 precursor putative mRNA complete cds	0		PSMB7
TC132656	1.91392e-13	1.22206e-10	2.71643		ENSP00000332326	ENSG00000185215	TNFAIP2	tumor necrosis factor, alpha-induced protein 2 [Source:HGNC Symbol;Acc:11895]	5e-41		AM159217	Oncorhynchus mykiss partial mRNA for tumor necrosis factor alpha-induced protein 2 homologue (tnfaip2h gene)	0		TNFAIP2
TC157012	2.7412e-09	2.91713e-07	2.70329		ENSP00000418248	ENSG00000168477	TNXB	tenascin XB [Source:HGNC Symbol;Acc:11976]	1e-122		HM208332	Oncorhynchus mykiss clone BAC20-C13 zinc transporter (SLC39A7.B) gene MHC class I antigen (Onmy-UGA) gene Onmy-UGA-OSU allele RING1.B ribosomal protein S18 (RPS18.B) vacuolar protein sorting-associated protein 52-like protein (VPS52.b) putative adhesion protein (VIG-B319.b) hyopthetical protein and cyclic AMP-dependent transcription factor ATF-6 alpha-like protein (ATF6) genes complete cds; and T…	0		TNXB
IMM 844	2.03885e-05	0.000747751	2.70279						2e-65		AF321519	Oncorhynchus mykiss lysozyme variant mRNA complete cds	0		LYZ
TC148637	9.4297e-07	5.25433e-05	2.70122		ENSP00000303315	ENSG00000171223	JUNB	jun B proto-oncogene [Source:HGNC Symbol;Acc:6205]	1e-43		DQ285670	Xiphophorus maculatus JUN-B (JunB) gene complete cds	2e-73		JUNB
TC164700	3.15944e-09	3.25548e-07	2.69851		ENSP00000453077	ENSG00000185880	TRIM69	tripartite motif containing 69 [Source:HGNC Symbol;Acc:17857]	9e-36		NM_001140573	Salmo salar 52 kDa Ro protein (ro52) mRNA gb-BT046206.1- Salmo salar clone ssal-eve-559-357 52 kDa Ro protein putative mRNA complete cds	2e-30		TRIM69
TC163679	0.00020761	0.00514717	2.69693		ENSP00000394090	ENSG00000230669	PSMB8	proteasome (prosome, macropain) subunit, beta type, 8 (large multifunctional peptidase 7) [Source:HGNC Symbol;Acc:9545]	3e-33		NM_001165216	Oncorhynchus mykiss Proteasome subunit beta type 8 (psb8) mRNA gb-BT074366.1- Oncorhynchus mykiss clone omyk-evo-502-244 Proteasome subunit beta type 8 precursor putative mRNA complete cds	0		PSMB8
TC151724	9.80392e-10	1.19676e-07	2.69395		ENSP00000337001	ENSG00000077150	NFKB2	nuclear factor of kappa light polypeptide gene enhancer in B-cells 2 (p49/p100) [Source:HGNC Symbol;Acc:7795]	2e-12		NM_001173583	Salmo salar nuclear factor of kappa light polypeptide gene enhancer in B-cells 2 p49/p100 (nfkb2) mRNA gb-BT058984.1- Salmo salar clone ssal-rgf-517-351 Nuclear factor NF-kappa-B p100 subunit putative mRNA complete cds	1e-105		NFKB2
TC134683	4.49777e-09	4.4804e-07	2.68662		ENSP00000270586	ENSG00000142507	PSMB6	proteasome (prosome, macropain) subunit, beta type, 6 [Source:HGNC Symbol;Acc:9543]	1e-59		BT073031	Oncorhynchus mykiss clone omyk-evn-509-361 Proteasome subunit beta type 9 precursor putative mRNA complete cds	0		PSMB6
IMM 920	2.5736e-06	0.000127046	2.67958						2e-05		NM_001124367	Oncorhynchus mykiss CC chemokine (LOC100136057) mRNA emb-AJ315149.2- Oncorhynchus mykiss mRNA for CC chemokine	0		CCL4L2
TC144227	2.295e-06	0.000115229	2.67324		ENSP00000215631	ENSG00000099860	GADD45B	growth arrest and DNA-damage-inducible, beta [Source:HGNC Symbol;Acc:4096]	1e-67		BT049530	Salmo salar clone ssal-eve-543-092 Growth arrest and DNA-damage-inducible protein GADD45 beta putative mRNA complete cds	0		GADD45B
TC154813	1.72256e-10	2.59043e-08	2.67058		ENSP00000453350	ENSG00000166710	B2M	beta-2-microglobulin [Source:HGNC Symbol;Acc:914]	2e-26		L63538	Oncorhynchus mykiss (clone Jb-11) beta-2 microglobulin (B2m) mRNA complete cds	0		B2M
TC153189	2.85702e-08	2.27098e-06	2.66674		ENSP00000450528	ENSG00000100902	PSMA6	proteasome (prosome, macropain) subunit, alpha type, 6 [Source:HGNC Symbol;Acc:9535]	1e-81		BT050214	Salmo salar clone ssal-evd-522-244 Proteasome subunit alpha type-6 putative mRNA complete cds	0		PSMA6
TC159499	3.41873e-05	0.00117215	2.66136		ENSP00000396320	ENSG00000007314	SCN4A	sodium channel, voltage-gated, type IV, alpha subunit [Source:HGNC Symbol;Acc:10591]	1e-158		EU621900	Oncorhynchus tshawytscha clone ChinookGH1 interferon alpha 1-like gene complete sequence; growth hormone 1 gene complete cds; and skeletal muscle sodium channel alpha subunit-like and myosin alkali light chain-like genes complete sequence	6e-10		SCN4A
TC163340	1.22763e-09	1.43158e-07	2.65602		ENSP00000413094	ENSG00000149289	ZC3H12C	zinc finger CCCH-type containing 12C [Source:HGNC Symbol;Acc:29362]	4e-41		not-annotated	not-annotated	not-annotated		ZC3H12C
TC167444	1.81759e-06	9.41399e-05	2.65322						0		not-annotated	not-annotated	not-annotated
TC165716	4.2293e-05	0.00141436	2.65318		ENSP00000388841	ENSG00000170298	LGALS9B	lectin, galactoside-binding, soluble, 9B [Source:HGNC Symbol;Acc:24842]	1e-83		NM_001124191	Oncorhynchus mykiss galectin like protein (LOC100135795) mRNA dbj-AB027452.1- Oncorhynchus mykiss mRNA for galectin like protein complete cds	0		LGALS9B
CUST_17_PI420312184	6.61689e-08	4.78147e-06	2.64857		ENSP00000388841	ENSG00000170298	LGALS9B	lectin, galactoside-binding, soluble, 9B [Source:HGNC Symbol;Acc:24842]	3e-72		NM_001124608	Oncorhynchus mykiss VHSV-induced protein-9 (lgals9) mRNA gb-AF483533.1- Oncorhynchus mykiss VHSV-induced protein-9 mRNA complete cds	0		LGALS9B
TC144527	9.20499e-10	1.13099e-07	2.64167		ENSP00000398368	ENSG00000113594	LIFR	leukemia inhibitory factor receptor alpha [Source:HGNC Symbol;Acc:6597]	4e-16		HM190263	Oncorhynchus mykiss leukemia inhibitory factor receptor alpha mRNA partial cds	8e-74		LIFR
TC144625	3.65278e-07	2.23122e-05	2.63839		ENSP00000423463	ENSG00000248672	LY75-CD302	LY75-CD302 readthrough [Source:HGNC Symbol;Acc:38828]	0		NM_001195412	Oncorhynchus mykiss DEC-205/CD205 (ly75) mRNA gb-GQ468309.1- Oncorhynchus mykiss DEC-205/CD205 protein mRNA complete cds	0		LY75-CD302
CUST_106_PI420312184	1.87466e-05	0.000698719	2.63766		ENSP00000427279	ENSG00000081041	CXCL2	chemokine (C-X-C motif) ligand 2 [Source:HGNC Symbol;Acc:4603]	5e-13		NM_001124521	Oncorhynchus mykiss myc-regulated DEAD box protein (LOC100136257) mRNA gb-AY614597.1- Oncorhynchus mykiss myc-regulated DEAD box protein mRNA complete cds	0		CXCL2
IMM 355	2.01904e-08	1.67675e-06	2.63418						2e-88		BT073846	Oncorhynchus mykiss clone omyk-evo-504-166 Proteasome subunit beta type 9 precursor putative mRNA complete cds	0		PSMB9
TC155993	2.72709e-10	3.83033e-08	2.63406		ENSP00000370989	ENSG00000120217	CD274	CD274 molecule [Source:HGNC Symbol;Acc:17635]	2e-29		NM_001141351	Salmo salar Programmed cell death 1 ligand 1 (pdl1) mRNA gb-BT049246.1- Salmo salar clone ssal-sjb-011-129 Programmed cell death 1 ligand 1 precursor putative mRNA complete cds	0		CD274
TC149428	5.53839e-08	4.11454e-06	2.6311		ENSP00000401445	ENSG00000178607	ERN1	endoplasmic reticulum to nucleus signaling 1 [Source:HGNC Symbol;Acc:3449]	6e-29		XM_002667339	PREDICTED: Danio rerio serine/threonine-protein kinase ppk4-like (LOC100334396) mRNA	5e-09		ERN1
TC154576	2.12206e-05	0.00077628	2.63072		ENSP00000372059	ENSG00000206013	IFITM5	interferon induced transmembrane protein 5 [Source:HGNC Symbol;Acc:16644]	3e-15		BT073834	Oncorhynchus mykiss clone omyk-evo-501-202 Interferon-inducible protein putative mRNA complete cds	0		IFITM5
TC169831	1.35306e-10	2.11622e-08	2.6301		ENSP00000289473	ENSG00000158517	NCF1	neutrophil cytosolic factor 1 [Source:HGNC Symbol;Acc:7660]	3e-07		NM_001165350	Salmo salar SH3 and PX domain-containing protein 2B (spd2b) mRNA gb-BT058829.1- Salmo salar clone ssal-rgf-506-005 SH3 and PX domain-containing protein 2B putative mRNA complete cds	1e-138		NCF1
IMM 190	1.90762e-06	9.81503e-05	2.6268						3e-47		NM_001124191	Oncorhynchus mykiss galectin like protein (LOC100135795) mRNA dbj-AB027452.1- Oncorhynchus mykiss mRNA for galectin like protein complete cds	0		LGALS9B
TC172053	7.12255e-11	1.26098e-08	2.62599		ENSP00000419488	ENSG00000173200	PARP15	poly (ADP-ribose) polymerase family, member 15 [Source:HGNC Symbol;Acc:26876]	3e-36		EU025717	Salmo salar coiled-coil transcriptional coactivator b (Kiaa1536) homeobox protein HoxC13bb (HoxC13bb) homeobox protein HoxC12bb (HoxC12bb) and homeobox protein HoxC11bb (HoxC11bb) genes complete cds; HoxC10bb (HoxC10bb) pseudogene partial sequence; and homeobox protein HoxC9bb (HoxC9bb) homeobox protein HoxC8bb (HoxC8bb) homeobox protein HoxC6bb (HoxC6bb) homeobox protein HoxC5bb (HoxC5bb) homeob…	0		PARP15
TC169172	6.65075e-08	4.79704e-06	2.62536						0		not-annotated	not-annotated	not-annotated
TC133073	6.01189e-08	4.42641e-06	2.62051		ENSP00000247470	ENSG00000103490	PYCARD	PYD and CARD domain containing [Source:HGNC Symbol;Acc:16608]	2e-12		BT074231	Oncorhynchus mykiss clone omyk-evo-514-002 Apoptosis-associated speck-like protein containing a CARD putative mRNA complete cds	0		PYCARD
TC165795	7.6116e-08	5.41982e-06	2.62042						0		not-annotated	not-annotated	not-annotated
TC144816	1.99808e-07	1.27579e-05	2.61172		ENSP00000432867	ENSG00000175334	BANF1	barrier to autointegration factor 1 [Source:HGNC Symbol;Acc:17397]	9e-25		BT043988	Salmo salar clone HM4_2802 hypothetical protein mRNA complete cds	0		BANF1
CUST_134_PI420312184	7.7436e-13	3.35117e-10	2.61031		ENSP00000445961	ENSG00000121060	TRIM25	tripartite motif containing 25 [Source:HGNC Symbol;Acc:12932]	6e-37		AM887857	Oncorhynchus mykiss mRNA for fish virus induced TRIM protein (finTRIM gene) clone LV22	3e-36		TRIM25
TC162357	1.73541e-08	1.4726e-06	2.60897						0		not-annotated	not-annotated	not-annotated
IMM 534	4.0441e-06	0.000187128	2.60699						0		NM_001124317	Oncorhynchus mykiss CC chemokine with stalk CK2 (LOC100135979) mRNA gb-AF418561.1- Oncorhynchus mykiss CC chemokine with stalk CK2 mRNA complete cds	0		CK2
TC156791	3.0661e-07	1.90162e-05	2.60234		ENSP00000303315	ENSG00000171223	JUNB	jun B proto-oncogene [Source:HGNC Symbol;Acc:6205]	9e-49		BT026598	Gasterosteus aculeatus clone CEC16-H09 mRNA sequence	2e-34		JUNB
TC146393	1.19451e-11	2.73676e-09	2.59961						0		not-annotated	not-annotated	not-annotated
IMM 493	2.54217e-07	1.59445e-05	2.5985						1e-100		NM_001124520	Oncorhynchus mykiss junB protein (LOC100136256) mRNA gb-AY614595.1- Oncorhynchus mykiss junB protein mRNA complete cds	0		JUNB
TC137463	0.000407653	0.00894014	2.59625		ENSP00000265028	ENSG00000090520	DNAJB11	DnaJ (Hsp40) homolog, subfamily B, member 11 [Source:HGNC Symbol;Acc:14889]	2e-26		XM_002716458	PREDICTED: Oryctolagus cuniculus DnaJ (Hsp40) homolog subfamily B member 11 (LOC100343826) mRNA	2e-10		DNAJB11
TC132555	1.16278e-05	0.000461194	2.59286		ENSP00000359023				9e-58		NM_001124614	Oncorhynchus mykiss decoy receptor 3 protein-like (LOC100136637) mRNA emb-AJ315137.1- Oncorhynchus mykiss partial mRNA for putative decoy receptor 3 protein	0		TNFRSF6B
TC162094	2.03798e-06	0.000103731	2.58497		ENSP00000449890	ENSG00000050405	LIMA1	LIM domain and actin binding 1 [Source:HGNC Symbol;Acc:24636]	4e-20		NM_001141273	Salmo salar LIM domain and actin binding 1 (lima1) mRNA gb-BT048876.2- Salmo salar clone ssal-eve-506-175 LIM domain and actin-binding protein 1 putative mRNA complete cds	1e-114		LIMA1
TC140289	9.11466e-05	0.00264142	2.58297						0		BT072122	Salmo salar clone ssal-rgf-512-199 unknown large open reading frame mRNA novel cds	0
TC168251	8.59497e-10	1.05938e-07	2.58167		ENSP00000396320	ENSG00000007314	SCN4A	sodium channel, voltage-gated, type IV, alpha subunit [Source:HGNC Symbol;Acc:10591]	1e-175		EU621901	Oncorhynchus tshawytscha clone ChinookGH2 growth hormone 2 gene complete cds; and skeletal muscle sodium channel alpha subunit-like myosin alkali light chain-like and microtubule-associated protein Tau-like genes complete sequence	5e-15		SCN4A
TC168096	3.20634e-10	4.36656e-08	2.57384						0		not-annotated	not-annotated	not-annotated
IMM 1070	1.18091e-07	7.94392e-06	2.57011						2e-27		L49056	Oncorhynchus mykiss beta-2 microglobulin mRNA complete cds	0		B2M
TC147230	2.53323e-09	2.73315e-07	2.56603		ENSP00000266263	ENSG00000242114	MTFP1	mitochondrial fission process 1 [Source:HGNC Symbol;Acc:26945]	1e-52		XM_002915565	PREDICTED: Ailuropoda melanoleuca mitochondrial 18 kDa protein-like (LOC100481733) mRNA	2e-34		MTFP1
TC161939	2.22482e-08	1.8243e-06	2.5557						0		not-annotated	not-annotated	not-annotated
TC133032	0.000145104	0.00385516	2.55404		ENSP00000356552	ENSG00000153029	MR1	major histocompatibility complex, class I-related [Source:HGNC Symbol;Acc:4975]	5e-44		FR688126	Oncorhynchus mykiss partial mRNA for MHC class I alpha chain (oncmyk-UBA gene) isolate B25	0		MR1
TC170649	5.26436e-07	3.08772e-05	2.54736						0		not-annotated	not-annotated	not-annotated
TC137021	3.10022e-05	0.00107621	2.53851						0		not-annotated	not-annotated	not-annotated
TC170714	2.46433e-07	1.55565e-05	2.53179		ENSP00000216802	ENSG00000100911	PSME2	proteasome (prosome, macropain) activator subunit 2 (PA28 beta) [Source:HGNC Symbol;Acc:9569]	1e-87		BT073664	Oncorhynchus mykiss clone omyk-evo-510-073 Proteasome activator complex subunit 2 putative mRNA complete cds	0		PSME2
TC136568	6.60611e-08	4.78147e-06	2.52641		ENSP00000377066	ENSG00000115590	IL1R2	interleukin 1 receptor, type II [Source:HGNC Symbol;Acc:5994]	6e-31		NM_001124355	Oncorhynchus mykiss interleukin-1 receptor type II (il-1rii) mRNA emb-AJ276474.2- Oncorhynchus mykiss mRNA for interleukin-1 receptor type II (IL-1rII gene)	0		IL1R2
TC153419	0.000172152	0.0044405	2.51532		ENSP00000437168	ENSG00000117226	GBP3	guanylate binding protein 3 [Source:HGNC Symbol;Acc:4184]	1e-88		BT059640	Salmo salar clone ssal-rgf-538-297 Interferon-induced guanylate-binding protein 1 putative mRNA complete cds	0		GBP3
TC166825	4.88266e-07	2.89019e-05	2.51017		ENSP00000374265	ENSG00000176153	GPX2	glutathione peroxidase 2 (gastrointestinal) [Source:HGNC Symbol;Acc:4554]	7e-85		NM_001124525	Oncorhynchus mykiss glutathione peroxidase type 2 (LOC100136264) mRNA gb-AY622862.1- Oncorhynchus mykiss glutathione peroxidase type 2 mRNA complete cds	0		GPX2
TC164113	2.60454e-09	2.80233e-07	2.50911		ENSP00000400157	ENSG00000237172	B3GNT9	UDP-GlcNAc:betaGal beta-1,3-N-acetylglucosaminyltransferase 9 [Source:HGNC Symbol;Acc:28714]	1e-114		DQ156151	Oncorhynchus mykiss BAC 127C24 partial sequence	2e-30		B3GNT9
TC144791	9.30555e-08	6.48375e-06	2.50724		ENSP00000451721	ENSG00000176153	GPX2	glutathione peroxidase 2 (gastrointestinal) [Source:HGNC Symbol;Acc:4554]	2e-35		NM_001124525	Oncorhynchus mykiss glutathione peroxidase type 2 (LOC100136264) mRNA gb-AY622862.1- Oncorhynchus mykiss glutathione peroxidase type 2 mRNA complete cds	3e-85		GPX2
IMM 1056	1.05248e-05	0.000423483	2.50529						3e-13		NM_001124521	Oncorhynchus mykiss myc-regulated DEAD box protein (LOC100136257) mRNA gb-AY614597.1- Oncorhynchus mykiss myc-regulated DEAD box protein mRNA complete cds	0		CXCL2
IMM 260	9.90087e-11	1.64097e-08	2.50524						3e-63		FN806856	Salmo salar mRNA for interferon regulatory factor 1 isoform 2 (IRF1-2 gene)	0		IRF1
TC139055	2.01555e-05	0.0007413	2.50376		ENSP00000263413	ENSG00000039537	C6	complement component 6 [Source:HGNC Symbol;Acc:1339]	2e-33		NM_001124621	Oncorhynchus mykiss complement component 6 (c6) mRNA emb-AJ622903.2- Oncorhynchus mykiss mRNA for complement component C6 (c6 gene)	0		C6
TC159353	1.07793e-07	7.40466e-06	2.5012		ENSP00000445811	ENSG00000082641	NFE2L1	nuclear factor (erythroid-derived 2)-like 1 [Source:HGNC Symbol;Acc:7781]	1e-122		EU025708	Salmo salar EAP30 subunit of ELL complex a (Eap30a) nuclear domain 10 protein 52 a (Ndp52a) tubulin tyrosine ligase-like family member 6a (BAC05032) homeobox protein HoxB8ba (HoxB8ba) homeobox protein HoxB6ba (HoxB6ba) homeobox protein HoxB5ba (HoxB5ba) homeobox protein HoxB3ba (HoxB3ba) homeobox protein HoxB1ba (HoxB1ba) Src family associated phosphoprotein 1 (Scap1) sorting nexin 11 (Snx11) chr…	7e-51		NFE2L1
IMM 881	6.42378e-05	0.00197943	2.49992						1e-14		AJ223954	Oncorhynchus mykiss mRNA for interleukin-1-beta	0		IL1B
TC148883	8.11825e-11	1.39294e-08	2.49772		ENSP00000341028	ENSG00000114316	USP4	ubiquitin specific peptidase 4 (proto-oncogene) [Source:HGNC Symbol;Acc:12627]	9e-07		GQ505859	Salmo salar clone BAC CHORI214-439H13 genomic sequence	3e-17		USP4
TC144673	1.0753e-05	0.000429999	2.49276						0		not-annotated	not-annotated	not-annotated
TC163626	3.94901e-08	3.05785e-06	2.49008		ENSP00000431091	ENSG00000134824	FADS2	fatty acid desaturase 2 [Source:HGNC Symbol;Acc:3575]	3e-17		AY736067	Salmo salar delta-6 fatty acyl desaturase D6fad_a gene complete cds	7e-28		FADS2
TC157403	1.73856e-10	2.60443e-08	2.4878						0		not-annotated	not-annotated	not-annotated
IMM 480	3.0408e-06	0.000146761	2.47975						1e-14		AY263793	Oncorhynchus mykiss CD83 (Onmy-CD83) mRNA Onmy-CD83*OSU.1 allele complete cds	0		CD83
TC170538	1.82248e-09	2.02937e-07	2.47729						0		not-annotated	not-annotated	not-annotated
TC151161	4.33529e-09	4.32962e-07	2.47589		ENSP00000350852	ENSG00000088888	MAVS	mitochondrial antiviral signaling protein [Source:HGNC Symbol;Acc:29233]	9e-08		BT072291	Salmo salar clone ssal-rgf-519-364 unknown large open reading frame mRNA novel cds	3e-20		MAVS
TC133469	2.3058e-07	1.4603e-05	2.47517		ENSP00000374265	ENSG00000176153	GPX2	glutathione peroxidase 2 (gastrointestinal) [Source:HGNC Symbol;Acc:4554]	5e-85		NM_001124525	Oncorhynchus mykiss glutathione peroxidase type 2 (LOC100136264) mRNA gb-AY622862.1- Oncorhynchus mykiss glutathione peroxidase type 2 mRNA complete cds	0		GPX2
TC134862	5.48045e-09	5.32314e-07	2.46996		ENSP00000418248	ENSG00000168477	TNXB	tenascin XB [Source:HGNC Symbol;Acc:11976]	1e-119		GQ505858	Salmo salar clone BAC CHORI214-129P21 genomic sequence	1e-44		TNXB
IMM 861	2.04807e-08	1.69571e-06	2.46959						3e-72		NM_001124608	Oncorhynchus mykiss VHSV-induced protein-9 (lgals9) mRNA gb-AF483533.1- Oncorhynchus mykiss VHSV-induced protein-9 mRNA complete cds	0		LGALS9B
TC138478	0.000295372	0.0068629	2.46689		ENSP00000406797	ENSG00000230669	PSMB8	proteasome (prosome, macropain) subunit, beta type, 8 (large multifunctional peptidase 7) [Source:HGNC Symbol;Acc:9545]	1e-126		NM_001165216	Oncorhynchus mykiss Proteasome subunit beta type 8 (psb8) mRNA gb-BT074366.1- Oncorhynchus mykiss clone omyk-evo-502-244 Proteasome subunit beta type 8 precursor putative mRNA complete cds	0		PSMB8
TC169458	2.85592e-08	2.27098e-06	2.45241		ENSP00000451257	ENSG00000100906	NFKBIA	nuclear factor of kappa light polypeptide gene enhancer in B-cells inhibitor, alpha [Source:HGNC Symbol;Acc:7797]	4e-46		BT074060	Oncorhynchus mykiss clone omyk-evo-512-381 NF-kappa-B inhibitor alpha putative mRNA complete cds	0		NFKBIA
IMM 189	2.6404e-08	2.13807e-06	2.44275						1e-41		NM_001124608	Oncorhynchus mykiss VHSV-induced protein-9 (lgals9) mRNA gb-AF483533.1- Oncorhynchus mykiss VHSV-induced protein-9 mRNA complete cds	0		LGALS9
IMM 575	2.13137e-08	1.75506e-06	2.43915						3e-72		NM_001124608	Oncorhynchus mykiss VHSV-induced protein-9 (lgals9) mRNA gb-AF483533.1- Oncorhynchus mykiss VHSV-induced protein-9 mRNA complete cds	0		LGALS9B
IMM 808	3.67046e-09	3.73265e-07	2.43764						4e-09		AF281330	Oncorhynchus mykiss haptoglobin fragment 2 mRNA partial cds	1e-126		HP
TC170423	8.98214e-09	8.26757e-07	2.43678		ENSP00000420838	ENSG00000013810	TACC3	transforming, acidic coiled-coil containing protein 3 [Source:HGNC Symbol;Acc:11524]	2e-11		BT072247	Salmo salar clone ssal-rgf-518-141 CPEB-associated factor Maskin putative mRNA pseudogene cds	0		TACC3
TC135848	7.97582e-06	0.000332959	2.43667		ENSP00000276914	ENSG00000147872	PLIN2	perilipin 2 [Source:HGNC Symbol;Acc:248]	8e-79		BT072598	Salmo salar clone ssal-rgf-532-023 Adipophilin putative mRNA partial cds	9e-33		PLIN2
TC170648	5.53524e-09	5.36299e-07	2.4348		ENSP00000379901	ENSG00000106460	TMEM106B	transmembrane protein 106B [Source:HGNC Symbol;Acc:22407]	1e-32		BT049851	Salmo salar clone ssal-rgb-529-311 Transmembrane protein 106B putative mRNA complete cds	0		TMEM106B
TC133990	5.45525e-08	4.06432e-06	2.40635		ENSP00000389265	ENSG00000228978	TNF	tumor necrosis factor [Source:HGNC Symbol;Acc:11892]	5e-20		NM_001124357	Oncorhynchus mykiss tumour necrosis factor alpha-like (tnf-alpha) mRNA emb-AJ277604.2- Oncorhynchus mykiss mRNA for putative tumour necrosis factor alpha (TNF-alpha gene)	0		TNF
TC160667	2.12858e-07	1.35468e-05	2.40617						0		not-annotated	not-annotated	not-annotated
TC152172	3.02132e-07	1.87683e-05	2.40321		ENSP00000334145	ENSG00000117525	F3	coagulation factor III (thromboplastin, tissue factor) [Source:HGNC Symbol;Acc:3541]	8e-34		NM_001124358	Oncorhynchus mykiss tissue factor (tf) mRNA emb-AJ295167.2- Oncorhynchus mykiss mRNA for tissue factor (tf gene)	0		F3
IMM 406	7.08639e-07	4.06492e-05	2.40005						2e-57		NM_001171871	Oncorhynchus mykiss TNF decoy receptor-like (LOC100329213) mRNA	0		TNFRSF6B
IMM 742	5.5548e-11	1.03026e-08	2.39661						2e-25		not-annotated	not-annotated	not-annotated		IFIT1
TC154060	3.54617e-08	2.78467e-06	2.3858		ENSP00000379175	ENSG00000135363	LMO2	LIM domain only 2 (rhombotin-like 1) [Source:HGNC Symbol;Acc:6642]	1e-105		NM_001160508	Oncorhynchus mykiss Rhombotin-2 (rbtn2) mRNA gb-BT073006.1- Oncorhynchus mykiss clone omyk-evn-506-011 Rhombotin-2 putative mRNA complete cds	0		LMO2
TC166664	7.38725e-09	6.96673e-07	2.38575						0		not-annotated	not-annotated	not-annotated
TC163249	7.70693e-08	5.46771e-06	2.3799		ENSP00000257604	ENSG00000135148	TRAFD1	TRAF-type zinc finger domain containing 1 [Source:HGNC Symbol;Acc:24808]	8e-15		not-annotated	not-annotated	not-annotated		TRAFD1
TC153038	8.7344e-07	4.91613e-05	2.36976		ENSP00000394504	ENSG00000014641	MDH1	malate dehydrogenase 1, NAD (soluble) [Source:HGNC Symbol;Acc:6970]	7e-23		HQ287747	Coregonus clupeaformis malate dehydrogenase cytoplasmic (MDH) gene complete cds	1e-22		MDH1
TC149644	1.40943e-05	0.000544601	2.36192						0		not-annotated	not-annotated	not-annotated
IMM 727	7.6504e-05	0.00227636	2.35587						4e-18		BT072799	Salmo salar clone ssal-rgf-541-123 Complement component C6 precursor putative mRNA partial cds	0		C6
TC160189	9.52859e-06	0.000386996	2.34989		ENSP00000384979	ENSG00000220008	LINGO3	leucine rich repeat and Ig domain containing 3 [Source:HGNC Symbol;Acc:21206]	0		HM159473	Salmo salar clone BAC 19C14 DOT1-like histone H3 methyltransferase pseudogene complete sequence; anti-mullerian hormone gene complete cds; ornithine decarboxylase antizyme 1 pseudogene complete sequence; oogenesis-related protein gene complete cds; and nuclear factor interleukin 3 regulated pseudogene complete sequence	4e-31		LINGO3
TC132543	6.57759e-05	0.00201884	2.34721		ENSP00000383195	ENSG00000206435	HLA-C	major histocompatibility complex, class I, C [Source:HGNC Symbol;Acc:4933]	4e-65		AF318188	Oncorhynchus mykiss MHC class I heavy chain (Onmy-UBA) mRNA Onmy-UBA*4801 allele partial cds	0		HLA-C
TC158332	1.88062e-10	2.7851e-08	2.34635		ENSP00000413724	ENSG00000064393	HIPK2	homeodomain interacting protein kinase 2 [Source:HGNC Symbol;Acc:14402]	1e-64		BX470181	Zebrafish DNA sequence from clone CH211-91P22 in linkage group 18 complete sequence	1e-80		HIPK2
IMM 795	2.08269e-10	3.02682e-08	2.3358						1e-177		AF115538	Oncorhynchus mykiss TAP2B protein (OnmyTAP2B) mRNA OnmyTAP2B*01 allele complete cds	0		TAP2
CUST_64_PI420312184	3.11576e-06	0.000149637	2.33455		ENSP00000337386	ENSG00000185650	ZFP36L1	zinc finger protein 36, C3H type-like 1 [Source:HGNC Symbol;Acc:1107]	3e-34		NM_001140451	Salmo salar Butyrate response factor 1 (tisb) mRNA gb-BT045883.1- Salmo salar clone ssal-rgf-535-262 Butyrate response factor 1 putative mRNA complete cds	0		ZFP36L1
TC136475	3.6537e-05	0.00124178	2.33121		ENSP00000306157	ENSG00000168685	IL7R	interleukin 7 receptor [Source:HGNC Symbol;Acc:6024]	2e-09		NM_001124623	Oncorhynchus mykiss interleukin 21 receptor (il21r) mRNA emb-AJ634731.1- Oncorhynchus mykiss mRNA for putative interleukin-21 receptor (il21r gene)	0		IL7R
IMM 879	1.85407e-05	0.000691708	2.33075						1e-23		AJ006411	Oncorhynchus mykiss mRNA for collagenase 3 partial	1e-136		MMP13
TC140576	3.63832e-07	2.22813e-05	2.32992		ENSP00000333697	ENSG00000185475	TMEM179B	transmembrane protein 179B [Source:HGNC Symbol;Acc:33744]	1e-35		BT057246	Salmo salar clone ssal-evf-559-198 Transmembrane protein 179B putative mRNA complete cds	2e-74		TMEM179B
TC140683	3.58782e-05	0.00122152	2.3251		ENSP00000225964	ENSG00000108821	COL1A1	collagen, type I, alpha 1 [Source:HGNC Symbol;Acc:2197]	9e-05		EU780557	Nothobranchius furzeri 5' external transcribed spacer partial sequence; 18S ribosomal RNA gene internal transcribed spacer 1 5.8S ribosomal RNA gene internal transcribed spacer 2 and 28S ribosomal RNA gene complete sequence; and 3' external transcribed spacer partial sequence	0		COL1A1
IMM 259	7.62389e-06	0.000319637	2.32463						8e-18		BT073834	Oncorhynchus mykiss clone omyk-evo-501-202 Interferon-inducible protein putative mRNA complete cds	0		IFITM5
TC165207	5.1594e-11	9.66123e-09	2.32391		ENSP00000292109				1e-05		not-annotated	not-annotated	not-annotated		PSG8
TC149924	2.27441e-05	0.000824056	2.32376		ENSP00000443484				9e-13		not-annotated	not-annotated	not-annotated		PPP1R15B
TC135358	1.03341e-06	5.68507e-05	2.32319		ENSP00000399918	ENSG00000221926	TRIM16	tripartite motif containing 16 [Source:HGNC Symbol;Acc:17241]	8e-25		AM887812	Oncorhynchus mykiss mRNA for fish virus induced TRIM protein (finTRIM gene) clone mLV3	0		TRIM16
TC169794	2.38781e-06	0.000118626	2.3198		ENSP00000446885	ENSG00000094914	AAAS	achalasia, adrenocortical insufficiency, alacrimia [Source:HGNC Symbol;Acc:13666]	5e-27		not-annotated	not-annotated	not-annotated		AAAS
TC142169	2.60043e-05	0.000928362	2.30605						0		not-annotated	not-annotated	not-annotated
TC166199	4.29255e-11	8.27675e-09	2.30356		ENSP00000400157	ENSG00000237172	B3GNT9	UDP-GlcNAc:betaGal beta-1,3-N-acetylglucosaminyltransferase 9 [Source:HGNC Symbol;Acc:28714]	1e-110		DQ156149	Salmo salar clone BAC S0085O16 partial sequence	2e-34		B3GNT9
TC159655	2.96742e-06	0.000144292	2.3026						0		BT072076	Salmo salar clone ssal-rgf-510-206 novel cds	8e-23
TC161391	4.32529e-07	2.59178e-05	2.30186						0		not-annotated	not-annotated	not-annotated
IMM 1040	6.2306e-08	4.56157e-06	2.2997						1e-14		BT047745	Salmo salar clone ssal-eve-544-209 Interleukin-10 receptor beta chain precursor putative mRNA complete cds	0		IL10RB
TC158219	1.11422e-07	7.58702e-06	2.28683						0		not-annotated	not-annotated	not-annotated
TC166002	1.52981e-06	8.03026e-05	2.28541						0		not-annotated	not-annotated	not-annotated
TC140093	1.93972e-09	2.14631e-07	2.2852		ENSP00000442059	ENSG00000067182	TNFRSF1A	tumor necrosis factor receptor superfamily, member 1A [Source:HGNC Symbol;Acc:11916]	4e-22		NM_001141773	Salmo salar Tumor necrosis factor receptor superfamily member 1A (tnr1a) mRNA gb-BT045558.1- Salmo salar clone ssal-rgf-524-349 Tumor necrosis factor receptor superfamily member 1A precursor putative mRNA complete cds	0		TNFRSF1A
IMM 891	3.78239e-06	0.000176431	2.28453						1e-17		NM_001124613	Oncorhynchus mykiss interferon inducible protein (iip) mRNA emb-AJ291989.1- Oncorhynchus Mykiss mRNA for interferon inducible protein (IIP gene)	0		IFITM5
TC152615	0.000354973	0.00795046	2.2837		ENSP00000393719	ENSG00000187912	CLEC17A	C-type lectin domain family 17, member A [Source:HGNC Symbol;Acc:34520]	6e-11		NM_001123581	Salmo salar C type lectin receptor C (LOC100136448) mRNA gb-AY572834.1- Salmo salar C type lectin receptor C mRNA complete cds	0		CLEC17A
TC164665	3.0062e-06	0.000145452	2.27949		ENSP00000432867	ENSG00000175334	BANF1	barrier to autointegration factor 1 [Source:HGNC Symbol;Acc:17397]	9e-05		BT060019	Salmo salar clone ssal-rgg-516-272 Barrier-to-autointegration factor putative mRNA complete cds	1e-131		BANF1
IMM 630	9.06694e-09	8.30937e-07	2.27843						0		EU621899	Salmo salar clone 63I10 growth hormone 2 gene complete cds; and skeletal muscle sodium channel alpha subunit-like myosin alkali light chain-like and microtubule-associated protein Tau-like genes complete sequence	1e-80
IMM 349	1.14624e-07	7.76431e-06	2.27652						2e-84		BT074114	Oncorhynchus mykiss clone omyk-evo-512-062 Proteasome activator complex subunit 2 putative mRNA complete cds	0		PSME2
TC153409	1.51453e-05	0.000579462	2.26144		ENSP00000419005	ENSG00000117597	DIEXF	digestive organ expansion factor homolog (zebrafish) [Source:HGNC Symbol;Acc:28440]	2e-19		BT048694	Salmo salar clone ssal-eve-522-219 Digestive organ expansion factor putative mRNA complete cds	2e-77		DIEXF
IMM 1055	3.41753e-07	2.10283e-05	2.25753						4e-05		NM_001124367	Oncorhynchus mykiss CC chemokine (LOC100136057) mRNA emb-AJ315149.2- Oncorhynchus mykiss mRNA for CC chemokine	0		CCL4L2
TC165039	0.000235659	0.00571168	2.2511		ENSP00000299610	ENSG00000166482	MFAP4	microfibrillar-associated protein 4 [Source:HGNC Symbol;Acc:7035]	2e-30		NM_001141245	Salmo salar microfibrillar-associated protein 4 (mfap4) mRNA gb-BT048769.1- Salmo salar clone ssal-lksf-001-011 Microfibril-associated glycoprotein 4 precursor putative mRNA complete cds	1e-149		MFAP4
TC149061	6.47288e-09	6.17922e-07	2.24675		ENSP00000379901	ENSG00000106460	TMEM106B	transmembrane protein 106B [Source:HGNC Symbol;Acc:22407]	4e-44		BT049851	Salmo salar clone ssal-rgb-529-311 Transmembrane protein 106B putative mRNA complete cds	0		TMEM106B
TC159764	2.36955e-06	0.00011802	2.24451		ENSP00000447160	ENSG00000127324	TSPAN8	tetraspanin 8 [Source:HGNC Symbol;Acc:11855]	3e-20		BT076381	Caligus rogercresseyi clone crog-evp-518-200 Tetraspanin-8 putative mRNA complete cds	1e-130		TSPAN8
TC157756	8.77908e-09	8.14134e-07	2.24433						0		not-annotated	not-annotated	not-annotated
CUST_5_PI420312184	5.13391e-10	6.66536e-08	2.24335						0		AF483545	Oncorhynchus mykiss clone B160 VHSV-induced mRNA partial sequence	0
CUST_46_PI425348775	1.46307e-06	7.72377e-05	2.24078		ENSP00000379104	ENSG00000103522	IL21R	interleukin 21 receptor [Source:HGNC Symbol;Acc:6006]	2e-19		IL-21Ralpha				IL21R
TC157481	3.00653e-09	3.14497e-07	2.23874						0		not-annotated	not-annotated	not-annotated
TC155325	9.66831e-07	5.36426e-05	2.23755		ENSP00000243056	ENSG00000123364	HOXC13	homeobox C13 [Source:HGNC Symbol;Acc:5125]	5e-93		EU025715	Salmo salar homeobox protein HoxC13ab (HoxC13ab) homeobox protein HoxC12ab (HoxC12ab) homeobox protein HoxC11ab (HoxC11ab) homeobox protein HoxC10ab (HoxC10ab) homeobox protein HoxC9ab (HoxC9ab) homeobox protein HoxC8ab (HoxC8ab) homeobox protein HoxC6ab (HoxC6ab) homeobox protein HoxC5ab (HoxC5ab) and homeobox protein HoxC4ab (HoxC4ab) genes complete cds; homeobox protein HoxC3ab (HoxC3ab) pseud…	2e-25		HOXC13
TC151307	6.7306e-08	4.83672e-06	2.21846		ENSP00000436655	ENSG00000154319	FAM167A	family with sequence similarity 167, member A [Source:HGNC Symbol;Acc:15549]	1e-48		BT072472	Salmo salar clone ssal-rgf-526-351 unknown large open reading frame mRNA novel cds	0		FAM167A
TC150872	0.00017916	0.00458783	2.20965		ENSP00000243056	ENSG00000123364	HOXC13	homeobox C13 [Source:HGNC Symbol;Acc:5125]	9e-87		EU025717	Salmo salar coiled-coil transcriptional coactivator b (Kiaa1536) homeobox protein HoxC13bb (HoxC13bb) homeobox protein HoxC12bb (HoxC12bb) and homeobox protein HoxC11bb (HoxC11bb) genes complete cds; HoxC10bb (HoxC10bb) pseudogene partial sequence; and homeobox protein HoxC9bb (HoxC9bb) homeobox protein HoxC8bb (HoxC8bb) homeobox protein HoxC6bb (HoxC6bb) homeobox protein HoxC5bb (HoxC5bb) homeob…	6e-34		HOXC13
TC135442	1.48989e-09	1.68691e-07	2.20839		ENSP00000434250	ENSG00000137752	CASP1	caspase 1, apoptosis-related cysteine peptidase [Source:HGNC Symbol;Acc:1499]	5e-30		DQ198377	Dicentrarchus labrax caspase-1 (CASP1) gene complete cds	1e-13		CASP1
TC145050	1.00628e-08	9.0645e-07	2.20548		ENSP00000359956	ENSG00000012660	ELOVL5	ELOVL fatty acid elongase 5 [Source:HGNC Symbol;Acc:21308]	5e-32		GU238431	Salmo salar polyunsaturated fatty acid elongase (elvol5a) gene complete cds	3e-18		ELOVL5
TC165462	0.000442068	0.0095075	2.20245		ENSP00000368572	ENSG00000130066	SAT1	spermidine/spermine N1-acetyltransferase 1 [Source:HGNC Symbol;Acc:10540]	4e-90		BT057151	Salmo salar clone ssal-evf-507-121 Diamine acetyltransferase 1 putative mRNA complete cds	0		SAT1
IMM 890	1.67054e-05	0.000629874	2.20196						4e-13		AJ279069	Oncorhynchus mykiss mRNA for putative interleukin 8 (IL-8 gene)	0		CXCL2
IMM 69	4.18848e-12	1.2266e-09	2.19661						4e-16		BT073944	Oncorhynchus mykiss clone omyk-evo-512-295 Small inducible cytokine A3-like 1 precursor putative mRNA complete cds	0		CCL3L3
TC158598	0.000281529	0.0065897	2.19334		ENSP00000455820	ENSG00000260717	CCL4L2	chemokine (C-C motif) ligand 4-like 2 [Source:HGNC Symbol;Acc:24066]	0.0004		NM_001124367	Oncorhynchus mykiss CC chemokine (LOC100136057) mRNA emb-AJ315149.2- Oncorhynchus mykiss mRNA for CC chemokine	0		CCL4L2
TC166157	2.51215e-05	0.000900144	2.18567		ENSP00000394399	ENSG00000127954	STEAP4	STEAP family member 4 [Source:HGNC Symbol;Acc:21923]	9e-85		DQ400413	Oncorhynchus mykiss STEAP family member 4 (STEAP4) mRNA partial cds	1e-116		STEAP4
TC156463	9.0001e-09	8.26757e-07	2.1785		ENSP00000308351	ENSG00000168404	MLKL	mixed lineage kinase domain-like [Source:HGNC Symbol;Acc:26617]	3e-31		BT072545	Salmo salar clone ssal-rgf-529-339 Mixed lineage kinase domain-like protein putative mRNA pseudogene cds	0		MLKL
IMM 977	1.35291e-10	2.11622e-08	2.17721						2e-85		NM_001139982	Salmo salar Interferon regulatory factor 4 (irf4) mRNA gb-BT045002.1- Salmo salar clone ssal-rgf-509-239 Interferon regulatory factor 4 putative mRNA complete cds	0		IRF4
TC167624	5.14916e-08	3.87171e-06	2.17672		ENSP00000438345	ENSG00000163659	TIPARP	TCDD-inducible poly(ADP-ribose) polymerase [Source:HGNC Symbol;Acc:23696]	0		NM_001045019	Danio rerio TCDD-inducible poly(ADP-ribose) polymerase (tiparp) mRNA	4e-12		TIPARP
TC152747	1.05767e-09	1.27145e-07	2.1757		ENSP00000384408	ENSG00000227345	PARG	poly (ADP-ribose) glycohydrolase [Source:HGNC Symbol;Acc:8605]	7e-76		XM_001338221	PREDICTED: Danio rerio si:dkey-259k14.2 (si:dkey-259k14.2) mRNA	4e-14		PARG
TC164871	1.8915e-05	0.000703648	2.1698		ENSP00000361072	ENSG00000117472	TSPAN1	tetraspanin 1 [Source:HGNC Symbol;Acc:20657]	3e-32		BT060143	Salmo salar clone ssal-rgh-505-309 Tetraspanin-1 putative mRNA complete cds	0		TSPAN1
TC152145	1.72962e-05	0.00065029	2.16682		ENSP00000430330				0.0009		BT072013	Salmo salar clone ssal-rgf-507-188 unknown large open reading frame mRNA novel cds	5e-72
TC158481	2.07207e-09	2.2798e-07	2.15345						0		not-annotated	not-annotated	not-annotated
CUST_20_PI425348775	4.60161e-08	3.51428e-06	2.15344		ENSP00000463886	ENSG00000157368	IL34	interleukin 34 [Source:HGNC Symbol;Acc:28529]	5e-17		IL-34				IL34
TC158779	3.57762e-06	0.000168088	2.15002		ENSP00000303315	ENSG00000171223	JUNB	jun B proto-oncogene [Source:HGNC Symbol;Acc:6205]	4e-30		DQ285670	Xiphophorus maculatus JUN-B (JunB) gene complete cds	1e-46		JUNB
IMM 725	1.77192e-07	1.14833e-05	2.14271						7e-29		BT060383	Salmo salar clone ssal-rgh-518-066 Collagenase 3 precursor putative mRNA complete cds	0		MMP13
TC132867	2.14106e-05	0.000782289	2.14014		ENSP00000216797	ENSG00000100906	NFKBIA	nuclear factor of kappa light polypeptide gene enhancer in B-cells inhibitor, alpha [Source:HGNC Symbol;Acc:7797]	1e-94		NM_001124368	Oncorhynchus mykiss inhibitor of nuclear factor kappa B alpha (LOC100136058) mRNA emb-AJ317969.1- Oncorhynchus mykiss mRNA for inhibitor of nuclear factor kappa B alpha (i kappa B alpha gene)	0		NFKBIA
TC137471	2.05992e-10	3.00493e-08	2.14009		ENSP00000424231	ENSG00000145365	TIFA	TRAF-interacting protein with forkhead-associated domain [Source:HGNC Symbol;Acc:19075]	4e-27		NM_001173784	Salmo salar TRAF2-binding protein (tifa) mRNA gb-BT059496.1- Salmo salar clone ssal-rgf-529-067 TRAF2-binding protein putative mRNA complete cds	0		TIFA
TC155873	4.8625e-09	4.78256e-07	2.14005		ENSP00000379658	ENSG00000139083	ETV6	ets variant 6 [Source:HGNC Symbol;Acc:3495]	1e-156		NM_001139962	Salmo salar ets variant gene 6 (TEL oncogene) (etv6) mRNA gb-BT044963.1- Salmo salar clone ssal-rgf-508-240 Transcription factor ETV6 putative mRNA complete cds	0		ETV6
TC150420	4.0883e-06	0.000188444	2.13999		ENSP00000337386	ENSG00000185650	ZFP36L1	zinc finger protein 36, C3H type-like 1 [Source:HGNC Symbol;Acc:1107]	2e-34		NM_001140451	Salmo salar Butyrate response factor 1 (tisb) mRNA gb-BT045883.1- Salmo salar clone ssal-rgf-535-262 Butyrate response factor 1 putative mRNA complete cds	0		ZFP36L1
TC132737	0.000169536	0.00438464	2.13432						0		not-annotated	not-annotated	not-annotated
TC166048	1.33013e-05	0.000518593	2.13257						0		not-annotated	not-annotated	not-annotated
TC153214	0.000204267	0.00509346	2.13242		ENSP00000390286	ENSG00000171916	LGALS9C	lectin, galactoside-binding, soluble, 9C [Source:HGNC Symbol;Acc:33874]	9e-36		BT059277	Salmo salar clone ssal-rgf-538-082 Galectin-9 putative mRNA complete cds	0		LGALS9C
TC164957	3.01989e-09	3.14497e-07	2.13235						0		not-annotated	not-annotated	not-annotated
TC159595	1.29902e-07	8.65238e-06	2.11645		ENSP00000412647				8e-05		NM_001141761	Salmo salar Alpha-13-mannosyl-glycoprotein 2-beta-N-acetylglucosaminyltransferase (mgat1) mRNA gb-BT045377.1- Salmo salar clone ssal-rgf-519-282 Alpha-13-mannosyl-glycoprotein 2-beta-N-acetylglucosaminyltransferase putative mRNA complete cds	0		MGAT1
TC141200	1.7297e-05	0.00065029	2.115		ENSP00000309542	ENSG00000256713	PGA5	pepsinogen 5, group I (pepsinogen A) [Source:HGNC Symbol;Acc:8887]	1e-124		HM565947	Lateolabrax japonicus pepsinogen A1 precursor mRNA complete cds	7e-10		PGA5
TC169771	1.1018e-07	7.52878e-06	2.1108		ENSP00000216802	ENSG00000100911	PSME2	proteasome (prosome, macropain) activator subunit 2 (PA28 beta) [Source:HGNC Symbol;Acc:9569]	6e-42		BT074326	Oncorhynchus mykiss clone omyk-evo-512-276 Proteasome activator complex subunit 1 putative mRNA complete cds	0		PSME2
TC158508	4.96381e-06	0.000221207	2.10772		ENSP00000396320	ENSG00000007314	SCN4A	sodium channel, voltage-gated, type IV, alpha subunit [Source:HGNC Symbol;Acc:10591]	1e-168		EU621898	Salmo salar clone 11F04_73D15 interferon alpha 1-like gene complete sequence; growth hormone 1 gene complete cds; and skeletal muscle sodium channel alpha subunit-like myosin alkali light chain-like and microtubule-associated protein Tau-like genes complete sequence	3e-17		SCN4A
IMM 310	2.0036e-08	1.66748e-06	2.10757						2e-21		AY253140	Oncorhynchus mykiss MHC class 1b antigen (Onmy-UGA) mRNA Onmy-UGA*0101 allele complete cds	0		MR1
TC156800	6.42294e-06	0.000275818	2.10663		ENSP00000353824	ENSG00000198355	PIM3	pim-3 oncogene [Source:HGNC Symbol;Acc:19310]	1e-107		NM_001139796	Salmo salar pim-1 oncogene (pim1) mRNA gb-BT044672.1- Salmo salar clone ssal-rgf-002-229 Serine/threonine-protein kinase Pim-1 putative mRNA complete cds	0		PIM3
TC163296	1.272e-09	1.4789e-07	2.0993						0		not-annotated	not-annotated	not-annotated
TC138972	2.90074e-06	0.00014158	2.09847		ENSP00000379901	ENSG00000106460	TMEM106B	transmembrane protein 106B [Source:HGNC Symbol;Acc:22407]	7e-33		BT049851	Salmo salar clone ssal-rgb-529-311 Transmembrane protein 106B putative mRNA complete cds	0		TMEM106B
TC152707	1.11473e-08	9.9127e-07	2.09703						0		not-annotated	not-annotated	not-annotated
CUST_51_PI425348775	1.99687e-10	2.92391e-08	2.09604		ENSP00000397611	ENSG00000243646	IL10RB	interleukin 10 receptor, beta [Source:HGNC Symbol;Acc:5965]	3e-05		CRFB5-like				IL10RB
TC146276	0.00020838	0.00516297	2.09422		ENSP00000396638	ENSG00000181885	CLDN7	claudin 7 [Source:HGNC Symbol;Acc:2049]	6e-62		tpg-BK006387.1-	TPA_exp: Salmo salar claudin 7 mRNA complete cds	0		CLDN7
TC134892	4.96592e-05	0.00160913	2.08695		ENSP00000291577	ENSG00000160221	C21orf33	chromosome 21 open reading frame 33 [Source:HGNC Symbol;Acc:1273]	8e-90		AF469968	Oncorhynchus mykiss microsatellite OMM1182 sequence	6e-19		C21orf33
CUST_41_PI425348775	4.05781e-09	4.10514e-07	2.08652		ENSP00000262345	ENSG00000081985	IL12RB2	interleukin 12 receptor, beta 2 [Source:HGNC Symbol;Acc:5972]	3e-65		IL-12beta2				IL12RB2
IMM 207	6.99291e-07	4.01721e-05	2.08547						3e-45		EF101945	Oncorhynchus keta clone Oke.HP.71.50 haptoglobin (HP) gene partial sequence	1e-102		HP
TC157140	2.42445e-08	1.97139e-06	2.08222		ENSP00000304161	ENSG00000172175	MALT1	mucosa associated lymphoid tissue lymphoma translocation gene 1 [Source:HGNC Symbol;Acc:6819]	5e-06		AC144485	Gasterosteus aculeatus clone CH213-101E8 complete sequence	2e-15		MALT1
TC159089	1.87264e-07	1.20758e-05	2.07921						0		AY544095	Salmo salar clone Rsa561 microsatellite sequence	1e-18
TC132999	2.22254e-09	2.43162e-07	2.07807		ENSP00000407717	ENSG00000143570	SLC39A1	solute carrier family 39 (zinc transporter), member 1 [Source:HGNC Symbol;Acc:12876]	1e-44		NM_001124481	Oncorhynchus mykiss zinc/iron-regulated protein (zip1) mRNA gb-AY387045.1- Oncorhynchus mykiss zinc/iron-regulated protein (ZIP1) mRNA complete cds	0		SLC39A1
TC164572	1.04031e-08	9.31476e-07	2.0753						0		not-annotated	not-annotated	not-annotated
TC148225	1.62541e-05	0.000615836	2.06799		ENSP00000390581	ENSG00000152672	CLEC4F	C-type lectin domain family 4, member F [Source:HGNC Symbol;Acc:25357]	4e-09		not-annotated	not-annotated	not-annotated		CLEC4F
IMM 459	6.10838e-13	2.93723e-10	2.06538						2e-09		NM_001124623	Oncorhynchus mykiss interleukin 21 receptor (il21r) mRNA emb-AJ634731.1- Oncorhynchus mykiss mRNA for putative interleukin-21 receptor (il21r gene)	0		IL7R
TC145760	1.94456e-07	1.2457e-05	2.06511		ENSP00000287078	ENSG00000156521	TYSND1	trypsin domain containing 1 [Source:HGNC Symbol;Acc:28531]	2e-24		not-annotated	not-annotated	not-annotated		TYSND1
TC137511	1.48829e-07	9.7424e-06	2.06192		ENSP00000380303	ENSG00000110619	CARS	cysteinyl-tRNA synthetase [Source:HGNC Symbol;Acc:1493]	0		NM_001139920	Salmo salar Cysteinyl-tRNA synthetase cytoplasmic (sycc) mRNA gb-BT044883.1- Salmo salar clone ssal-rgf-506-158 Cysteinyl-tRNA synthetase cytoplasmic putative mRNA complete cds	0		CARS
TC158431	6.83556e-12	1.73727e-09	2.06139		ENSP00000445079	ENSG00000103313	MEFV	Mediterranean fever [Source:HGNC Symbol;Acc:6998]	2e-56		NM_001140573	Salmo salar 52 kDa Ro protein (ro52) mRNA gb-BT046206.1- Salmo salar clone ssal-eve-559-357 52 kDa Ro protein putative mRNA complete cds	0		MEFV
TC150743	3.11616e-05	0.00107982	2.05818		ENSP00000215631	ENSG00000099860	GADD45B	growth arrest and DNA-damage-inducible, beta [Source:HGNC Symbol;Acc:4096]	1e-72		NM_001160537	Oncorhynchus mykiss Growth arrest and DNA-damage-inducible protein GADD45 beta (ga45b) mRNA gb-BT073096.1- Oncorhynchus mykiss clone omyk-evn-507-243 Growth arrest and DNA-damage-inducible protein GADD45 beta putative mRNA complete cds	0		GADD45B
TC156248	0.000121957	0.0033541	2.05391		ENSP00000427463	ENSG00000129128	SPCS3	signal peptidase complex subunit 3 homolog (S. cerevisiae) [Source:HGNC Symbol;Acc:26212]	1e-109		BT125170	Salmo salar clone ssal-rgb2-582-164 Signal peptidase complex subunit 3 putative mRNA complete cds	2e-45		SPCS3
IMM 956	2.28807e-11	4.84337e-09	2.04943						0		NM_001124618	Oncorhynchus mykiss complement protein component C7-1 (c7-1) mRNA emb-AJ566190.1- Oncorhynchus mykiss mRNA for complement component C7-1 (C7-1 gene)	0		C7
IMM 371	3.35154e-10	4.5484e-08	2.04632						1e-117		NM_001124746	Oncorhynchus mykiss signal transducer/activator of transcription (stat1-2) mRNA gb-U60332.1-OMU60332 Oncorhynchus mykiss signal transducer/activator of transcription Stat1-2 (rbtStat1-2) mRNA complete cds	0		STAT1
TC152485	1.68191e-06	8.75783e-05	2.04291						0		not-annotated	not-annotated	not-annotated
TC164640	1.33212e-10	2.1006e-08	2.0414						0		not-annotated	not-annotated	not-annotated
TC148359	1.96767e-05	0.000729197	2.04004		ENSP00000259457	ENSG00000136930	PSMB7	proteasome (prosome, macropain) subunit, beta type, 7 [Source:HGNC Symbol;Acc:9544]	1e-131		BT074071	Oncorhynchus mykiss clone omyk-evo-504-091 Proteasome subunit beta type 7 precursor putative mRNA complete cds	0		PSMB7
TC132759	1.88882e-07	1.21599e-05	2.03903		ENSP00000361405	ENSG00000100985	MMP9	matrix metallopeptidase 9 (gelatinase B, 92kDa gelatinase, 92kDa type IV collagenase) [Source:HGNC Symbol;Acc:7176]	0		NM_001124370	Oncorhynchus mykiss matrix metalloproteinase 9 (mmp9) mRNA emb-AJ320533.1- Oncorhynchus mykiss mRNA for matrix metalloproteinase 9 (mmp9 gene)	0		MMP9
TC154585	3.10611e-06	0.000149358	2.03783		ENSP00000447160	ENSG00000127324	TSPAN8	tetraspanin 8 [Source:HGNC Symbol;Acc:11855]	3e-20		BT076381	Caligus rogercresseyi clone crog-evp-518-200 Tetraspanin-8 putative mRNA complete cds	7e-42		TSPAN8
TC134234	0.000125664	0.00342752	2.03715		ENSP00000423286	ENSG00000163104	SMARCAD1	SWI/SNF-related, matrix-associated actin-dependent regulator of chromatin, subfamily a, containing DEAD/H box 1 [Source:HGNC Symbol;Acc:18398]	2e-61		XM_002589743	Branchiostoma floridae hypothetical protein mRNA	5e-20		SMARCAD1
TC142506	1.08917e-06	5.95817e-05	2.03474		ENSP00000342962	ENSG00000111897	SERINC1	serine incorporator 1 [Source:HGNC Symbol;Acc:13464]	1e-75		BT056603	Salmo salar clone ssal-evf-531-239 Serine incorporator 1 putative mRNA complete cds	1e-142		SERINC1
TC158341	3.7631e-06	0.000175742	2.03466		ENSP00000448364	ENSG00000230885	MOG	myelin oligodendrocyte glycoprotein [Source:HGNC Symbol;Acc:7197]	6e-19		GU817335	Salmo salar clone BAC CHORI214-083H23 complete sequence	3e-83		MOG
TC160958	2.17983e-06	0.000110263	2.03424		ENSP00000435342	ENSG00000254656	RTL1	retrotransposon-like 1 [Source:HGNC Symbol;Acc:14665]	4e-52		GU129139	Salmo salar IgH locus A genomic sequence	5e-76		RTL1
TC140472	1.19501e-06	6.44713e-05	2.03342		ENSP00000241125	ENSG00000121743	GJA3	gap junction protein, alpha 3, 46kDa [Source:HGNC Symbol;Acc:4277]	7e-55		NM_001140661	Salmo salar Gap junction Cx32.2 protein (cx32) mRNA gb-BT046524.1- Salmo salar clone ssal-evf-541-280 Gap junction Cx32.2 protein putative mRNA complete cds	0		GJA3
TC150413	0.000239417	0.00577761	2.03137		ENSP00000338607	ENSG00000130193	THEM6	thioesterase superfamily member 6 [Source:HGNC Symbol;Acc:29656]	4e-54		NM_001146461	Salmo salar CH055 protein (ch055) mRNA gb-BT056881.1- Salmo salar clone ssal-evf-522-068 C8orf55 homolog precursor putative mRNA complete cds	0		THEM6
TC170655	1.62373e-06	8.48578e-05	2.02851		ENSP00000394090	ENSG00000230669	PSMB8	proteasome (prosome, macropain) subunit, beta type, 8 (large multifunctional peptidase 7) [Source:HGNC Symbol;Acc:9545]	5e-26		AB162343	Oncorhynchus mykiss genes MHC class I b region complete cds	0		PSMB8
TC151016	1.29956e-07	8.65238e-06	2.02297		ENSP00000384384	ENSG00000172987	HPSE2	heparanase 2 [Source:HGNC Symbol;Acc:18374]	9e-12		not-annotated	not-annotated	not-annotated		HPSE2
IMM 1005	3.31197e-07	2.04111e-05	2.01936						8e-16		NM_001124489	Oncorhynchus mykiss CCL4 protein (ccl4) mRNA gb-AY561709.1- Oncorhynchus mykiss CCL4 (CCL4) mRNA complete cds	0		CCL3L3
TC163443	7.53433e-08	5.37463e-06	2.01881		ENSP00000395259	ENSG00000232040	SCAND3	SCAN domain containing 3 [Source:HGNC Symbol;Acc:13851]	2e-68		EF467299	Salmo salar clone 249L01 TCR-alpha/delta locus genomic sequence	6e-54		SCAND3
IMM 922	1.51504e-07	9.88429e-06	2.01836						1e-94		NM_001124368	Oncorhynchus mykiss inhibitor of nuclear factor kappa B alpha (LOC100136058) mRNA emb-AJ317969.1- Oncorhynchus mykiss mRNA for inhibitor of nuclear factor kappa B alpha (i kappa B alpha gene)	0		NFKBIA
TC159862	6.24399e-05	0.00194247	2.01769						0		not-annotated	not-annotated	not-annotated
TC134504	3.65482e-07	2.23122e-05	2.01238		ENSP00000294649	ENSG00000162631	NTNG1	netrin G1 [Source:HGNC Symbol;Acc:23319]	1e-133		AJ308233	Tetraodon nigroviridis aw502783-like gene (partial) af290615-like gene ak000823-like gene vav-3 gene amylase-1 gene amylase-2 gene and amylase-3 gene	8e-98		NTNG1
TC152551	4.62157e-10	6.04045e-08	2.0098		ENSP00000445079	ENSG00000103313	MEFV	Mediterranean fever [Source:HGNC Symbol;Acc:6998]	9e-06		HM159469	Salmo salar clone BAC 33H18 orphan nuclear receptor Dax-1 (Dax1) gene complete cds; and X-linked interleukin-1 receptor accessory protein-like 1 precursor (IL1RAPL-1) pseudogene complete sequence	1e-166		MEFV
TC158951	0.000440066	0.0094854	0.496808		ENSP00000358293	ENSG00000165813	C10orf118	chromosome 10 open reading frame 118 [Source:HGNC Symbol;Acc:24349]	4e-06		BT072461	Salmo salar clone ssal-rgf-526-152 unknown large open reading frame mRNA novel cds	1e-156		C10orf118
TC150095	9.10274e-06	0.000372028	0.49582		ENSP00000308117	ENSG00000174807	CD248	CD248 molecule, endosialin [Source:HGNC Symbol;Acc:18219]	1e-06		not-annotated	not-annotated	not-annotated		CD248
TC143780	2.29577e-06	0.000115229	0.492362		ENSP00000456963				1e-11		XM_002722276	PREDICTED: Oryctolagus cuniculus periplakin (LOC100343940) partial mRNA	1e-19		PPL
TC150632	6.44159e-06	0.000276315	0.483669		ENSP00000301607	ENSG00000167880	EVPL	envoplakin [Source:HGNC Symbol;Acc:3503]	2e-59		not-annotated	not-annotated	not-annotated		EVPL
TC141013	8.81355e-06	0.000363258	0.48194		ENSP00000301607	ENSG00000167880	EVPL	envoplakin [Source:HGNC Symbol;Acc:3503]	6e-39		not-annotated	not-annotated	not-annotated		EVPL
TC141802	1.8393e-05	0.000686853	0.47908		ENSP00000370571	ENSG00000180176	TH	tyrosine hydroxylase [Source:HGNC Symbol;Acc:11782]	5e-45		AL021880	Fugu rubripes cosmid 258N02 containing IGFII TH NAP2 genes	4e-56		TH
TC161802	2.41133e-05	0.000868815	0.457425		ENSP00000386833	ENSG00000144354	CDCA7	cell division cycle associated 7 [Source:HGNC Symbol;Acc:14628]	2e-82		BT026836	Gasterosteus aculeatus clone CFW64-D10 mRNA sequence	9e-79		CDCA7
TC143204	0.000135603	0.00363747	0.41758		ENSP00000455897	ENSG00000260314	MRC1	mannose receptor, C type 1 [Source:HGNC Symbol;Acc:7228]	0		BT072710	Salmo salar clone ssal-rgf-537-203 Macrophage mannose receptor 1 precursor putative mRNA pseudogene cds	0		MRC1
CUST_126_PI420312184	5.41084e-06	0.000238671	0.405045		ENSP00000380872	ENSG00000182405	PGBD4	piggyBac transposable element derived 4 [Source:HGNC Symbol;Acc:19401]	1e-34		AY872256	Oncorhynchus mykiss IgH.A locus partial sequence	1e-153		PGBD4
TC145792	9.13689e-06	0.000373032	0.396964		ENSP00000444788	ENSG00000151790	TDO2	tryptophan 2,3-dioxygenase [Source:HGNC Symbol;Acc:11708]	0		BC151920	Danio rerio tryptophan 23-dioxygenase mRNA (cDNA clone MGC:171678 IMAGE:7898617) complete cds	1e-51		TDO2
TC155488	0.000136422	0.00365692	0.378357								not-annotated	not-annotated	not-annotated
TC149697	0.000121174	0.00333777	0.376866		ENSP00000256103	ENSG00000147588	PMP2	peripheral myelin protein 2 [Source:HGNC Symbol;Acc:9117]	1e-45		BT125432	Salmo salar clone ssal-evd-502-286 Fatty acid-binding protein heart putative mRNA complete cds	0		PMP2
TC132512	2.8995e-05	0.0010165	0.271458		ENSP00000296877	ENSG00000164406	LEAP2	liver expressed antimicrobial peptide 2 [Source:HGNC Symbol;Acc:29571]	6e-10		NM_001124465	Oncorhynchus mykiss liver-expressed antimicrobial peptide 2B (leap-2b) mRNA gb-AY362187.1- Oncorhynchus mykiss liver-expressed antimicrobial peptide 2B (LEAP-2B) mRNA complete cds	0		LEAP2
TC148170	8.01719e-05	0.00236921	0.250954		ENSP00000444788	ENSG00000151790	TDO2	tryptophan 2,3-dioxygenase [Source:HGNC Symbol;Acc:11708]	6e-50		GQ925595	Salvelinus alpinus conserved noncoding element 864 and conserved noncoding element 865 genomic sequences	5e-48		TDO2

## Sheet: 3Weeks stage - VHSV vs Control
					Best hit in Human						Best hit in NR ncbi database
ProbeName	raw pValue	Adj. pValue	Fold change		Ensembl Protein ID	Ensembl Gene ID	Associated Gene Name	Description	Ensembl eValue		NCBI nt acc	NCBInt hit	NCBI E val		HGNC symbol
TC156863	2.15685e-15	1.2175e-12	173.627		ENSP00000415939	ENSG00000236287	ZBED5	zinc finger, BED-type containing 5 [Source:HGNC Symbol;Acc:30803]	1e-125		GU817336	Salmo salar clone BAC CHORI214-109F19 complete sequence	2e-79		ZBED5
CUST_25_PI420312184	1.18835e-14	4.56469e-12	172.184		ENSP00000371471	ENSG00000134321	RSAD2	radical S-adenosyl methionine domain containing 2 [Source:HGNC Symbol;Acc:30908]	1e-178		NM_001124253	Oncorhynchus mykiss viperin (vig1) mRNA gb-AF076620.1- Oncorhynchus mykiss viperin (Vig1) mRNA complete cds	0		RSAD2
IMM 859	1.04277e-15	7.25263e-13	77.1734						2e-26		NM_001124334	Oncorhynchus mykiss VHSV-induced protein-5 (LOC100135997) mRNA gb-AF483531.1- Oncorhynchus mykiss VHSV-induced protein-5 mRNA complete cds	0		RTP3
IMM 538	2.05645e-14	6.73082e-12	76.4597						2e-26		NM_001124334	Oncorhynchus mykiss VHSV-induced protein-5 (LOC100135997) mRNA gb-AF483531.1- Oncorhynchus mykiss VHSV-induced protein-5 mRNA complete cds	0		RTP3
TC168995	8.96388e-16	6.58744e-13	75.129		ENSP00000418248	ENSG00000168477	TNXB	tenascin XB [Source:HGNC Symbol;Acc:11976]	1e-119		GQ505858	Salmo salar clone BAC CHORI214-129P21 genomic sequence	1e-154		TNXB
CUST_19_PI420312184	1.26659e-13	2.63242e-11	72.113		ENSP00000296142	ENSG00000163825	RTP3	receptor (chemosensory) transporter protein 3 [Source:HGNC Symbol;Acc:15572]	2e-26		NM_001124334	Oncorhynchus mykiss VHSV-induced protein-5 (LOC100135997) mRNA gb-AF483531.1- Oncorhynchus mykiss VHSV-induced protein-5 mRNA complete cds	0		RTP3
TC136044	5.18585e-15	2.43354e-12	70.6061		ENSP00000371471	ENSG00000134321	RSAD2	radical S-adenosyl methionine domain containing 2 [Source:HGNC Symbol;Acc:30908]	1e-158		NM_001124253	Oncorhynchus mykiss viperin (vig1) mRNA gb-AF076620.1- Oncorhynchus mykiss viperin (Vig1) mRNA complete cds	0		RSAD2
CUST_101_PI420312184	2.01527e-14	6.65191e-12	67.8837		ENSP00000410523	ENSG00000157601	MX1	myxovirus (influenza virus) resistance 1, interferon-inducible protein p78 (mouse) [Source:HGNC Symbol;Acc:7532]	0		NM_001124751	Oncorhynchus mykiss Mx2 protein (mx2) mRNA gb-U47945.1-OMU47945 Oncorhynchus mykiss RBTMx2 mRNA complete cds	0		MX1
TC172601	1.07859e-15	7.2546e-13	63.6984		ENSP00000402146				3e-06		not-annotated	not-annotated	not-annotated
CUST_2_PI420312184	3.71695e-11	2.70601e-09	60.5211		ENSP00000305651	ENSG00000169245	CXCL10	chemokine (C-X-C motif) ligand 10 [Source:HGNC Symbol;Acc:10637]	2e-11		NM_001124316	Oncorhynchus mykiss virus-induced CXC chemokine (LOC100135977) mRNA gb-AF396869.1- Oncorhynchus mykiss virus-induced CXC chemokine mRNA complete cds	0		CXCL10
TC140147	8.30865e-16	6.31096e-13	59.98		ENSP00000360860	ENSG00000152778	IFIT5	interferon-induced protein with tetratricopeptide repeats 5 [Source:HGNC Symbol;Acc:13328]	6e-75		NM_001124333	Oncorhynchus mykiss VHSV-induced protein-4 (LOC100135996) mRNA gb-AF483530.1- Oncorhynchus mykiss VHSV-induced protein-4 mRNA complete cds	0		IFIT5
TC137424	1.58079e-07	4.4168e-06	59.4109						0		BT044026	Salmo salar clone HM6_0837 hypothetical protein mRNA partial cds	0
TC139688	4.5335e-14	1.14539e-11	58.499		ENSP00000393257	ENSG00000130589	RP4-697K14.7	Peroxisomal proliferator-activated receptor A-interacting complex 285 kDa protein [Source:UniProtKB/Swiss-Prot;Acc:Q9BYK8]	2e-16		BT072427	Salmo salar clone ssal-rgf-525-109 Peroxisomal proliferator-activated receptor A-interacting complex 285 kDa protein putative mRNA partial cds	1e-169		HELZ2
CUST_23_PI420312184	8.63414e-11	5.65195e-09	57.1354		ENSP00000305651	ENSG00000169245	CXCL10	chemokine (C-X-C motif) ligand 10 [Source:HGNC Symbol;Acc:10637]	2e-11		NM_001124316	Oncorhynchus mykiss virus-induced CXC chemokine (LOC100135977) mRNA gb-AF396869.1- Oncorhynchus mykiss virus-induced CXC chemokine mRNA complete cds	0		CXCL10
CUST_20_PI420312184	7.27447e-11	4.90077e-09	56.9554		ENSP00000360860	ENSG00000152778	IFIT5	interferon-induced protein with tetratricopeptide repeats 5 [Source:HGNC Symbol;Acc:13328]	6e-75		NM_001124333	Oncorhynchus mykiss VHSV-induced protein-4 (LOC100135996) mRNA gb-AF483530.1- Oncorhynchus mykiss VHSV-induced protein-4 mRNA complete cds	0		IFIT5
TC149586	2.17792e-13	4.11786e-11	55.3419		ENSP00000410523	ENSG00000157601	MX1	myxovirus (influenza virus) resistance 1, interferon-inducible protein p78 (mouse) [Source:HGNC Symbol;Acc:7532]	0		NM_001171901	Oncorhynchus mykiss interferon-induced GTP-binding protein Mx (mx) mRNA gb-U30253.1-OMU30253 Oncorhynchus mykiss Mx1 protein mRNA complete cds	0		MX1
IMM 857	4.57719e-12	4.54788e-10	54.2156						2e-31		NM_001124332	Oncorhynchus mykiss VHSV-induced protein-3 (LOC100135995) mRNA gb-AF483529.1- Oncorhynchus mykiss VHSV-induced protein-3 mRNA complete cds	0		UBC
IMM 868	1.29976e-13	2.67854e-11	47.9034						0		AF483540	Oncorhynchus mykiss clone B225 VHSV-induced mRNA partial sequence	0
TC162079	4.58228e-17	8.11251e-14	46.714		ENSP00000308815	ENSG00000172724	CCL19	chemokine (C-C motif) ligand 19 [Source:HGNC Symbol;Acc:10617]	6e-12		BT125321	Salmo salar clone ssal-sjb-009-240 C-C motif chemokine 19 precursor putative mRNA complete cds	0		CCL19
IMM 855	8.24752e-17	1.18592e-13	46.4445						2e-11		NM_001124316	Oncorhynchus mykiss virus-induced CXC chemokine (LOC100135977) mRNA gb-AF396869.1- Oncorhynchus mykiss virus-induced CXC chemokine mRNA complete cds	0		CXCL10
TC158471	1.54508e-17	4.73828e-14	45.704		ENSP00000378430	ENSG00000223551	TMSB4XP4	thymosin beta 4, X-linked pseudogene 4 [Source:HGNC Symbol;Acc:11886]	3e-07		BT125210	Salmo salar clone ssal-evd-554-346 Thymosin beta-11 putative mRNA complete cds	1e-130		TMSL4
TC158668	4.04177e-16	3.93557e-13	44.9876		ENSP00000256722	ENSG00000134326	CMPK2	cytidine monophosphate (UMP-CMP) kinase 2, mitochondrial [Source:HGNC Symbol;Acc:27015]	8e-83		NM_001123619	Salmo salar thymidylate kinase (LOC100136513) mRNA gb-EF410001.1- Salmo salar thymidylate kinase mRNA complete cds	0		CMPK2
IMM 536	1.37976e-11	1.15269e-09	44.78						2e-31		NM_001124332	Oncorhynchus mykiss VHSV-induced protein-3 (LOC100135995) mRNA gb-AF483529.1- Oncorhynchus mykiss VHSV-induced protein-3 mRNA complete cds	0		UBC
TC162014	3.53729e-16	3.62563e-13	43.2153		ENSP00000359783	ENSG00000137965	IFI44	interferon-induced protein 44 [Source:HGNC Symbol;Acc:16938]	4e-34		not-annotated	not-annotated	not-annotated		IFI44
IMM 523	3.1624e-17	6.80814e-14	42.4124						1e-178		NM_001124253	Oncorhynchus mykiss viperin (vig1) mRNA gb-AF076620.1- Oncorhynchus mykiss viperin (Vig1) mRNA complete cds	0		RSAD2
TC138749	1.26095e-13	2.63242e-11	41.9994		ENSP00000277817	ENSG00000148634	HERC4	HECT and RLD domain containing E3 ubiquitin protein ligase 4 [Source:HGNC Symbol;Acc:24521]	2e-26		not-annotated	not-annotated	not-annotated		HERC4
CUST_103_PI420312184	2.56463e-13	4.5821e-11	41.7365		ENSP00000410523	ENSG00000157601	MX1	myxovirus (influenza virus) resistance 1, interferon-inducible protein p78 (mouse) [Source:HGNC Symbol;Acc:7532]	0		NM_001171901	Oncorhynchus mykiss interferon-induced GTP-binding protein Mx (mx) mRNA gb-U30253.1-OMU30253 Oncorhynchus mykiss Mx1 protein mRNA complete cds	0		MX1
IMM 856	1.2289e-14	4.63027e-12	41.6253						2e-13		NM_001129984	Oncorhynchus mykiss VHSV-induced protein-8 (LOC100170204) mRNA gb-AF483528.1- Oncorhynchus mykiss VHSV-induced protein-8 mRNA complete cds	0		CXCL11
IMM 780	3.51423e-17	6.84379e-14	38.3598						1e-178		NM_001124253	Oncorhynchus mykiss viperin (vig1) mRNA gb-AF076620.1- Oncorhynchus mykiss viperin (Vig1) mRNA complete cds	0		RSAD2
TC132837	1.10291e-13	2.37998e-11	37.8601		ENSP00000305651	ENSG00000169245	CXCL10	chemokine (C-X-C motif) ligand 10 [Source:HGNC Symbol;Acc:10637]	2e-11		NM_001124316	Oncorhynchus mykiss virus-induced CXC chemokine (LOC100135977) mRNA gb-AF396869.1- Oncorhynchus mykiss virus-induced CXC chemokine mRNA complete cds	0		CXCL10
IMM 579	1.73079e-14	5.9657e-12	37.395						2e-13		NM_001129984	Oncorhynchus mykiss VHSV-induced protein-8 (LOC100170204) mRNA gb-AF483528.1- Oncorhynchus mykiss VHSV-induced protein-8 mRNA complete cds	0		CXCL11
IMM 866	1.84112e-18	8.96372e-15	37.1444						1e-117		AF483538	Oncorhynchus mykiss clone B203 VHSV-induced protein mRNA partial cds	0		HELZ2
TC155290	1.28181e-10	7.9753e-09	36.2277		ENSP00000342572				5e-20		FJ438515	Epinephelus coioides CUB/zona pellucida-like domains 1-like protein mRNA partial cds	2e-15		DMBT1
CUST_22_PI420312184	5.52797e-13	8.064e-11	35.7566		ENSP00000425819	ENSG00000169248	CXCL11	chemokine (C-X-C motif) ligand 11 [Source:HGNC Symbol;Acc:10638]	2e-13		NM_001129984	Oncorhynchus mykiss VHSV-induced protein-8 (LOC100170204) mRNA gb-AF483528.1- Oncorhynchus mykiss VHSV-induced protein-8 mRNA complete cds	0		CXCL11
TC163005	2.58219e-12	2.74043e-10	34.2344		ENSP00000310127	ENSG00000126456	IRF3	interferon regulatory factor 3 [Source:HGNC Symbol;Acc:6118]	1e-29		NM_001136548	Salmo salar interferon regulatory factor 7 (irf7) mRNA gb-BT045216.1- Salmo salar clone ssal-rgf-515-116 Interferon regulatory factor 7 putative mRNA complete cds	6e-91		IRF3
CUST_12_PI420312184	3.39706e-15	1.788e-12	33.3959		ENSP00000393257	ENSG00000130589	RP4-697K14.7	Peroxisomal proliferator-activated receptor A-interacting complex 285 kDa protein [Source:UniProtKB/Swiss-Prot;Acc:Q9BYK8]	1e-117		AF483538	Oncorhynchus mykiss clone B203 VHSV-induced protein mRNA partial cds	0		HELZ2
IMM 850	7.76257e-17	1.16286e-13	32.3057						2e-11		NM_001124316	Oncorhynchus mykiss virus-induced CXC chemokine (LOC100135977) mRNA gb-AF396869.1- Oncorhynchus mykiss virus-induced CXC chemokine mRNA complete cds	0		CXCL10
TC142036	7.59035e-16	6.15684e-13	31.778		ENSP00000364648	ENSG00000166736	HTR3A	5-hydroxytryptamine (serotonin) receptor 3A, ionotropic [Source:HGNC Symbol;Acc:5297]	5e-33		XM_003201140	PREDICTED: Danio rerio 5-hydroxytryptamine receptor 3C-like (LOC100537507) mRNA	2e-10		HTR3A
TC161080	1.22177e-15	7.8011e-13	31.0916		ENSP00000418248	ENSG00000168477	TNXB	tenascin XB [Source:HGNC Symbol;Acc:11976]	1e-122		HM208332	Oncorhynchus mykiss clone BAC20-C13 zinc transporter (SLC39A7.B) gene MHC class I antigen (Onmy-UGA) gene Onmy-UGA-OSU allele RING1.B ribosomal protein S18 (RPS18.B) vacuolar protein sorting-associated protein 52-like protein (VPS52.b) putative adhesion protein (VIG-B319.b) hyopthetical protein and cyclic AMP-dependent transcription factor ATF-6 alpha-like protein (ATF6) genes complete cds; and T…	0		TNXB
IMM 429	3.32113e-17	6.80814e-14	30.7617						2e-11		NM_001124316	Oncorhynchus mykiss virus-induced CXC chemokine (LOC100135977) mRNA gb-AF396869.1- Oncorhynchus mykiss virus-induced CXC chemokine mRNA complete cds	0		CXCL10
TC157774	2.30044e-13	4.28635e-11	30.4436						0		not-annotated	not-annotated	not-annotated
TC145343	1.31582e-10	8.13489e-09	29.9606		ENSP00000378017	ENSG00000213494	CCL14	chemokine (C-C motif) ligand 14 [Source:HGNC Symbol;Acc:10612]	1e-05		not-annotated	not-annotated	not-annotated		CCL14
TC139559	2.2643e-11	1.76384e-09	28.6106		ENSP00000440205	ENSG00000150991	UBC	ubiquitin C [Source:HGNC Symbol;Acc:12468]	1e-31		NM_001124332	Oncorhynchus mykiss VHSV-induced protein-3 (LOC100135995) mRNA gb-AF483529.1- Oncorhynchus mykiss VHSV-induced protein-3 mRNA complete cds	0		UBC
TC159768	1.07415e-11	9.27655e-10	27.4711		ENSP00000308815	ENSG00000172724	CCL19	chemokine (C-C motif) ligand 19 [Source:HGNC Symbol;Acc:10617]	2e-06		BT059861	Salmo salar clone ssal-rgg-506-208 C-C motif chemokine 19 precursor putative mRNA complete cds	0		CCL19
IMM 1030	3.07874e-14	8.75282e-12	26.8929						1e-07		NM_001124531	Oncorhynchus mykiss type I interferon (ifn1) mRNA gb-AY788890.1- Oncorhynchus mykiss type I interferon mRNA complete cds	0		IFNA2
TC150222	1.74537e-09	8.00711e-08	26.4218		ENSP00000377983				2e-06		not-annotated	not-annotated	not-annotated		SAMD9L
TC138815	2.63809e-14	7.78604e-12	26.2612		ENSP00000369554	ENSG00000188379	IFNA2	interferon, alpha 2 [Source:HGNC Symbol;Acc:5423]	1e-07		NM_001124531	Oncorhynchus mykiss type I interferon (ifn1) mRNA gb-AY788890.1- Oncorhynchus mykiss type I interferon mRNA complete cds	0		IFNA2
TC169600	8.11383e-14	1.85897e-11	24.8908		ENSP00000374274	ENSG00000179954	SSC5D	scavenger receptor cysteine rich domain containing (5 domains) [Source:HGNC Symbol;Acc:26641]	5e-16		not-annotated	not-annotated	not-annotated		SSC5D
TC150681	5.46806e-13	8.0066e-11	24.0586		ENSP00000009180	ENSG00000010278	CD9	CD9 molecule [Source:HGNC Symbol;Acc:1709]	2e-26		NM_001123541	Salmo salar CD9 molecule (cd9) mRNA	5e-83		CD9
TC132541	2.50817e-11	1.93447e-09	23.8469						0		NM_001124285	Oncorhynchus mykiss VIG-2 protein (vig-2) mRNA gb-AF290477.1-AF290477 Oncorhynchus mykiss VIG-2 (VIG-2) mRNA complete cds	0
CUST_1_PI420312184	4.61532e-14	1.14539e-11	22.9658		ENSP00000369554	ENSG00000188379	IFNA2	interferon, alpha 2 [Source:HGNC Symbol;Acc:5423]	1e-07		NM_001124531	Oncorhynchus mykiss GMCSF	0		IFNA2
TC140064	5.45943e-09	2.2173e-07	22.9341		ENSP00000408290	ENSG00000205785	AC091435.2	Uncharacterized protein [Source:UniProtKB/TrEMBL;Acc:H0Y6W1]	4e-05		GQ505859	Salmo salar clone BAC CHORI214-439H13 genomic sequence	4e-59
CUST_21_PI420312184	3.06179e-09	1.32504e-07	22.9199		ENSP00000440205	ENSG00000150991	UBC	ubiquitin C [Source:HGNC Symbol;Acc:12468]	2e-31		NM_001124332	Oncorhynchus mykiss VHSV-induced protein-3 (LOC100135995) mRNA gb-AF483529.1- Oncorhynchus mykiss VHSV-induced protein-3 mRNA complete cds	0		UBC
TC170512	6.04688e-11	4.15249e-09	22.2225						0		AF483540	Oncorhynchus mykiss clone B225 VHSV-induced mRNA partial sequence	0
CUST_24_PI420312184	1.06715e-10	6.76942e-09	21.9594						0		NM_001124285	Oncorhynchus mykiss VIG-2 protein (vig-2) mRNA gb-AF290477.1-AF290477 Oncorhynchus mykiss VIG-2 (VIG-2) mRNA complete cds	0
TC137737	2.87127e-14	8.34575e-12	20.6122		ENSP00000277817	ENSG00000148634	HERC4	HECT and RLD domain containing E3 ubiquitin protein ligase 4 [Source:HGNC Symbol;Acc:24521]	2e-52		BT071978	Salmo salar clone ssal-rgf-506-003 Probable E3 ubiquitin-protein ligase HERC5 putative mRNA pseudogene cds	8e-67		HERC4
IMM 267	1.5254e-13	3.06251e-11	20.2729						1e-30		not-annotated	not-annotated	not-annotated		IFI44
CUST_10_PI420312184	4.58816e-13	6.92651e-11	20.1668						0		AF483540	Oncorhynchus mykiss clone B225 VHSV-induced mRNA partial sequence	0
TC169834	2.21502e-16	2.53743e-13	20.029		ENSP00000329418	ENSG00000185338	SOCS1	suppressor of cytokine signaling 1 [Source:HGNC Symbol;Acc:19383]	3e-44		NM_001146166	Oncorhynchus mykiss suppressor of cytokine signaling 1 (socs1) mRNA emb-AM748721.1- Oncorhynchus mykiss mRNA for suppressor of cytokine signaling 1 (socs1 gene)	0		SOCS1
IMM 280	8.91835e-08	2.63352e-06	20.0222						4e-36		NM_001124309	Oncorhynchus mykiss LECT2 neutrophil chemotactic factor (lect2) mRNA gb-AF363272.1- Oncorhynchus mykiss LECT2 neutrophil chemotactic factor (LECT2) mRNA complete cds	0		LECT2
TC156439	7.3548e-16	6.09494e-13	19.2855		ENSP00000424129	ENSG00000138646	HERC5	HECT and RLD domain containing E3 ubiquitin protein ligase 5 [Source:HGNC Symbol;Acc:24368]	2e-20		BT071978	Salmo salar clone ssal-rgf-506-003 Probable E3 ubiquitin-protein ligase HERC5 putative mRNA pseudogene cds	0		HERC5
TC171898	1.42124e-12	1.69803e-10	18.5672						0		BX005421	Zebrafish DNA sequence from clone DKEY-36H5 complete sequence	1e-17
IMM 831	3.99794e-16	3.93557e-13	18.2098						3e-05		AF281354	Oncorhynchus mykiss putative hepcidin antibacterial peptide mRNA partial cds	0		HAMP
TC169526	4.5152e-13	6.88825e-11	17.9698		ENSP00000286648	ENSG00000156136	DCK	deoxycytidine kinase [Source:HGNC Symbol;Acc:2704]	1e-135		NM_001165138	Oncorhynchus mykiss deoxycytidine kinase (dck) mRNA gb-BT074044.1- Oncorhynchus mykiss clone omyk-evo-513-196 Deoxycytidine kinase putative mRNA complete cds	0		DCK
IMM 377	4.5865e-16	4.25332e-13	17.7661						1e-05		not-annotated	not-annotated	not-annotated		CCL14
IMM 898	2.58381e-13	4.59529e-11	17.6765						5e-06		AJ303075	Oncorhynchus mykiss partial mRNA for putative CXC chemokine (cxc gene)	1e-148		CXCL10
IMM 687	1.21226e-07	3.46922e-06	17.3882						0		NM_001123573	Salmo salar cathelicidin antimicrobial peptide (LOC100136439) mRNA gb-AY360357.1- Salmo salar cathelicidin antimicrobial peptide mRNA complete cds	1e-179		CAMP
IMM 959	2.4044e-13	4.39666e-11	16.9369						4e-07		AM489418	Oncorhynchus mykiss mRNA for type I interferon 1 (IFN1 gene)	0		IFNA2
TC143914	3.92522e-14	1.033e-11	16.3889		ENSP00000342667	ENSG00000034677	RNF19A	ring finger protein 19A, E3 ubiquitin protein ligase [Source:HGNC Symbol;Acc:13432]	9e-06		NM_001141354	Salmo salar Probable E3 ubiquitin-protein ligase RNF144A-A (r1441) mRNA gb-BT049256.1- Salmo salar clone ssal-rgb2-654-235 Probable E3 ubiquitin-protein ligase RNF144A-A putative mRNA complete cds	0		RNF19A
TC153025	1.7829e-13	3.52497e-11	16.1563		ENSP00000384979	ENSG00000220008	LINGO3	leucine rich repeat and Ig domain containing 3 [Source:HGNC Symbol;Acc:21206]	0		HM159473	Salmo salar clone BAC 19C14 DOT1-like histone H3 methyltransferase pseudogene complete sequence; anti-mullerian hormone gene complete cds; ornithine decarboxylase antizyme 1 pseudogene complete sequence; oogenesis-related protein gene complete cds; and nuclear factor interleukin 3 regulated pseudogene complete sequence	2e-49		LINGO3
TC145219	6.58924e-13	9.19873e-11	15.9512		ENSP00000384979	ENSG00000220008	LINGO3	leucine rich repeat and Ig domain containing 3 [Source:HGNC Symbol;Acc:21206]	0		HM159473	Salmo salar clone BAC 19C14 DOT1-like histone H3 methyltransferase pseudogene complete sequence; anti-mullerian hormone gene complete cds; ornithine decarboxylase antizyme 1 pseudogene complete sequence; oogenesis-related protein gene complete cds; and nuclear factor interleukin 3 regulated pseudogene complete sequence	7e-41		LINGO3
IMM 537	1.2465e-14	4.63027e-12	15.9323						6e-75		NM_001124333	Oncorhynchus mykiss VHSV-induced protein-4 (LOC100135996) mRNA gb-AF483530.1- Oncorhynchus mykiss VHSV-induced protein-4 mRNA complete cds	0		IFIT5
IMM 875	2.45741e-14	7.53651e-12	15.5713						0		AF483547	Oncorhynchus mykiss clone B153 VHSV-induced mRNA partial sequence	0
TC165007	1.63665e-07	4.55979e-06	15.515						0		not-annotated	not-annotated	not-annotated
TC170600	8.28422e-14	1.88691e-11	15.3645		ENSP00000436126	ENSG00000134339	SAA2	serum amyloid A2 [Source:HGNC Symbol;Acc:10514]	3e-32		AM422447	Oncorhynchus mykiss saa gene for serum amyloid A exons 1-3	3e-56		SAA2
TC164752	1.64513e-11	1.34332e-09	15.2364						0		not-annotated	not-annotated	not-annotated
TC144722	1.5772e-11	1.30149e-09	15.233						0		tpe-BN000233.1-	TPA_inf: Oncorhynchus mykiss mRNA for putative ISG12(1) protein (isg12(1) gene)	0
IMM 1036	4.49964e-13	6.88825e-11	15.2312						0		tpe-BN000233.1-	TPA_inf: Oncorhynchus mykiss mRNA for putative ISG12(1) protein (isg12(1) gene)	0		ISG12
TC158921	2.6259e-14	7.78604e-12	15.1428						0		not-annotated	not-annotated	not-annotated
TC146174	1.51118e-16	1.96196e-13	15.1396		ENSP00000268638	ENSG00000140968	IRF8	interferon regulatory factor 8 [Source:HGNC Symbol;Acc:5358]	1e-125		BT026755	Gasterosteus aculeatus clone CFW26-C06 mRNA sequence	1e-20		IRF8
CUST_102_PI420312184	2.395e-10	1.34607e-08	14.9425		ENSP00000410523	ENSG00000157601	MX1	myxovirus (influenza virus) resistance 1, interferon-inducible protein p78 (mouse) [Source:HGNC Symbol;Acc:7532]	0		U47946	Oncorhynchus mykiss RBTMx3 mRNA complete cds	0		MX1
TC171675	2.59556e-10	1.43805e-08	14.8542		ENSP00000436126	ENSG00000134339	SAA2	serum amyloid A2 [Source:HGNC Symbol;Acc:10514]	1e-37		NM_001124436	Oncorhynchus mykiss serum amyloid A (saa) mRNA emb-AM422446.1- Oncorhynchus mykiss mRNA for serum amyloid A (saa gene)	3e-25		SAA2
IMM 437	8.68124e-13	1.11962e-10	14.8394						5e-06		AJ303075	Oncorhynchus mykiss partial mRNA for putative CXC chemokine (cxc gene)	1e-148		CXCL10
TC140293	7.65867e-10	3.7855e-08	14.8093		ENSP00000307513	ENSG00000011028	MRC2	mannose receptor, C type 2 [Source:HGNC Symbol;Acc:16875]	3e-05		NM_001140809	Salmo salar Type-2 ice-structuring protein (isp2) mRNA gb-BT047107.2- Salmo salar clone ssal-plnb-007-089 Type-2 ice-structuring protein precursor putative mRNA complete cds	0		MRC2
TC138833	2.19206e-12	2.43244e-10	14.5173		ENSP00000440205	ENSG00000150991	UBC	ubiquitin C [Source:HGNC Symbol;Acc:12468]	1e-32		BT049918	Salmo salar clone ssal-eve-539-254 Ubiquitin-like protein precursor putative mRNA complete cds	0		UBC
TC166210	1.12832e-14	4.42182e-12	14.4224						0		not-annotated	not-annotated	not-annotated
TC165718	4.11893e-09	1.72503e-07	14.2409						0		not-annotated	not-annotated	not-annotated
CUST_76_PI420312184	3.25731e-17	6.80814e-14	14.2247		ENSP00000368450	ENSG00000112149	CD83	CD83 molecule [Source:HGNC Symbol;Acc:1703]	6e-14		AY263796	Oncorhynchus mykiss CD83 (Onmy-CD83) mRNA Onmy-CD83*HC.1 allele complete cds	0		CD83
TC151905	2.18538e-09	9.85167e-08	14.1671						0		NM_001124463	Oncorhynchus mykiss cathelicidin antimicrobial peptide (LOC100136187) mRNA gb-AY360356.1- Oncorhynchus mykiss cathelicidin antimicrobial peptide mRNA complete cds	0		AMP
TC165887	3.67e-10	1.95812e-08	13.976		ENSP00000436126	ENSG00000134339	SAA2	serum amyloid A2 [Source:HGNC Symbol;Acc:10514]	3e-38		NM_001124436	Oncorhynchus mykiss serum amyloid A (saa) mRNA emb-AM422446.1- Oncorhynchus mykiss mRNA for serum amyloid A (saa gene)	0		SAA2
CUST_3_PI420312184	5.99185e-12	5.73407e-10	13.853						0		AF483547	Oncorhynchus mykiss clone B153 VHSV-induced mRNA partial sequence	0
TC156392	1.80039e-13	3.54158e-11	13.8436		ENSP00000257549	ENSG00000135094	SDS	serine dehydratase [Source:HGNC Symbol;Acc:10691]	8e-63		BT059861	Salmo salar clone ssal-rgg-506-208 C-C motif chemokine 19 precursor putative mRNA complete cds	0		SDS
TC142254	9.63724e-12	8.47316e-10	13.4899		ENSP00000215794	ENSG00000184979	USP18	ubiquitin specific peptidase 18 [Source:HGNC Symbol;Acc:12616]	2e-18		not-annotated	not-annotated	not-annotated		USP18
TC150207	1.04277e-11	9.0861e-10	13.4838		ENSP00000359787	ENSG00000137959	IFI44L	interferon-induced protein 44-like [Source:HGNC Symbol;Acc:17817]	2e-67		NM_001140400	Salmo salar Interferon-induced protein 44 (ifi44) mRNA gb-BT045795.1- Salmo salar clone ssal-rgf-531-214 Interferon-induced protein 44 putative mRNA complete cds	0		IFI44L
TC148206	9.16268e-11	5.94796e-09	13.4247		ENSP00000272520	ENSG00000144119	C1QL2	complement component 1, q subcomponent-like 2 [Source:HGNC Symbol;Acc:24181]	1e-11		not-annotated	not-annotated	not-annotated		C1QL2
TC164347	2.07112e-13	3.95432e-11	13.3469		ENSP00000455290	ENSG00000260178	DHX58	DEXH (Asp-Glu-X-His) box polypeptide 58 [Source:HGNC Symbol;Acc:29517]	4e-29		FN396358	Oncorhynchus mykiss partial mRNA for DEXH (Asp-Glu-X-His) box polypeptide 58 (dhx58 gene) splice variant 1	0		DHX58
TC146863	1.89492e-19	3.69027e-15	13.3423		ENSP00000368450	ENSG00000112149	CD83	CD83 molecule [Source:HGNC Symbol;Acc:1703]	3e-12		BT045799	Salmo salar clone ssal-rgf-531-267 CD83 antigen precursor putative mRNA complete cds	0		CD83
TC140586	9.53472e-09	3.63247e-07	13.3166		ENSP00000351954	ENSG00000104938	CLEC4M	C-type lectin domain family 4, member M [Source:HGNC Symbol;Acc:13523]	6e-09		NM_001140809	Salmo salar Type-2 ice-structuring protein (isp2) mRNA gb-BT047107.2- Salmo salar clone ssal-plnb-007-089 Type-2 ice-structuring protein precursor putative mRNA complete cds	0		CLEC4M
TC169039	6.0539e-17	9.85607e-14	13.2659		ENSP00000446377	ENSG00000033627	ATP6V0A1	ATPase, H+ transporting, lysosomal V0 subunit a1 [Source:HGNC Symbol;Acc:865]	5e-46		NM_001141813	Salmo salar Vacuolar proton translocating ATPase 116 kDa subunit a (vpp3) mRNA gb-BT045984.1- Salmo salar clone ssal-rgf-538-174 Vacuolar proton translocating ATPase 116 kDa subunit a isoform 3 putative mRNA complete cds	1e-127		ATP6V0A1
TC133663	1.16292e-15	7.54907e-13	13.1525		ENSP00000381224				1e-89		NM_001124336	Oncorhynchus mykiss VHSV-induced protein-10 (LOC100135999) mRNA gb-AF483534.1- Oncorhynchus mykiss VHSV-induced protein-10 mRNA complete cds	0		PARP14
TC145474	2.05408e-16	2.42437e-13	13.0952		ENSP00000393257	ENSG00000130589	RP4-697K14.7	Peroxisomal proliferator-activated receptor A-interacting complex 285 kDa protein [Source:UniProtKB/Swiss-Prot;Acc:Q9BYK8]	1e-116		AF483538	Oncorhynchus mykiss clone B203 VHSV-induced protein mRNA partial cds	0		HELZ2
TC135091	1.31718e-18	8.5505e-15	13.0881		ENSP00000418248	ENSG00000168477	TNXB	tenascin XB [Source:HGNC Symbol;Acc:11976]	1e-122		HM208332	Oncorhynchus mykiss clone BAC20-C13 zinc transporter (SLC39A7.B) gene MHC class I antigen (Onmy-UGA) gene Onmy-UGA-OSU allele RING1.B ribosomal protein S18 (RPS18.B) vacuolar protein sorting-associated protein 52-like protein (VPS52.b) putative adhesion protein (VIG-B319.b) hyopthetical protein and cyclic AMP-dependent transcription factor ATF-6 alpha-like protein (ATF6) genes complete cds; and T…	0		TNXB
TC160936	9.46502e-15	3.80055e-12	13.0348						0		not-annotated	not-annotated	not-annotated
CUST_8_PI420312184	1.40709e-10	8.53654e-09	13.0018						0		AF483542	Oncorhynchus mykiss clone B305 VHSV-induced mRNA partial sequence	0
TC166934	2.82537e-13	4.78457e-11	12.7826						0		not-annotated	not-annotated	not-annotated
TC143607	9.07993e-10	4.43176e-08	12.7679						0		not-annotated	not-annotated	not-annotated
CUST_48_PI425348775	8.79103e-15	3.60423e-12	12.7287		ENSP00000398368	ENSG00000113594	LIFR	leukemia inhibitory factor receptor alpha [Source:HGNC Symbol;Acc:6597]	4e-33		M17R				LIFR
TC145635	4.91465e-18	1.74019e-14	12.7186		ENSP00000445518				3e-52		BT072183	Salmo salar clone ssal-rgf-515-161 Interferon-induced guanylate-binding protein 1 putative mRNA partial cds	0		GBP1
TC158791	2.90259e-13	4.89406e-11	12.5723		ENSP00000367869	ENSG00000078369	GNB1	guanine nucleotide binding protein (G protein), beta polypeptide 1 [Source:HGNC Symbol;Acc:4396]	0		BT045885	Salmo salar clone ssal-rgf-535-274 Guanine nucleotide-binding protein GI/GS/GT subunit beta-1 putative mRNA complete cds	1e-101		GNB1
TC148805	2.66279e-11	2.03293e-09	12.5006						0		CR694495	Tetraodon nigroviridis full-length cDNA	2e-14
IMM 1042	2.80409e-09	1.22715e-07	12.4542						1e-05		not-annotated	not-annotated	not-annotated		CCL14
TC134216	1.24445e-15	7.81777e-13	12.4063		ENSP00000445518				2e-18		BT072183	Salmo salar clone ssal-rgf-515-161 Interferon-induced guanylate-binding protein 1 putative mRNA partial cds	0		GBP1
IMM 858	4.09836e-14	1.06418e-11	12.4059						6e-75		NM_001124333	Oncorhynchus mykiss VHSV-induced protein-4 (LOC100135996) mRNA gb-AF483530.1- Oncorhynchus mykiss VHSV-induced protein-4 mRNA complete cds	0		IFIT5
IMM 675	6.73618e-13	9.33692e-11	12.2974						1e-13		BT125229	Salmo salar clone ssal-eve-564-294 C-C motif chemokine 19 precursor putative mRNA complete cds	0		CCL19
TC162312	1.00381e-09	4.8689e-08	12.2453						0		not-annotated	not-annotated	not-annotated
TC139401	1.58563e-08	5.66074e-07	12.2278						0		not-annotated	not-annotated	not-annotated
TC162265	6.11797e-12	5.84042e-10	12.1945		ENSP00000436126	ENSG00000134339	SAA2	serum amyloid A2 [Source:HGNC Symbol;Acc:10514]	2e-36		NM_001124436	Oncorhynchus mykiss serum amyloid A (saa) mRNA emb-AM422446.1- Oncorhynchus mykiss mRNA for serum amyloid A (saa gene)	0		SAA2
TC132678	9.23329e-12	8.13636e-10	12.186		ENSP00000009180	ENSG00000010278	CD9	CD9 molecule [Source:HGNC Symbol;Acc:1709]	4e-27		NM_001124324	Oncorhynchus mykiss CD9 protein (LOC100135986) mRNA gb-AF425839.1- Oncorhynchus mykiss CD9 protein mRNA complete cds	0		CD9
TC146685	2.89019e-11	2.18159e-09	12.1799		ENSP00000447665	ENSG00000206208	TAPBP	TAP binding protein (tapasin) [Source:HGNC Symbol;Acc:11566]	0.0001		NM_001124553	Oncorhynchus mykiss tapasin long form (LOC100136299) mRNA gb-DQ092322.1- Oncorhynchus mykiss OSU-142 tapasin long form mRNA complete cds	0		TAPBP
TC149338	6.11955e-15	2.80412e-12	12.0761		ENSP00000445079	ENSG00000103313	MEFV	Mediterranean fever [Source:HGNC Symbol;Acc:6998]	4e-30		HQ287747	Coregonus clupeaformis malate dehydrogenase cytoplasmic (MDH) gene complete cds	4e-25		MEFV
IMM 1057	3.60702e-12	3.67774e-10	12.0689						0		NM_001124285	Oncorhynchus mykiss VIG-2 protein (vig-2) mRNA gb-AF290477.1-AF290477 Oncorhynchus mykiss VIG-2 (VIG-2) mRNA complete cds	0
TC171267	4.79818e-12	4.75533e-10	11.8047		ENSP00000436126	ENSG00000134339	SAA2	serum amyloid A2 [Source:HGNC Symbol;Acc:10514]	1e-37		NM_001124436	Oncorhynchus mykiss serum amyloid A (saa) mRNA emb-AM422446.1- Oncorhynchus mykiss mRNA for serum amyloid A (saa gene)	0		SAA2
TC144484	1.76669e-12	2.02385e-10	11.6513		ENSP00000449319	ENSG00000135148	TRAFD1	TRAF-type zinc finger domain containing 1 [Source:HGNC Symbol;Acc:24808]	4e-33		NM_001173842	Salmo salar TRAF-type zinc finger domain-containing protein 1 (trad1) mRNA gb-BT059628.1- Salmo salar clone ssal-rgf-524-274 TRAF-type zinc finger domain-containing protein 1 putative mRNA complete cds	1e-178		TRAFD1
TC139968	4.42903e-09	1.83335e-07	11.5879		ENSP00000222304	ENSG00000105697	HAMP	hepcidin antimicrobial peptide [Source:HGNC Symbol;Acc:15598]	4e-06		HQ711993	Oncorhynchus mykiss hepcidin mRNA complete cds	0		HAMP
IMM 870	1.15613e-11	9.89672e-10	11.5222						0		AF483542	Oncorhynchus mykiss clone B305 VHSV-induced mRNA partial sequence	0
CUST_9_PI420312184	4.47768e-14	1.13988e-11	11.4989						0		AF483541	Oncorhynchus mykiss clone B88 VHSV-induced protein mRNA partial cds	0
CUST_111_PI420312184	7.50375e-11	5.02171e-09	11.4498		ENSP00000372595	ENSG00000240118	PSMB9	proteasome (prosome, macropain) subunit, beta type, 9 (large multifunctional peptidase 2) [Source:HGNC Symbol;Acc:9546]	1e-89		AF115541	Oncorhynchus mykiss low molecular mass protein 2 (LMP2) mRNA complete cds	0		PSMB9
TC137242	7.4567e-09	2.92773e-07	11.449		ENSP00000372726	ENSG00000206299	TAP2	transporter 2, ATP-binding cassette, sub-family B (MDR/TAP) [Source:HGNC Symbol;Acc:44]	1e-176		AF115538	Oncorhynchus mykiss TAP2B protein (OnmyTAP2B) mRNA OnmyTAP2B*01 allele complete cds	0		TAP2
IMM 871	5.59082e-13	8.09506e-11	11.3485						0		NM_001124338	Oncorhynchus mykiss VHSV-induced protein (LOC100136003) mRNA gb-AF483543.1- Oncorhynchus mykiss clone B319 VHSV-induced protein mRNA complete cds	0
IMM 745	2.33416e-10	1.31568e-08	11.245						0		CR694495	Tetraodon nigroviridis full-length cDNA	2e-14
TC142552	7.0026e-15	3.03327e-12	11.1985						0		not-annotated	not-annotated	not-annotated
TC152523	1.77891e-10	1.03878e-08	10.7646						0		not-annotated	not-annotated	not-annotated
IMM 867	2.39084e-13	4.3925e-11	10.7153						0		AF483539	Oncorhynchus mykiss clone B143 VHSV-induced mRNA partial sequence	0
CUST_117_PI420312184	8.77389e-10	4.29854e-08	10.649		ENSP00000384406	ENSG00000125347	IRF1	interferon regulatory factor 1 [Source:HGNC Symbol;Acc:6116]	1e-67		NM_001124293	Oncorhynchus mykiss interferon regulatory factor 1 (irf-1) mRNA gb-AF332147.1- Oncorhynchus mykiss interferon regulatory factor 1 (IRF-1) mRNA complete cds	0		IRF1
TC167734	6.82898e-09	2.70307e-07	10.6339		ENSP00000359787	ENSG00000137959	IFI44L	interferon-induced protein 44-like [Source:HGNC Symbol;Acc:17817]	1e-67		NM_001140400	Salmo salar Interferon-induced protein 44 (ifi44) mRNA gb-BT045795.1- Salmo salar clone ssal-rgf-531-214 Interferon-induced protein 44 putative mRNA complete cds	0		IFI44L
TC159419	7.29579e-12	6.71518e-10	10.5949		ENSP00000420107	ENSG00000105939	ZC3HAV1	zinc finger CCCH-type, antiviral 1 [Source:HGNC Symbol;Acc:23721]	1e-10		BT071897	Salmo salar clone ssal-rgf-502-311 unknown large open reading frame mRNA novel cds	1e-152		ZC3HAV1
IMM 926	2.68046e-13	4.70273e-11	10.3986						0		AJ417078	Oncorhynchus mykiss cxc gene for gamma-IP CXCL10-like chemokine exons 1-4	0		CXCL10
IMM 827	3.35728e-14	9.40738e-12	10.392						6e-07		AF281349	Oncorhynchus mykiss C-type lectin 2-1 mRNA partial cds	1e-167		COLEC12
TC143160	5.732e-12	5.51249e-10	10.2489		ENSP00000372595	ENSG00000240118	PSMB9	proteasome (prosome, macropain) subunit, beta type, 9 (large multifunctional peptidase 2) [Source:HGNC Symbol;Acc:9546]	1e-88		BT073765	Oncorhynchus mykiss clone omyk-evo-511-364 Proteasome subunit beta type 9 precursor putative mRNA complete cds	0		PSMB9
TC145040	8.38366e-09	3.24588e-07	10.2354						0		not-annotated	not-annotated	not-annotated
IMM 1074	1.73666e-16	2.11379e-13	10.0389						0		NM_001171901	Oncorhynchus mykiss interferon-induced GTP-binding protein Mx (mx) mRNA gb-U30253.1-OMU30253 Oncorhynchus mykiss Mx1 protein mRNA complete cds	0		MX1
TC172084	2.42454e-13	4.40533e-11	9.88299						0		AF483541	Oncorhynchus mykiss clone B88 VHSV-induced protein mRNA partial cds	0
CUST_18_PI420312184	1.3033e-14	4.74414e-12	9.87701		ENSP00000258534	ENSG00000136048	DRAM1	DNA-damage regulated autophagy modulator 1 [Source:HGNC Symbol;Acc:25645]	1e-70		NM_001124335	Oncorhynchus mykiss VHSV-induced protein-6 (LOC100135998) mRNA gb-AF483532.1- Oncorhynchus mykiss VHSV-induced protein-6 mRNA complete cds	0		DRAM1
TC162595	6.67541e-16	5.77779e-13	9.8716		ENSP00000400157	ENSG00000237172	B3GNT9	UDP-GlcNAc:betaGal beta-1,3-N-acetylglucosaminyltransferase 9 [Source:HGNC Symbol;Acc:28714]	1e-111		DQ156150	Salmo salar BAC S0188I22 partial sequence	6e-26		B3GNT9
TC172250	7.55064e-14	1.75053e-11	9.86263		ENSP00000258534	ENSG00000136048	DRAM1	DNA-damage regulated autophagy modulator 1 [Source:HGNC Symbol;Acc:25645]	2e-52		NM_001140657	Salmo salar Damage-regulated autophagy modulator (dram) mRNA gb-BT046516.1- Salmo salar clone ssal-eve-559-208 Damage-regulated autophagy modulator putative mRNA complete cds	0		DRAM1
CUST_4_PI420312184	1.09546e-10	6.9265e-09	9.71117						0		AF483546	Oncorhynchus mykiss clone B124 VHSV-induced mRNA partial sequence	0
TC141327	2.62309e-13	4.62293e-11	9.48111		ENSP00000384979	ENSG00000220008	LINGO3	leucine rich repeat and Ig domain containing 3 [Source:HGNC Symbol;Acc:21206]	0		HM159473	Salmo salar clone BAC 19C14 DOT1-like histone H3 methyltransferase pseudogene complete sequence; anti-mullerian hormone gene complete cds; ornithine decarboxylase antizyme 1 pseudogene complete sequence; oogenesis-related protein gene complete cds; and nuclear factor interleukin 3 regulated pseudogene complete sequence	2e-49		LINGO3
TC145685	4.09983e-13	6.33667e-11	9.46042		ENSP00000359787	ENSG00000137959	IFI44L	interferon-induced protein 44-like [Source:HGNC Symbol;Acc:17817]	2e-25		GU988702	Epinephelus coioides interferon-induced protein 44-like protein mRNA partial cds	7e-12		IFI44L
CUST_7_PI420312184	7.0023e-10	3.48763e-08	9.34832						0		NM_001124338	Oncorhynchus mykiss VHSV-induced protein (LOC100136003) mRNA gb-AF483543.1- Oncorhynchus mykiss clone B319 VHSV-induced protein mRNA complete cds	0
TC169258	5.74278e-11	3.99421e-09	9.33987		ENSP00000436126	ENSG00000134339	SAA2	serum amyloid A2 [Source:HGNC Symbol;Acc:10514]	4e-36		NM_001146565	Salmo salar Serum amyloid A-5 protein (saa5) mRNA gb-BT057477.1- Salmo salar clone ssal-eve-561-244 Serum amyloid A-5 protein putative mRNA complete cds	0		SAA2
IMM 422	7.67082e-13	1.03381e-10	9.31686						1e-89		AF115541	Oncorhynchus mykiss low molecular mass protein 2 (LMP2) mRNA complete cds	0		PSMB9
IMM 535	4.08884e-13	6.33667e-11	9.31415						2e-27		NM_001124324	Oncorhynchus mykiss CD9 protein (LOC100135986) mRNA gb-AF425839.1- Oncorhynchus mykiss CD9 protein mRNA complete cds	0		CD9
TC154099	3.12372e-16	3.3796e-13	9.25836						0		BT072310	Salmo salar clone ssal-rgf-520-323 unknown large open reading frame mRNA novel cds	3e-88
IMM 542	1.23373e-11	1.04689e-09	9.21618						0		NM_001124338	Oncorhynchus mykiss VHSV-induced protein (LOC100136003) mRNA gb-AF483543.1- Oncorhynchus mykiss clone B319 VHSV-induced protein mRNA complete cds	0
IMM 563	3.76106e-10	2.00122e-08	9.16042						0		NM_001124463	Oncorhynchus mykiss cathelicidin antimicrobial peptide (LOC100136187) mRNA gb-AY360356.1- Oncorhynchus mykiss cathelicidin antimicrobial peptide mRNA complete cds	0		AMP
TC156869	3.31602e-13	5.4727e-11	9.13034		ENSP00000222304	ENSG00000105697	HAMP	hepcidin antimicrobial peptide [Source:HGNC Symbol;Acc:15598]	4e-06		HQ711993	Oncorhynchus mykiss hepcidin mRNA complete cds	0		HAMP
TC170650	3.4611e-11	2.55315e-09	9.04386		ENSP00000275767	ENSG00000146859	TMEM140	transmembrane protein 140 [Source:HGNC Symbol;Acc:21870]	6e-06		not-annotated	not-annotated	not-annotated		TMEM140
IMM 838	1.68155e-14	5.84773e-12	8.96858						0		NM_001124285	Oncorhynchus mykiss VIG-2 protein (vig-2) mRNA gb-AF290477.1-AF290477 Oncorhynchus mykiss VIG-2 (VIG-2) mRNA complete cds	0
TC148498	1.29732e-10	8.04604e-09	8.86006		ENSP00000384406	ENSG00000125347	IRF1	interferon regulatory factor 1 [Source:HGNC Symbol;Acc:6116]	1e-67		NM_001124293	Oncorhynchus mykiss interferon regulatory factor 1 (irf-1) mRNA gb-AF332147.1- Oncorhynchus mykiss interferon regulatory factor 1 (IRF-1) mRNA complete cds	0		IRF1
IMM 862	1.20827e-18	8.5505e-15	8.73555						7e-67		NM_001124336	Oncorhynchus mykiss VHSV-induced protein-10 (LOC100135999) mRNA gb-AF483534.1- Oncorhynchus mykiss VHSV-induced protein-10 mRNA complete cds	0		PARP14
TC167791	1.38637e-05	0.000227838	8.69857						0		not-annotated	not-annotated	not-annotated
TC149688	6.83295e-11	4.65274e-09	8.65725						0		not-annotated	not-annotated	not-annotated
IMM 482	5.07549e-09	2.0809e-07	8.65277						0		NM_001124463	Oncorhynchus mykiss cathelicidin antimicrobial peptide (LOC100136187) mRNA gb-AY360356.1- Oncorhynchus mykiss cathelicidin antimicrobial peptide mRNA complete cds	0		AMP
TC166879	3.79675e-13	6.02596e-11	8.57957		ENSP00000270586	ENSG00000142507	PSMB6	proteasome (prosome, macropain) subunit, beta type, 6 [Source:HGNC Symbol;Acc:9543]	7e-66		BT073847	Oncorhynchus mykiss clone omyk-evo-511-381 Proteasome subunit beta type 6 precursor putative mRNA complete cds	0		PSMB6
TC154149	1.39975e-12	1.67871e-10	8.45976		ENSP00000309087	ENSG00000173261	PLAC8L1	PLAC8-like 1 [Source:HGNC Symbol;Acc:31746]	8e-16		BT072227	Salmo salar clone ssal-rgf-517-250 PLAC8-like protein 1 putative mRNA pseudogene cds	0		PLAC8L1
CUST_11_PI420312184	1.38725e-08	5.0782e-07	8.43743						0		AF483539	Oncorhynchus mykiss clone B143 VHSV-induced mRNA partial sequence	0
TC167655	6.39222e-06	0.000115693	8.43112		ENSP00000380693	ENSG00000185507	IRF7	interferon regulatory factor 7 [Source:HGNC Symbol;Acc:6122]	2e-07		NM_001136548	Salmo salar interferon regulatory factor 7 (irf7) mRNA gb-BT045216.1- Salmo salar clone ssal-rgf-515-116 Interferon regulatory factor 7 putative mRNA complete cds	1e-138		IRF7
IMM 1088	5.21964e-13	7.70075e-11	8.42518						3e-38		NM_001124436	Oncorhynchus mykiss serum amyloid A (saa) mRNA emb-AM422446.1- Oncorhynchus mykiss mRNA for serum amyloid A (saa gene)	0		SAA2
IMM 849	2.70253e-08	9.1293e-07	8.29566						1e-35		NM_001124309	Oncorhynchus mykiss LECT2 neutrophil chemotactic factor (lect2) mRNA gb-AF363272.1- Oncorhynchus mykiss LECT2 neutrophil chemotactic factor (LECT2) mRNA complete cds	0		LECT2
TC154197	2.21852e-12	2.45481e-10	8.25641						0		not-annotated	not-annotated	not-annotated
TC155327	7.21011e-14	1.6816e-11	8.24616						0		not-annotated	not-annotated	not-annotated
IMM 39	3.04781e-07	7.9351e-06	8.21492						1e-18		NM_001160495	Oncorhynchus mykiss C type lectin receptor B (LOC100301666) mRNA gb-FJ607865.1- Oncorhynchus mykiss C type lectin receptor B mRNA complete cds	0		CLEC4E
TC133101	5.43481e-13	7.98794e-11	8.20581						0		BT044028	Salmo salar clone HM6_0880 hypothetical protein mRNA partial cds	0
TC172056	1.17831e-11	1.00228e-09	8.1838						0		not-annotated	not-annotated	not-annotated
TC155398	3.0405e-14	8.75282e-12	8.07542		ENSP00000358662				5e-58		NM_001173703	Salmo salar helicase MOV-10 (mov10) mRNA gb-BT059274.1- Salmo salar clone ssal-rgf-538-001 helicase MOV-10 putative mRNA complete cds	0		MOV10
TC171918	5.10361e-11	3.60763e-09	8.06378		ENSP00000436126	ENSG00000134339	SAA2	serum amyloid A2 [Source:HGNC Symbol;Acc:10514]	5e-29		NM_001124436	Oncorhynchus mykiss serum amyloid A (saa) mRNA emb-AM422446.1- Oncorhynchus mykiss mRNA for serum amyloid A (saa gene)	1e-132		SAA2
TC160998	1.14255e-12	1.40382e-10	8.06044		ENSP00000394090	ENSG00000230669	PSMB8	proteasome (prosome, macropain) subunit, beta type, 8 (large multifunctional peptidase 7) [Source:HGNC Symbol;Acc:9545]	5e-26		AB162343	Oncorhynchus mykiss genes MHC class I b region complete cds	1e-160		PSMB8
IMM 540	2.22548e-17	6.0038e-14	8.01947						7e-67		NM_001124336	Oncorhynchus mykiss VHSV-induced protein-10 (LOC100135999) mRNA gb-AF483534.1- Oncorhynchus mykiss VHSV-induced protein-10 mRNA complete cds	0		PARP14
TC142872	4.65105e-14	1.14654e-11	7.88792		ENSP00000381224				2e-13		BT072323	Salmo salar clone ssal-rgf-521-115 Poly polymerase 14 putative mRNA pseudogene cds	0		PARP14
TC134725	1.04171e-13	2.29228e-11	7.7714		ENSP00000442010	ENSG00000075151	EIF4G3	eukaryotic translation initiation factor 4 gamma, 3 [Source:HGNC Symbol;Acc:3298]	2e-31		EU481821	Salmo salar physical map contig 483 genomic sequence	1e-177		EIF4G3
TC140438	2.49471e-10	1.39207e-08	7.75414						0		not-annotated	not-annotated	not-annotated
TC149453	4.17926e-13	6.43391e-11	7.67006						0		not-annotated	not-annotated	not-annotated
TC143954	5.60987e-08	1.74762e-06	7.59936		ENSP00000243056	ENSG00000123364	HOXC13	homeobox C13 [Source:HGNC Symbol;Acc:5125]	2e-95		EU025714	Salmo salar retinoic acid receptor gamma a (Rarga) coiled-coil transcriptional coactivator a (Kiaa1536) homeobox protein HoxC13aa (HoxC13aa) homeobox protein HoxC12aa (HoxC12aa) homeobox protein HoxC11aa (HoxC11aa) homeobox protein HoxC10aa (HoxC10aa) homeobox protein HoxC9aa (HoxC9aa) homeobox protein HoxC8aa (HoxC8aa) and homeobox protein HoxC6aa (HoxC6aa) genes complete cds	1e-47		HOXC13
TC163679	1.40474e-08	5.10863e-07	7.55484		ENSP00000394090	ENSG00000230669	PSMB8	proteasome (prosome, macropain) subunit, beta type, 8 (large multifunctional peptidase 7) [Source:HGNC Symbol;Acc:9545]	3e-33		NM_001165216	Oncorhynchus mykiss Proteasome subunit beta type 8 (psb8) mRNA gb-BT074366.1- Oncorhynchus mykiss clone omyk-evo-502-244 Proteasome subunit beta type 8 precursor putative mRNA complete cds	0		PSMB8
IMM 388	5.68054e-13	8.16425e-11	7.54548						3e-08		DQ092323	Oncorhynchus mykiss OSU-142 tapasin short form mRNA complete cds	0		TAPBP
IMM 63	8.05937e-13	1.07135e-10	7.53856						2e-12		BT125321	Salmo salar clone ssal-sjb-009-240 C-C motif chemokine 19 precursor putative mRNA complete cds	0		CCL19
TC169450	2.0126e-15	1.16998e-12	7.49196						0		not-annotated	not-annotated	not-annotated
TC152148	2.7008e-15	1.46102e-12	7.46745		ENSP00000440118	ENSG00000115267	IFIH1	interferon induced with helicase C domain 1 [Source:HGNC Symbol;Acc:18873]	0		NM_001195179	Oncorhynchus mykiss melanoma differentiation associated gene 5 (mda5) mRNA emb-FN396357.1- Oncorhynchus mykiss mRNA for melanoma differentiation associated gene 5 (mda5 gene)	2e-09		IFIH1
TC132528	3.41696e-05	0.000502405	7.37492		ENSP00000356552	ENSG00000153029	MR1	major histocompatibility complex, class I-related [Source:HGNC Symbol;Acc:4975]	1e-54		AF091785	Oncorhynchus mykiss MHC class I heavy chain (Onmy-UBA) mRNA Onmy-UBA*0101 allele complete cds	0		MR1
IMM 805	1.52493e-07	4.2853e-06	7.31786						3e-37		AF271114	Oncorhynchus mykiss chemotaxin mRNA partial cds	0		LECT2
TC134964	4.6433e-13	6.98269e-11	7.31692						0		DQ025628	Oncorhynchus keta clone Oke.u12.50.19 genomic sequence	0
TC163983	1.0029e-13	2.21943e-11	7.23202		ENSP00000384943	ENSG00000168610	STAT3	signal transducer and activator of transcription 3 (acute-phase response factor) [Source:HGNC Symbol;Acc:11364]	1e-100		BT072354	Salmo salar clone ssal-rgf-522-202 Signal transducer and activator of transcription 3 putative mRNA partial cds	0		STAT3
TC171719	1.35746e-11	1.13703e-09	7.04269		ENSP00000432370	ENSG00000134339	SAA2	serum amyloid A2 [Source:HGNC Symbol;Acc:10514]	2e-07		NM_001124436	Oncorhynchus mykiss serum amyloid A (saa) mRNA emb-AM422446.1- Oncorhynchus mykiss mRNA for serum amyloid A (saa gene)	1e-121		SAA2
TC146992	9.84063e-12	8.63249e-10	6.95005		ENSP00000245541	ENSG00000125447	GGA3	golgi-associated, gamma adaptin ear containing, ARF binding protein 3 [Source:HGNC Symbol;Acc:17079]	2e-43		AC203456	Salmo salar BAC CH214-397C7 (Children's Hospital Oakland Research Institute Atlantic Salmon BAC Library) complete sequence	4e-13		GGA3
TC161939	2.63873e-14	7.78604e-12	6.92917						0		not-annotated	not-annotated	not-annotated
IMM 869	5.32021e-12	5.18042e-10	6.92215						0		AF483541	Oncorhynchus mykiss clone B88 VHSV-induced protein mRNA partial cds	0
IMM 525	6.42576e-10	3.24613e-08	6.89904						8e-88		NM_001124258	Oncorhynchus mykiss proteasome (prosome macropain) subunit beta type 9a (psmb9a) mRNA gb-AF112117.1- Oncorhynchus mykiss low molecular mass polypeptide complex subunit 2 (LMP2) mRNA complete cds	0		PSMB9
TC142412	2.82272e-07	7.43463e-06	6.79425		ENSP00000299663	ENSG00000166523	CLEC4E	C-type lectin domain family 4, member E [Source:HGNC Symbol;Acc:14555]	6e-18		NM_001160495	Oncorhynchus mykiss C type lectin receptor B (LOC100301666) mRNA gb-FJ607865.1- Oncorhynchus mykiss C type lectin receptor B mRNA complete cds	0		CLEC4E
TC154068	6.55537e-08	2.01043e-06	6.78268		ENSP00000274507	ENSG00000145826	LECT2	leukocyte cell-derived chemotaxin 2 [Source:HGNC Symbol;Acc:6550]	4e-36		NM_001124309	Oncorhynchus mykiss LECT2 neutrophil chemotactic factor (lect2) mRNA gb-AF363272.1- Oncorhynchus mykiss LECT2 neutrophil chemotactic factor (LECT2) mRNA complete cds	0		LECT2
IMM 473	1.72809e-11	1.39932e-09	6.75346						3e-07		AM489418	Oncorhynchus mykiss mRNA for type I interferon 1 (IFN1 gene)	0		IFNA2
TC161751	1.35261e-07	3.83427e-06	6.73406						0		NM_001124601	Oncorhynchus mykiss differentially regulated trout protein 1 (LOC100136615) mRNA gb-AF281355.1- Oncorhynchus mykiss differentially regulated trout protein 1 mRNA complete cds	0
IMM 872	1.52373e-12	1.80939e-10	6.71723						0		AF483544	Oncorhynchus mykiss clone B21 VHSV-induced mRNA partial sequence	0
TC170320	2.80843e-13	4.78457e-11	6.70543		ENSP00000440118	ENSG00000115267	IFIH1	interferon induced with helicase C domain 1 [Source:HGNC Symbol;Acc:18873]	2e-59		NM_001195179	Oncorhynchus mykiss melanoma differentiation associated gene 5 (mda5) mRNA emb-FN396357.1- Oncorhynchus mykiss mRNA for melanoma differentiation associated gene 5 (mda5 gene)	0		IFIH1
TC144535	9.52491e-11	6.16255e-09	6.70338		ENSP00000342833	ENSG00000137959	IFI44L	interferon-induced protein 44-like [Source:HGNC Symbol;Acc:17817]	1e-24		not-annotated	not-annotated	not-annotated		IFI44L
IMM 512	1.42387e-10	8.62192e-09	6.68488						1e-18		DQ403259	Oncorhynchus mykiss proteasome subunit beta type 9 precursor (PSMB9) mRNA partial cds	1e-130		PSMB9
TC160192	1.49315e-09	6.99839e-08	6.68261		ENSP00000315474	ENSG00000179144	GIMAP7	GTPase, IMAP family member 7 [Source:HGNC Symbol;Acc:22404]	5e-32		BT048289	Salmo salar clone ssal-evd-519-309 GTPase IMAP family member 7 putative mRNA complete cds	0		GIMAP7
TC150152	8.90032e-13	1.14246e-10	6.67399		ENSP00000338989	ENSG00000221926	TRIM16	tripartite motif containing 16 [Source:HGNC Symbol;Acc:17241]	6e-63		AM887824	Oncorhynchus mykiss mRNA for fish virus induced TRIM protein (finTRIM gene) clone RTG17	0		TRIM16
TC166048	2.35304e-12	2.56946e-10	6.6633						0		not-annotated	not-annotated	not-annotated
TC141728	1.78313e-10	1.03937e-08	6.61747		ENSP00000346242	ENSG00000105835	NAMPT	nicotinamide phosphoribosyltransferase [Source:HGNC Symbol;Acc:30092]	1e-162		BT072670	Salmo salar clone ssal-rgf-535-302 Nicotinamide phosphoribosyltransferase putative mRNA pseudogene cds	0		NAMPT
TC141051	1.19971e-13	2.52581e-11	6.58965						0		not-annotated	not-annotated	not-annotated
IMM 261	6.19199e-12	5.88224e-10	6.57002						0		NM_001124293	Oncorhynchus mykiss interferon regulatory factor 1 (irf-1) mRNA gb-AF332147.1- Oncorhynchus mykiss interferon regulatory factor 1 (IRF-1) mRNA complete cds	0		IRF1
TC152463	1.89928e-07	5.19487e-06	6.56592		ENSP00000415889	ENSG00000164733	CTSB	cathepsin B [Source:HGNC Symbol;Acc:2527]	2e-87		NM_001124304	Oncorhynchus mykiss procathepsin B (LOC100135964) mRNA gb-AF358667.1-AF358667 Oncorhynchus mykiss procathepsin B mRNA complete cds	0		CTSB
IMM 341	2.70355e-10	1.48661e-08	6.51234						1e-99		BT072670	Salmo salar clone ssal-rgf-535-302 Nicotinamide phosphoribosyltransferase putative mRNA pseudogene cds	0		NAMPT
TC168764	1.7718e-10	1.03618e-08	6.50587						0		not-annotated	not-annotated	not-annotated
TC152672	1.44475e-12	1.72084e-10	6.48955		ENSP00000438601				5e-69		BT059216	Salmo salar clone ssal-rgf-534-056 Galectin-3-binding protein precursor putative mRNA complete cds	0		LGALS3BP
TC141262	5.2157e-14	1.27765e-11	6.48807		ENSP00000360918	ENSG00000138135	CH25H	cholesterol 25-hydroxylase [Source:HGNC Symbol;Acc:1907]	1e-112		BT125236	Salmo salar clone ssal-rgb2-595-290 Cholesterol 25-hydroxylase-like protein A putative mRNA complete cds	0		CH25H
TC164941	1.7019e-09	7.84466e-08	6.47691		ENSP00000349451	ENSG00000261701	HPR	haptoglobin-related protein [Source:HGNC Symbol;Acc:5156]	2e-06		AF281329	Oncorhynchus mykiss haptoglobin fragment 1 mRNA partial cds	9e-96		HPR
TC148376	8.42563e-16	6.31096e-13	6.47039		ENSP00000413270	ENSG00000003402	CFLAR	CASP8 and FADD-like apoptosis regulator [Source:HGNC Symbol;Acc:1876]	1e-13		not-annotated	not-annotated	not-annotated		CFLAR
TC145877	1.0534e-09	5.07785e-08	6.45267		ENSP00000272520	ENSG00000144119	C1QL2	complement component 1, q subcomponent-like 2 [Source:HGNC Symbol;Acc:24181]	1e-16		not-annotated	not-annotated	not-annotated		C1QL2
TC135279	1.17978e-13	2.49734e-11	6.44982		ENSP00000449331	ENSG00000134283	PPHLN1	periphilin 1 [Source:HGNC Symbol;Acc:19369]	2e-24		BT057057	Salmo salar clone ssal-eve-551-138 Periphilin-1 putative mRNA complete cds	0		PPHLN1
TC148036	1.95691e-11	1.56831e-09	6.41712		ENSP00000374274	ENSG00000179954	SSC5D	scavenger receptor cysteine rich domain containing (5 domains) [Source:HGNC Symbol;Acc:26641]	2e-10		NM_001165385	Salmo salar Macrosialin (cd68) mRNA gb-BT058906.1- Salmo salar clone ssal-rgf-512-220 Macrosialin precursor putative mRNA complete cds	0		SSC5D
TC166065	4.21407e-20	1.64134e-15	6.41679		ENSP00000435342	ENSG00000254656	RTL1	retrotransposon-like 1 [Source:HGNC Symbol;Acc:14665]	4e-52		GU129139	Salmo salar IgH locus A genomic sequence	3e-63		RTL1
CUST_134_PI420312184	1.03195e-14	4.10137e-12	6.39078		ENSP00000445961	ENSG00000121060	TRIM25	tripartite motif containing 25 [Source:HGNC Symbol;Acc:12932]	6e-37		AM887857	Oncorhynchus mykiss mRNA for fish virus induced TRIM protein (finTRIM gene) clone LV22	3e-36		TRIM25
TC171784	1.04737e-11	9.10581e-10	6.38965		ENSP00000243056	ENSG00000123364	HOXC13	homeobox C13 [Source:HGNC Symbol;Acc:5125]	1e-89		EU025716	Salmo salar retinoic acid receptor gamma b (Rargb) gene partial cds; and homeobox protein HoxC13ba (HoxC13ba) homeobox protein HoxC12ba (HoxC12ba) homeobox protein HoxC11ba (HoxC11ba) homeobox protein HoxC10ba (HoxC10ba) homeobox protein HoxC9ba (HoxC9ba) homeobox protein HoxC8ba (HoxC8ba) homeobox protein HoxC6ba (HoxC6ba) homeobox protein HoxC5ba (HoxC5ba) and homeobox protein HoxC4ba (HoxC4ba)…	3e-71		HOXC13
TC170729	6.69007e-12	6.27883e-10	6.37644		ENSP00000399918	ENSG00000221926	TRIM16	tripartite motif containing 16 [Source:HGNC Symbol;Acc:17241]	1e-30		AM887813	Oncorhynchus mykiss mRNA for fish virus induced TRIM protein (finTRIM gene) clone mLV9	0		TRIM16
TC157952	8.81835e-12	7.85963e-10	6.35891		ENSP00000415939	ENSG00000236287	ZBED5	zinc finger, BED-type containing 5 [Source:HGNC Symbol;Acc:30803]	1e-125		GU817336	Salmo salar clone BAC CHORI214-109F19 complete sequence	3e-81		ZBED5
TC164530	4.51891e-15	2.28809e-12	6.35869		ENSP00000331211	ENSG00000184898	RBM43	RNA binding motif protein 43 [Source:HGNC Symbol;Acc:24790]	5e-07		BT072093	Salmo salar clone ssal-rgf-511-070 unknown large open reading frame mRNA novel cds	0		RBM43
TC133764	1.37088e-10	8.39536e-09	6.30108		ENSP00000232375	ENSG00000114268	PFKFB4	6-phosphofructo-2-kinase/fructose-2,6-biphosphatase 4 [Source:HGNC Symbol;Acc:8875]	0		BT059181	Salmo salar clone ssal-rgf-531-019 6-phosphofructo-2-kinase/fructose-26-biphosphatase 4 putative mRNA complete cds	4e-14		PFKFB4
TC168097	2.83999e-09	1.24147e-07	6.27976		ENSP00000228434	ENSG00000110848	CD69	CD69 molecule [Source:HGNC Symbol;Acc:1694]	7e-12		NM_001140809	Salmo salar Type-2 ice-structuring protein (isp2) mRNA gb-BT047107.2- Salmo salar clone ssal-plnb-007-089 Type-2 ice-structuring protein precursor putative mRNA complete cds	1e-144		CD69
IMM 588	7.99935e-14	1.84359e-11	6.26869						8e-44		NM_001146166	Oncorhynchus mykiss suppressor of cytokine signaling 1 (socs1) mRNA emb-AM748721.1- Oncorhynchus mykiss mRNA for suppressor of cytokine signaling 1 (socs1 gene)	0		SOCS1
CUST_107_PI420312184	2.38112e-08	8.14244e-07	6.22319		ENSP00000327251	ENSG00000007171	NOS2	nitric oxide synthase 2, inducible [Source:HGNC Symbol;Acc:7873]	0		NM_001124359	Oncorhynchus mykiss inducible nitric oxide synthase (nos2) mRNA emb-AJ295230.1- Oncorhynchus mykiss mRNA for inducible nitric oxide synthase (iNOS/NOS2 gene)	0		NOS2
TC163391	1.59898e-11	1.31389e-09	6.22102		ENSP00000399918	ENSG00000221926	TRIM16	tripartite motif containing 16 [Source:HGNC Symbol;Acc:17241]	7e-21		BT046063	Salmo salar clone ssal-rgf-540-239 Tripartite motif-containing protein 16 putative mRNA complete cds	1e-144		TRIM16
TC142465	2.25658e-12	2.48984e-10	6.21295						0		not-annotated	not-annotated	not-annotated
CUST_16_PI420312184	3.81999e-13	6.02596e-11	6.19847		ENSP00000381224				7e-67		NM_001124336	Oncorhynchus mykiss VHSV-induced protein-10 (LOC100135999) mRNA gb-AF483534.1- Oncorhynchus mykiss VHSV-induced protein-10 mRNA complete cds	0		PARP14
TC158017	2.58187e-05	0.000393432	6.19151						0		AF110533	Oncorhynchus mykiss gonadotropin-releasing hormone (GnRH1) gene partial cds	1e-15		GNRH1
TC162975	1.23959e-10	7.73729e-09	6.15743		ENSP00000356425	ENSG00000116750	UCHL5	ubiquitin carboxyl-terminal hydrolase L5 [Source:HGNC Symbol;Acc:19678]	0		BT072576	Salmo salar clone ssal-rgf-531-075 Ubiquitin carboxyl-terminal hydrolase isozyme L5 putative mRNA pseudogene cds	2e-20		UCHL5
TC157655	3.1167e-11	2.31665e-09	6.14545		ENSP00000436806	ENSG00000165494	PCF11	PCF11, cleavage and polyadenylation factor subunit, homolog (S. cerevisiae) [Source:HGNC Symbol;Acc:30097]	1e-22		NM_001140760	Salmo salar cleavage and polyadenylation factor subunit homolog (S. cerevisiae) (pcf11) mRNA gb-BT046915.2- Salmo salar clone ssal-rgb2-633-070 Pre-mRNA cleavage complex 2 protein Pcf11 putative mRNA complete cds	5e-11		PCF11
IMM 527	7.15342e-09	2.82288e-07	6.11561						1e-13		NM_001124265	Oncorhynchus mykiss precerebellin-like protein (cblnl) mRNA gb-AF192969.2- Oncorhynchus mykiss precerebellin-like protein (CBLNL) mRNA complete cds	0		C1QL2
TC163014	3.96719e-12	3.99272e-10	6.10516		ENSP00000399918	ENSG00000221926	TRIM16	tripartite motif containing 16 [Source:HGNC Symbol;Acc:17241]	8e-22		AM887812	Oncorhynchus mykiss mRNA for fish virus induced TRIM protein (finTRIM gene) clone mLV3	1e-164		TRIM16
TC132384	2.52087e-12	2.69741e-10	6.09918		ENSP00000372726	ENSG00000206299	TAP2	transporter 2, ATP-binding cassette, sub-family B (MDR/TAP) [Source:HGNC Symbol;Acc:44]	1e-180		NM_001140074	Salmo salar ATP-binding cassette sub-family B (MDR/TAP) member 3 (abcb3) mRNA gb-BT045188.1- Salmo salar clone ssal-rgf-514-169 Antigen peptide transporter 2 putative mRNA complete cds	0		TAP2
IMM 486	1.57494e-08	5.63292e-07	6.09513						0		NM_001124480	Oncorhynchus mykiss cathelicidin 1 (LOC100136204) mRNA gb-AY382478.1- Oncorhynchus mykiss cathelicidin 1 mRNA complete cds	0		AMP
TC135618	3.80105e-13	6.02596e-11	6.08079		ENSP00000436117	ENSG00000160593	AMICA1	adhesion molecule, interacts with CXADR antigen 1 [Source:HGNC Symbol;Acc:19084]	0.0001		BT072557	Salmo salar clone ssal-rgf-530-123 unknown large open reading frame mRNA novel cds	0		AMICA1
TC140759	1.61033e-13	3.21646e-11	6.05825		ENSP00000372726	ENSG00000206299	TAP2	transporter 2, ATP-binding cassette, sub-family B (MDR/TAP) [Source:HGNC Symbol;Acc:44]	1e-177		NM_001123689	Salmo salar transport-associated protein 2A (tap2a1) mRNA	0		TAP2
TC140713	8.57882e-13	1.11379e-10	6.05326						0		not-annotated	not-annotated	not-annotated
CUST_133_PI420312184	7.80824e-12	7.12233e-10	6.01678		ENSP00000399918	ENSG00000221926	TRIM16	tripartite motif containing 16 [Source:HGNC Symbol;Acc:17241]	1e-28		NM_001160506	Oncorhynchus mykiss fish virus induced TRIM protein (fintrim) mRNA	0		TRIM16
TC147466	1.6211e-12	1.90182e-10	6.01471		ENSP00000380702	ENSG00000214114	MYCBP	c-myc binding protein [Source:HGNC Symbol;Acc:7554]	1e-42		BT049344	Salmo salar clone ssal-evd-507-058 C-Myc-binding protein putative mRNA complete cds	0		MYCBP
TC166670	7.71529e-13	1.03622e-10	5.99816		ENSP00000442385				2e-08		FN824519	Oncorhynchus mykiss mRNA for IL-4 receptor-2 precursor (il4R2 gene)	0		CSF2RB
TC168846	3.74157e-07	9.48147e-06	5.99495		ENSP00000274507	ENSG00000145826	LECT2	leukocyte cell-derived chemotaxin 2 [Source:HGNC Symbol;Acc:6550]	5e-36		NM_001124309	Oncorhynchus mykiss LECT2 neutrophil chemotactic factor (lect2) mRNA gb-AF363272.1- Oncorhynchus mykiss LECT2 neutrophil chemotactic factor (LECT2) mRNA complete cds	0		LECT2
TC135278	1.43693e-09	6.77746e-08	5.97765		ENSP00000406797	ENSG00000230669	PSMB8	proteasome (prosome, macropain) subunit, beta type, 8 (large multifunctional peptidase 7) [Source:HGNC Symbol;Acc:9545]	1e-121		BT048053	Salmo salar clone ssal-plnb-512-370 Proteasome subunit beta type-8 precursor putative mRNA complete cds	0		PSMB8
IMM 798	1.33325e-08	4.89894e-07	5.91266						1e-13		NM_001124265	Oncorhynchus mykiss precerebellin-like protein (cblnl) mRNA gb-AF192969.2- Oncorhynchus mykiss precerebellin-like protein (CBLNL) mRNA complete cds	0		C1QL2
CUST_14_PI420312184	1.95785e-12	2.20995e-10	5.90329		ENSP00000445961	ENSG00000121060	TRIM25	tripartite motif containing 25 [Source:HGNC Symbol;Acc:12932]	5e-42		NM_001124337	Oncorhynchus mykiss VHSV-induced protein (LOC100136000) mRNA gb-AF483536.1- Oncorhynchus mykiss clone B32 VHSV-induced protein mRNA complete cds	0		TRIM25
IMM 753	9.02241e-09	3.4588e-07	5.90072						8e-42		AF279136	Oncorhynchus mykiss haptoglobin mRNA partial cds	1e-125		HP
CUST_34_PI425348775	2.47134e-12	2.66638e-10	5.89009		ENSP00000363318	ENSG00000147168	IL2RG	interleukin 2 receptor, gamma [Source:HGNC Symbol;Acc:6010]	1e-33		IL-2Rgamma2				IL2RG
CUST_34_PI420312184	8.87632e-12	7.87526e-10	5.8849		ENSP00000445961	ENSG00000121060	TRIM25	tripartite motif containing 25 [Source:HGNC Symbol;Acc:12932]	6e-43		AM887839	Oncorhynchus mykiss mRNA for fish virus induced TRIM protein (finTRIM gene) clone LC28	0		TRIM25
TC158767	1.62797e-12	1.90414e-10	5.87257						0		not-annotated	not-annotated	not-annotated
TC161706	9.60338e-13	1.21079e-10	5.86449		ENSP00000267970	ENSG00000140391	TSPAN3	tetraspanin 3 [Source:HGNC Symbol;Acc:17752]	1e-64		BT058898	Salmo salar clone ssal-rgf-512-134 Tetraspanin-3 putative mRNA complete cds	1e-168		TSPAN3
IMM 1007	5.91325e-11	4.09086e-09	5.86186						8e-23		NM_001124633	Oncorhynchus mykiss CD209 molecule (cd209) mRNA gb-AY593994.1- Oncorhynchus mykiss CD209-like protein (CD209) mRNA complete cds	0		CLEC4E
IMM 792	1.64614e-10	9.74399e-09	5.85166						8e-88		NM_001124258	Oncorhynchus mykiss proteasome (prosome macropain) subunit beta type 9a (psmb9a) mRNA gb-AF112117.1- Oncorhynchus mykiss low molecular mass polypeptide complex subunit 2 (LMP2) mRNA complete cds	0		PSMB9
TC171598	6.042e-14	1.45265e-11	5.85055		ENSP00000245541	ENSG00000125447	GGA3	golgi-associated, gamma adaptin ear containing, ARF binding protein 3 [Source:HGNC Symbol;Acc:17079]	2e-43		AC203456	Salmo salar BAC CH214-397C7 (Children's Hospital Oakland Research Institute Atlantic Salmon BAC Library) complete sequence	1e-176		GGA3
TC143344	6.32363e-08	1.94857e-06	5.8293		ENSP00000442202	ENSG00000130287	NCAN	neurocan [Source:HGNC Symbol;Acc:2465]	1e-14		BT056914	Salmo salar clone ssal-plnb-019-209 Lectin precursor putative mRNA complete cds	2e-15		NCAN
TC171674	7.24843e-12	6.70591e-10	5.82525		ENSP00000455452	ENSG00000140968	IRF8	interferon regulatory factor 8 [Source:HGNC Symbol;Acc:5358]	1e-12		BT026755	Gasterosteus aculeatus clone CFW26-C06 mRNA sequence	8e-21		IRF8
TC145674	6.07322e-17	9.85607e-14	5.80079		ENSP00000155674	ENSG00000069998	CECR5	cat eye syndrome chromosome region, candidate 5 [Source:HGNC Symbol;Acc:1843]	2e-48		BT071829	Salmo salar clone ssal-rgf-001-084 Cat eye syndrome critical region protein 5 homolog precursor putative mRNA partial cds	3e-88		CECR5
TC134939	3.66196e-14	9.94799e-12	5.75275		ENSP00000339328	ENSG00000011422	PLAUR	plasminogen activator, urokinase receptor [Source:HGNC Symbol;Acc:9053]	4e-07		not-annotated	not-annotated	not-annotated		PLAUR
TC159998	4.26908e-08	1.3776e-06	5.74498						0		NM_001124480	Oncorhynchus mykiss cathelicidin 1 (LOC100136204) mRNA gb-AY382478.1- Oncorhynchus mykiss cathelicidin 1 mRNA complete cds	0		AMP
TC144371	1.13538e-12	1.39943e-10	5.72745		ENSP00000386244	ENSG00000115415	STAT1	signal transducer and activator of transcription 1, 91kDa [Source:HGNC Symbol;Acc:11362]	3e-30		NM_001124746	Oncorhynchus mykiss signal transducer/activator of transcription (stat1-2) mRNA gb-U60332.1-OMU60332 Oncorhynchus mykiss signal transducer/activator of transcription Stat1-2 (rbtStat1-2) mRNA complete cds	1e-175		STAT1
TC159135	4.05397e-08	1.31692e-06	5.70737		ENSP00000299855	ENSG00000149968	MMP3	matrix metallopeptidase 3 (stromelysin 1, progelatinase) [Source:HGNC Symbol;Acc:7173]	3e-46		NM_001140524	Salmo salar Collagenase 3 (mmp13) mRNA gb-BT046016.1- Salmo salar clone ssal-rgf-539-134 Collagenase 3 precursor putative mRNA complete cds	0		MMP3
TC166646	2.31106e-13	4.28635e-11	5.70728		ENSP00000384406	ENSG00000125347	IRF1	interferon regulatory factor 1 [Source:HGNC Symbol;Acc:6116]	1e-67		NM_001124293	Oncorhynchus mykiss interferon regulatory factor 1 (irf-1) mRNA gb-AF332147.1- Oncorhynchus mykiss interferon regulatory factor 1 (IRF-1) mRNA complete cds	0		IRF1
TC170129	9.67463e-11	6.24904e-09	5.70561						0		not-annotated	not-annotated	not-annotated
CUST_118_PI420312184	1.0803e-15	7.2546e-13	5.70091		ENSP00000377218	ENSG00000168310	IRF2	interferon regulatory factor 2 [Source:HGNC Symbol;Acc:6117]	1e-87		NM_001124438	Oncorhynchus mykiss interferon regulatory factor 2 (irf2) mRNA gb-AY034055.2- Oncorhynchus mykiss interferon regulatory-factor 2 mRNA complete cds	0		IRF2
TC154720	1.14834e-10	7.22561e-09	5.67216		ENSP00000257549	ENSG00000135094	SDS	serine dehydratase [Source:HGNC Symbol;Acc:10691]	9e-35		NM_053962	Rattus norvegicus serine dehydratase (Sds) mRNA gb-BC088110.1- Rattus norvegicus serine dehydratase mRNA (cDNA clone MGC:108581 IMAGE:7323391) complete cds	2e-09		SDS
TC136836	3.15769e-09	1.362e-07	5.59335		ENSP00000357008	ENSG00000158764	ITLN2	intelectin 2 [Source:HGNC Symbol;Acc:20599]	1e-131		AF281350	Oncorhynchus mykiss putative intelectin mRNA partial cds	1e-146		ITLN2
TC151597	1.58044e-08	5.64738e-07	5.58115						0		not-annotated	not-annotated	not-annotated
IMM 874	7.13958e-14	1.67518e-11	5.56256						0		AF483546	Oncorhynchus mykiss clone B124 VHSV-induced mRNA partial sequence	0
TC146846	4.11758e-08	1.33313e-06	5.54588						0		NM_001124480	Oncorhynchus mykiss cathelicidin 1 (LOC100136204) mRNA gb-AY382478.1- Oncorhynchus mykiss cathelicidin 1 mRNA complete cds	0		AMP
TC155358	8.95862e-10	4.37803e-08	5.53137						0		not-annotated	not-annotated	not-annotated
TC146576	2.21898e-11	1.732e-09	5.49816		ENSP00000243346	ENSG00000123609	NMI	N-myc (and STAT) interactor [Source:HGNC Symbol;Acc:7854]	7e-27		NM_001141821	Salmo salar Interferon-induced 35 kDa protein homolog (in35) mRNA gb-BT046104.1- Salmo salar clone ssal-rgf-541-264 Interferon-induced 35 kDa protein homolog putative mRNA complete cds	0		NMI
TC140574	1.01127e-05	0.000173057	5.49585		ENSP00000453350	ENSG00000166710	B2M	beta-2-microglobulin [Source:HGNC Symbol;Acc:914]	1e-26		L63539	Oncorhynchus mykiss (clone Jb-12) beta-2 microglobulin (B2m) mRNA complete cds	0		B2M
IMM 988	3.65648e-09	1.548e-07	5.49344						3e-25		NM_001124447	Oncorhynchus mykiss CCAAT/enhancer-binding protein beta (LOC100136165) mRNA gb-AY144611.1- Oncorhynchus mykiss CCAAT/enhancer-binding protein beta mRNA complete cds	0		CEBPB
TC132563	0.000115574	0.00142821	5.49062		ENSP00000356552	ENSG00000153029	MR1	major histocompatibility complex, class I-related [Source:HGNC Symbol;Acc:4975]	5e-59		AF287485	Oncorhynchus mykiss MHC class I heavy chain precursor (Onmy-UBA) mRNA Onmy-UBA*201 allele complete cds	0		MR1
TC142015	5.44948e-06	0.000101362	5.46926		ENSP00000299610	ENSG00000166482	MFAP4	microfibrillar-associated protein 4 [Source:HGNC Symbol;Acc:7035]	9e-91		XM_002943396	PREDICTED: Xenopus (Silurana) tropicalis microfibril-associated glycoprotein 4-like (LOC100488644) mRNA	2e-15		MFAP4
TC169345	3.83691e-13	6.02596e-11	5.45614						0		AY550353	Salmo salar clone Hae210R microsatellite sequence	8e-31
TC146637	8.45601e-14	1.91484e-11	5.44427		ENSP00000400117	ENSG00000183087	GAS6	growth arrest-specific 6 [Source:HGNC Symbol;Acc:4168]	2e-27		BT072249	Salmo salar clone ssal-rgf-518-178 Growth arrest-specific protein 6 precursor putative mRNA pseudogene cds	0		GAS6
TC156612	4.61697e-14	1.14539e-11	5.44124						0		not-annotated	not-annotated	not-annotated
TC136720	5.72527e-11	3.98915e-09	5.40615		ENSP00000261479	ENSG00000100902	PSMA6	proteasome (prosome, macropain) subunit, alpha type, 6 [Source:HGNC Symbol;Acc:9535]	1e-117		BT057463	Salmo salar clone ssal-rgb2-570-162 Proteasome subunit alpha type-6 putative mRNA complete cds	0		PSMA6
IMM 568	5.26072e-08	1.65242e-06	5.38087						0		NM_001124480	Oncorhynchus mykiss cathelicidin 1 (LOC100136204) mRNA gb-AY382478.1- Oncorhynchus mykiss cathelicidin 1 mRNA complete cds	0		AMP
TC163357	4.54391e-11	3.24735e-09	5.37589		ENSP00000254816	ENSG00000132481	TRIM47	tripartite motif containing 47 [Source:HGNC Symbol;Acc:19020]	1e-49		AM887829	Oncorhynchus mykiss mRNA for fish virus induced TRIM protein (finTRIM gene) clone LV11	0		TRIM47
TC147230	5.52163e-14	1.34414e-11	5.36242		ENSP00000266263	ENSG00000242114	MTFP1	mitochondrial fission process 1 [Source:HGNC Symbol;Acc:26945]	1e-52		XM_002915565	PREDICTED: Ailuropoda melanoleuca mitochondrial 18 kDa protein-like (LOC100481733) mRNA	2e-34		MTFP1
TC141244	1.36554e-14	4.8795e-12	5.35529		ENSP00000155674	ENSG00000069998	CECR5	cat eye syndrome chromosome region, candidate 5 [Source:HGNC Symbol;Acc:1843]	2e-48		BT071829	Salmo salar clone ssal-rgf-001-084 Cat eye syndrome critical region protein 5 homolog precursor putative mRNA partial cds	8e-98		CECR5
TC138478	1.32996e-07	3.77555e-06	5.35297		ENSP00000406797	ENSG00000230669	PSMB8	proteasome (prosome, macropain) subunit, beta type, 8 (large multifunctional peptidase 7) [Source:HGNC Symbol;Acc:9545]	1e-126		NM_001165216	Oncorhynchus mykiss Proteasome subunit beta type 8 (psb8) mRNA gb-BT074366.1- Oncorhynchus mykiss clone omyk-evo-502-244 Proteasome subunit beta type 8 precursor putative mRNA complete cds	0		PSMB8
TC161974	6.32401e-10	3.21139e-08	5.34371		ENSP00000318233				0.0001		not-annotated	not-annotated	not-annotated		STXBP2
IMM 1075	4.56804e-12	4.54788e-10	5.33159						0		U47946	Oncorhynchus mykiss RBTMx3 mRNA complete cds	0		MX1
TC143561	1.18947e-08	4.40821e-07	5.24717		ENSP00000272520	ENSG00000144119	C1QL2	complement component 1, q subcomponent-like 2 [Source:HGNC Symbol;Acc:24181]	2e-09		not-annotated	not-annotated	not-annotated		C1QL2
TC142094	3.13553e-12	3.23941e-10	5.23893		ENSP00000348110	ENSG00000013374	NUB1	negative regulator of ubiquitin-like proteins 1 [Source:HGNC Symbol;Acc:17623]	1e-84		NM_001173802	Salmo salar negative regulator of ubiquitin-like proteins 1 (nub1) mRNA gb-BT059536.1- Salmo salar clone ssal-rgf-517-165 NEDD8 ultimate buster 1 putative mRNA complete cds	0		NUB1
IMM 355	1.72037e-12	1.9874e-10	5.22136						2e-88		BT073846	Oncorhynchus mykiss clone omyk-evo-504-166 Proteasome subunit beta type 9 precursor putative mRNA complete cds	0		PSMB9
IMM 194	1.26517e-10	7.88432e-09	5.21925						3e-34		BT046997	Salmo salar clone ssal-rgb2-626-330 Galectin-9 putative mRNA complete cds	0		LGALS9C
TC162887	7.12275e-08	2.16737e-06	5.21769		ENSP00000453350	ENSG00000166710	B2M	beta-2-microglobulin [Source:HGNC Symbol;Acc:914]	2e-26		BT074080	Oncorhynchus mykiss clone omyk-evo-507-240 Beta-2-microglobulin precursor putative mRNA complete cds	0		B2M
TC157121	1.20897e-12	1.47151e-10	5.19081		ENSP00000379175	ENSG00000135363	LMO2	LIM domain only 2 (rhombotin-like 1) [Source:HGNC Symbol;Acc:6642]	4e-21		NM_001140013	Salmo salar Rhombotin-2 (rbtn2) mRNA gb-BT045068.1- Salmo salar clone ssal-rgf-511-052 Rhombotin-2 putative mRNA complete cds	0		LMO2
IMM 863	1.4945e-08	5.40475e-07	5.17374						0		AF483535	Oncorhynchus mykiss clone B191 VHSV-induced C-lectin-like protein mRNA partial cds	0
TC157426	7.40058e-13	1.01139e-10	5.15008		ENSP00000358165	ENSG00000150337	FCGR1A	Fc fragment of IgG, high affinity Ia, receptor (CD64) [Source:HGNC Symbol;Acc:3613]	1e-18		BT058951	Salmo salar clone ssal-rgf-515-305 High affinity IMM unoglobulin gamma Fc receptor I precursor putative mRNA complete cds	0		FCGR1A
TC169083	1.14921e-11	9.88089e-10	5.13643		ENSP00000267970	ENSG00000140391	TSPAN3	tetraspanin 3 [Source:HGNC Symbol;Acc:17752]	3e-68		BT058898	Salmo salar clone ssal-rgf-512-134 Tetraspanin-3 putative mRNA complete cds	0		TSPAN3
TC163168	1.40482e-13	2.8498e-11	5.11526		ENSP00000338218	ENSG00000173821	RNF213	ring finger protein 213 [Source:HGNC Symbol;Acc:14539]	3e-64		not-annotated	not-annotated	not-annotated		RNF213
TC152766	6.23135e-12	5.89089e-10	5.10267		ENSP00000394579	ENSG00000068079	IFI35	interferon-induced protein 35 [Source:HGNC Symbol;Acc:5399]	5e-31		NM_001141821	Salmo salar Interferon-induced 35 kDa protein homolog (in35) mRNA gb-BT046104.1- Salmo salar clone ssal-rgf-541-264 Interferon-induced 35 kDa protein homolog putative mRNA complete cds	0		IFI35
TC165716	4.93353e-08	1.56734e-06	5.09526		ENSP00000388841	ENSG00000170298	LGALS9B	lectin, galactoside-binding, soluble, 9B [Source:HGNC Symbol;Acc:24842]	1e-83		NM_001124191	Oncorhynchus mykiss galectin like protein (LOC100135795) mRNA dbj-AB027452.1- Oncorhynchus mykiss mRNA for galectin like protein complete cds	0		LGALS9B
TC163976	1.02409e-18	8.5505e-15	5.09487		ENSP00000407952	ENSG00000229644	NAMPTL	nicotinamide phosphoribosyltransferase-like [Source:HGNC Symbol;Acc:17633]	1e-62		BT072132	Salmo salar clone ssal-rgf-513-007 Nicotinamide phosphoribosyltransferase putative mRNA partial cds	1e-74		NAMPTL
TC138664	1.32798e-13	2.72229e-11	5.09226		ENSP00000009180	ENSG00000010278	CD9	CD9 molecule [Source:HGNC Symbol;Acc:1709]	2e-16		BT058855	Salmo salar clone ssal-rgf-508-015 CD9 antigen putative mRNA complete cds	0		CD9
TC143130	1.54665e-10	9.21408e-09	5.06608						0		CR696641	Tetraodon nigroviridis full-length cDNA	3e-11
TC152388	1.783e-08	6.2564e-07	5.03419						0		not-annotated	not-annotated	not-annotated
IMM 697	1.6899e-10	9.95763e-09	5.01764						0		BT046430	Salmo salar clone ssal-eve-502-259 CD209 antigen-like protein E putative mRNA complete cds	0		CD209
TC133671	3.92461e-09	1.65254e-07	5.00394		ENSP00000348170	ENSG00000257017	HP	haptoglobin [Source:HGNC Symbol;Acc:5141]	1e-21		AF279136	Oncorhynchus mykiss haptoglobin mRNA partial cds	1e-126		HP
TC168502	7.93579e-11	5.27459e-09	4.98583		ENSP00000009180	ENSG00000010278	CD9	CD9 molecule [Source:HGNC Symbol;Acc:1709]	1e-30		BT058855	Salmo salar clone ssal-rgf-508-015 CD9 antigen putative mRNA complete cds	1e-33		CD9
TC140107	0.000164557	0.00193343	4.97334		ENSP00000355777	ENSG00000182827	ACBD3	acyl-CoA binding domain containing 3 [Source:HGNC Symbol;Acc:15453]	9e-06		not-annotated	not-annotated	not-annotated		ACBD3
TC155650	6.86437e-11	4.66598e-09	4.97007		ENSP00000009180	ENSG00000010278	CD9	CD9 molecule [Source:HGNC Symbol;Acc:1709]	1e-30		BT058855	Salmo salar clone ssal-rgf-508-015 CD9 antigen putative mRNA complete cds	0		CD9
TC137511	5.9723e-14	1.44481e-11	4.96347		ENSP00000380303	ENSG00000110619	CARS	cysteinyl-tRNA synthetase [Source:HGNC Symbol;Acc:1493]	0		NM_001139920	Salmo salar Cysteinyl-tRNA synthetase cytoplasmic (sycc) mRNA gb-BT044883.1- Salmo salar clone ssal-rgf-506-158 Cysteinyl-tRNA synthetase cytoplasmic putative mRNA complete cds	0		CARS
TC144460	4.98051e-12	4.88629e-10	4.91212		ENSP00000418512	ENSG00000075142	SRI	sorcin [Source:HGNC Symbol;Acc:11292]	2e-55		BT074153	Oncorhynchus mykiss clone omyk-evo-501-104 Sorcin putative mRNA complete cds	0		SRI
IMM 737	4.08888e-08	1.32604e-06	4.90669						5e-38		BT050009	Salmo salar clone ssal-eve-570-356 Leukocyte cell-derived chemotaxin 2 precursor putative mRNA complete cds	0		LECT2
TC146547	1.23634e-10	7.72939e-09	4.90278		ENSP00000365991	ENSG00000102580	DNAJC3	DnaJ (Hsp40) homolog, subfamily C, member 3 [Source:HGNC Symbol;Acc:9439]	1e-31		NM_001140557	Salmo salar DnaJ homolog subfamily C member 3 (dnjc3) mRNA gb-BT046078.1- Salmo salar clone ssal-rgf-541-017 DnaJ homolog subfamily C member 3 precursor putative mRNA complete cds	0		DNAJC3
TC161320	6.36013e-13	8.91081e-11	4.8721		ENSP00000452566	ENSG00000100902	PSMA6	proteasome (prosome, macropain) subunit, alpha type, 6 [Source:HGNC Symbol;Acc:9535]	5e-69		BT057463	Salmo salar clone ssal-rgb2-570-162 Proteasome subunit alpha type-6 putative mRNA complete cds	0		PSMA6
TC169391	9.01556e-09	3.4588e-07	4.85177						0		not-annotated	not-annotated	not-annotated
TC158816	4.74674e-15	2.31101e-12	4.85032						0		BT071999	Salmo salar clone ssal-rgf-507-021 novel cds	4e-85
CUST_15_PI420312184	7.17263e-09	2.8276e-07	4.83402								AF483535	Oncorhynchus mykiss clone B191 VHSV-induced C-lectin-like protein mRNA partial cds	0
TC145822	6.55277e-14	1.55624e-11	4.8186		ENSP00000245541	ENSG00000125447	GGA3	golgi-associated, gamma adaptin ear containing, ARF binding protein 3 [Source:HGNC Symbol;Acc:17079]	2e-43		AC203456	Salmo salar BAC CH214-397C7 (Children's Hospital Oakland Research Institute Atlantic Salmon BAC Library) complete sequence	0		GGA3
TC170965	3.08836e-07	8.02459e-06	4.81489						0		NM_001124601	Oncorhynchus mykiss differentially regulated trout protein 1 (LOC100136615) mRNA gb-AF281355.1- Oncorhynchus mykiss differentially regulated trout protein 1 mRNA complete cds	2e-79
TC146390	1.94791e-11	1.56754e-09	4.7921		ENSP00000272520	ENSG00000144119	C1QL2	complement component 1, q subcomponent-like 2 [Source:HGNC Symbol;Acc:24181]	3e-13		NM_001124265	Oncorhynchus mykiss precerebellin-like protein (cblnl) mRNA gb-AF192969.2- Oncorhynchus mykiss precerebellin-like protein (CBLNL) mRNA complete cds	0		C1QL2
TC167930	2.65258e-10	1.46339e-08	4.77904		ENSP00000368450	ENSG00000112149	CD83	CD83 molecule [Source:HGNC Symbol;Acc:1703]	1e-14		AY263793	Oncorhynchus mykiss CD83 (Onmy-CD83) mRNA Onmy-CD83*OSU.1 allele complete cds	1e-107		CD83
TC163816	3.31369e-18	1.29065e-14	4.77007		ENSP00000264824	ENSG00000104903	LYL1	lymphoblastic leukemia derived sequence 1 [Source:HGNC Symbol;Acc:6734]	2e-33		BT071929	Salmo salar clone ssal-rgf-504-116 RING finger protein 213 putative mRNA partial cds	1e-88		LYL1
TC145984	4.42933e-09	1.83335e-07	4.74821		ENSP00000399826	ENSG00000232216	IGHV3-43	immunoglobulin heavy variable 3-43 [Source:HGNC Symbol;Acc:5604]	4e-38		DQ831751	Oncorhynchus mykiss clone 4-4 IMM unoglobulin mu heavy chain mRNA partial cds	0		IGHV3-43
TC162472	9.04416e-11	5.89065e-09	4.74528		ENSP00000327533	ENSG00000185674	LYG2	lysozyme G-like 2 [Source:HGNC Symbol;Acc:29615]	7e-35		NM_001146413	Salmo salar Lysozyme g (lyg) mRNA gb-BT056607.1- Salmo salar clone ssal-eve-518-062 Lysozyme g putative mRNA complete cds	1e-138		LYG2
TC145598	2.91527e-12	3.06056e-10	4.74255						0		not-annotated	not-annotated	not-annotated
IMM 526	2.07564e-11	1.63321e-09	4.69786						2e-70		NM_001124259	Oncorhynchus mykiss low molecular mass protein 2 (lmp2/d) mRNA gb-AF115540.1-AF115540 Oncorhynchus mykiss low molecular mass protein 2 (LMP2/d) mRNA complete cds	0		PSMB6
TC162804	3.95988e-10	2.09272e-08	4.69039		ENSP00000299663	ENSG00000166523	CLEC4E	C-type lectin domain family 4, member E [Source:HGNC Symbol;Acc:14555]	8e-23		NM_001124633	Oncorhynchus mykiss CD209 molecule (cd209) mRNA gb-AY593994.1- Oncorhynchus mykiss CD209-like protein (CD209) mRNA complete cds	0		CLEC4E
TC153480	1.64959e-09	7.6488e-08	4.68329		ENSP00000386047				2e-45		AF281330	Oncorhynchus mykiss haptoglobin fragment 2 mRNA partial cds	1e-121		HP
TC139897	9.57475e-07	2.20276e-05	4.66317		ENSP00000407952	ENSG00000229644	NAMPTL	nicotinamide phosphoribosyltransferase-like [Source:HGNC Symbol;Acc:17633]	1e-62		BT072132	Salmo salar clone ssal-rgf-513-007 Nicotinamide phosphoribosyltransferase putative mRNA partial cds	0		NAMPTL
TC170914	2.77401e-11	2.10204e-09	4.65663						0		AF483539	Oncorhynchus mykiss clone B143 VHSV-induced mRNA partial sequence	0
TC139616	1.29042e-11	1.09025e-09	4.65525		ENSP00000215794	ENSG00000184979	USP18	ubiquitin specific peptidase 18 [Source:HGNC Symbol;Acc:12616]	8e-26		not-annotated	not-annotated	not-annotated		USP18
TC168650	2.44281e-09	1.08489e-07	4.64912		ENSP00000436126	ENSG00000134339	SAA2	serum amyloid A2 [Source:HGNC Symbol;Acc:10514]	3e-32		AM422447	Oncorhynchus mykiss saa gene for serum amyloid A exons 1-3	1e-132		SAA2
TC132420	8.90455e-15	3.61274e-12	4.63522		ENSP00000266556	ENSG00000139192	TAPBPL	TAP binding protein-like [Source:HGNC Symbol;Acc:30683]	9e-64		NM_001124554	Oncorhynchus mykiss tapasin-related (LOC100136300) mRNA gb-DQ092326.1- Oncorhynchus mykiss OSU-142 tapasin-related mRNA complete cds	0		TAPBPL
TC158332	2.25037e-15	1.2345e-12	4.63093		ENSP00000413724	ENSG00000064393	HIPK2	homeodomain interacting protein kinase 2 [Source:HGNC Symbol;Acc:14402]	1e-64		BX470181	Zebrafish DNA sequence from clone CH211-91P22 in linkage group 18 complete sequence	1e-80		HIPK2
TC136757	5.13909e-12	5.0166e-10	4.59816		ENSP00000384406	ENSG00000125347	IRF1	interferon regulatory factor 1 [Source:HGNC Symbol;Acc:6116]	2e-67		NM_001124293	Oncorhynchus mykiss interferon regulatory factor 1 (irf-1) mRNA gb-AF332147.1- Oncorhynchus mykiss interferon regulatory factor 1 (IRF-1) mRNA complete cds	0		IRF1
CUST_115_PI420312184	9.60575e-13	1.21079e-10	4.58975		ENSP00000386244	ENSG00000115415	STAT1	signal transducer and activator of transcription 1, 91kDa [Source:HGNC Symbol;Acc:11362]	0		NM_001124707	Oncorhynchus mykiss signal transducer/activator of transcription (stat1-1) mRNA gb-U60331.1-OMU60331 Oncorhynchus mykiss signal transducer/activator of transcription Stat1 (rbtStat1-1) mRNA complete cds	0		STAT1
TC172556	2.63799e-08	8.93451e-07	4.58311		ENSP00000330341	ENSG00000184557	SOCS3	suppressor of cytokine signaling 3 [Source:HGNC Symbol;Acc:19391]	2e-84		NM_001146168	Oncorhynchus mykiss suppressor of cytokine signaling 3 (socs3) mRNA emb-AM748723.1- Oncorhynchus mykiss mRNA for suppressor of cytokine signaling 3 (socs3 gene)	0		SOCS3
CUST_135_PI420312184	6.72012e-10	3.36429e-08	4.57511		ENSP00000445961	ENSG00000121060	TRIM25	tripartite motif containing 25 [Source:HGNC Symbol;Acc:12932]	3e-40		NM_001160506	Oncorhynchus mykiss fish virus induced TRIM protein (fintrim) mRNA	0		TRIM25
TC169487	1.96319e-12	2.20995e-10	4.57106		ENSP00000359787	ENSG00000137959	IFI44L	interferon-induced protein 44-like [Source:HGNC Symbol;Acc:17817]	3e-68		NM_001140400	Salmo salar Interferon-induced protein 44 (ifi44) mRNA gb-BT045795.1- Salmo salar clone ssal-rgf-531-214 Interferon-induced protein 44 putative mRNA complete cds	1e-20		IFI44L
TC138753	2.60017e-11	1.99359e-09	4.56656		ENSP00000215794	ENSG00000184979	USP18	ubiquitin specific peptidase 18 [Source:HGNC Symbol;Acc:12616]	1e-37		not-annotated	not-annotated	not-annotated		USP18
TC153214	1.87552e-08	6.54565e-07	4.56103		ENSP00000390286	ENSG00000171916	LGALS9C	lectin, galactoside-binding, soluble, 9C [Source:HGNC Symbol;Acc:33874]	9e-36		BT059277	Salmo salar clone ssal-rgf-538-082 Galectin-9 putative mRNA complete cds	0		LGALS9C
IMM 845	7.32426e-13	1.00448e-10	4.53817						1e-67		NM_001124293	Oncorhynchus mykiss interferon regulatory factor 1 (irf-1) mRNA gb-AF332147.1- Oncorhynchus mykiss interferon regulatory factor 1 (IRF-1) mRNA complete cds	0		IRF1
TC164700	2.43385e-12	2.64056e-10	4.53743		ENSP00000453077	ENSG00000185880	TRIM69	tripartite motif containing 69 [Source:HGNC Symbol;Acc:17857]	9e-36		NM_001140573	Salmo salar 52 kDa Ro protein (ro52) mRNA gb-BT046206.1- Salmo salar clone ssal-eve-559-357 52 kDa Ro protein putative mRNA complete cds	2e-30		TRIM69
TC136119	5.65146e-05	0.000772347	4.51638						0		not-annotated	not-annotated	not-annotated
IMM 984	1.8754e-07	5.1404e-06	4.50451						0		NM_001124480	Oncorhynchus mykiss cathelicidin 1 (LOC100136204) mRNA gb-AY382478.1- Oncorhynchus mykiss cathelicidin 1 mRNA complete cds	0		AMP
CUST_77_PI420312184	1.40076e-12	1.67871e-10	4.47933		ENSP00000370989	ENSG00000120217	CD274	CD274 molecule [Source:HGNC Symbol;Acc:17635]	7e-29		NM_001141351	Salmo salar Programmed cell death 1 ligand 1 (pdl1) mRNA gb-BT049246.1- Salmo salar clone ssal-sjb-011-129 Programmed cell death 1 ligand 1 precursor putative mRNA complete cds	0		CD274
IMM 421	1.59327e-11	1.31197e-09	4.47685						2e-70		NM_001124259	Oncorhynchus mykiss low molecular mass protein 2 (lmp2/d) mRNA gb-AF115540.1-AF115540 Oncorhynchus mykiss low molecular mass protein 2 (LMP2/d) mRNA complete cds	0		PSMB6
TC147056	1.35443e-06	3.00248e-05	4.45921						0		not-annotated	not-annotated	not-annotated
IMM 530	4.79389e-13	7.18144e-11	4.45917						1e-67		NM_001124293	Oncorhynchus mykiss interferon regulatory factor 1 (irf-1) mRNA gb-AF332147.1- Oncorhynchus mykiss interferon regulatory factor 1 (IRF-1) mRNA complete cds	0		IRF1
IMM 190	3.51461e-09	1.49444e-07	4.45025						3e-47		NM_001124191	Oncorhynchus mykiss galectin like protein (LOC100135795) mRNA dbj-AB027452.1- Oncorhynchus mykiss mRNA for galectin like protein complete cds	0		LGALS9B
TC136203	2.21125e-09	9.9338e-08	4.4419		ENSP00000370532	ENSG00000122034	GTF3A	general transcription factor IIIA [Source:HGNC Symbol;Acc:4662]	2e-63		not-annotated	not-annotated	not-annotated		GTF3A
TC136316	3.81833e-10	2.02802e-08	4.43136		ENSP00000390286	ENSG00000171916	LGALS9C	lectin, galactoside-binding, soluble, 9C [Source:HGNC Symbol;Acc:33874]	1e-35		BT059277	Salmo salar clone ssal-rgf-538-082 Galectin-9 putative mRNA complete cds	0		LGALS9C
TC136475	1.62839e-08	5.79216e-07	4.40915		ENSP00000306157	ENSG00000168685	IL7R	interleukin 7 receptor [Source:HGNC Symbol;Acc:6024]	2e-09		NM_001124623	Oncorhynchus mykiss interleukin 21 receptor (il21r) mRNA emb-AJ634731.1- Oncorhynchus mykiss mRNA for putative interleukin-21 receptor (il21r gene)	0		IL7R
TC137463	3.91319e-06	7.60933e-05	4.40619		ENSP00000265028	ENSG00000090520	DNAJB11	DnaJ (Hsp40) homolog, subfamily B, member 11 [Source:HGNC Symbol;Acc:14889]	2e-26		XM_002716458	PREDICTED: Oryctolagus cuniculus DnaJ (Hsp40) homolog subfamily B member 11 (LOC100343826) mRNA	2e-10		DNAJB11
TC134557	1.06106e-11	9.2043e-10	4.39645		ENSP00000244061	ENSG00000124226	RNF114	ring finger protein 114 [Source:HGNC Symbol;Acc:13094]	4e-63		NM_001139893	Salmo salar Zinc finger protein 313 (zn313) mRNA gb-BT044833.1- Salmo salar clone ssal-rgf-505-068 Zinc finger protein 313 putative mRNA complete cds	0		RNF114
TC138191	4.80318e-10	2.50776e-08	4.39506		ENSP00000388841	ENSG00000170298	LGALS9B	lectin, galactoside-binding, soluble, 9B [Source:HGNC Symbol;Acc:24842]	5e-73		NM_001124608	Oncorhynchus mykiss VHSV-induced protein-9 (lgals9) mRNA gb-AF483533.1- Oncorhynchus mykiss VHSV-induced protein-9 mRNA complete cds	0		LGALS9B
TC154060	4.05282e-12	4.06839e-10	4.35631		ENSP00000379175	ENSG00000135363	LMO2	LIM domain only 2 (rhombotin-like 1) [Source:HGNC Symbol;Acc:6642]	1e-105		NM_001160508	Oncorhynchus mykiss Rhombotin-2 (rbtn2) mRNA gb-BT073006.1- Oncorhynchus mykiss clone omyk-evn-506-011 Rhombotin-2 putative mRNA complete cds	0		LMO2
IMM 873	1.25754e-14	4.63027e-12	4.34025						0		AF483545	Oncorhynchus mykiss clone B160 VHSV-induced mRNA partial sequence	0
TC152594	1.80644e-06	3.86375e-05	4.32554		ENSP00000402803	ENSG00000106608	URGCP	upregulator of cell proliferation [Source:HGNC Symbol;Acc:30890]	1e-48		XM_678994	PREDICTED: Danio rerio interferon-induced very large GTPase 1-like (LOC556241) mRNA	8e-48		URGCP
IMM 758	4.86019e-13	7.25286e-11	4.32258						1e-83		NM_001124191	Oncorhynchus mykiss galectin like protein (LOC100135795) mRNA dbj-AB027452.1- Oncorhynchus mykiss mRNA for galectin like protein complete cds	0		LGALS9B
TC151911	7.27761e-13	1.00161e-10	4.30222		ENSP00000263549	ENSG00000059378	PARP12	poly (ADP-ribose) polymerase family, member 12 [Source:HGNC Symbol;Acc:21919]	2e-65		BT059191	Salmo salar clone ssal-rgf-531-221 Poly polymerase 12 putative mRNA complete cds	0		PARP12
TC162099	3.58029e-07	9.1143e-06	4.29484						0		NM_001124601	Oncorhynchus mykiss differentially regulated trout protein 1 (LOC100136615) mRNA gb-AF281355.1- Oncorhynchus mykiss differentially regulated trout protein 1 mRNA complete cds	1e-178
IMM 808	5.96456e-13	8.50966e-11	4.29435						4e-09		AF281330	Oncorhynchus mykiss haptoglobin fragment 2 mRNA partial cds	1e-126		HP
TC170649	6.20664e-10	3.16417e-08	4.28916						0		not-annotated	not-annotated	not-annotated
TC143805	1.61085e-11	1.32086e-09	4.26305		ENSP00000449331	ENSG00000134283	PPHLN1	periphilin 1 [Source:HGNC Symbol;Acc:19369]	2e-23		NM_001140913	Salmo salar Periphilin-1 (pphln) mRNA gb-BT047503.1- Salmo salar clone ssal-evf-525-375 Periphilin-1 putative mRNA complete cds	0		PPHLN1
TC159367	8.91014e-14	2.00602e-11	4.25542						0		not-annotated	not-annotated	not-annotated
TC144988	1.37188e-13	2.79757e-11	4.24809						0		not-annotated	not-annotated	not-annotated
TC148503	3.98415e-08	1.29748e-06	4.22943						0		not-annotated	not-annotated	not-annotated
CUST_6_PI420312184	6.44901e-10	3.25366e-08	4.22022						0		AF483544	Oncorhynchus mykiss clone B21 VHSV-induced mRNA partial sequence	0
TC166481	3.16872e-06	6.33891e-05	4.18448		ENSP00000396981				9e-82		not-annotated	not-annotated	not-annotated		ASTE1
TC165178	1.78806e-10	1.03937e-08	4.17389						0		not-annotated	not-annotated	not-annotated
IMM 481	1.39268e-08	5.08852e-07	4.14608						3e-26		AY283059	Oncorhynchus mykiss CCAAT/enhancer binding protein beta (C/EBPbeta) gene complete cds	0		CEBPB
TC133073	1.43026e-10	8.63678e-09	4.14032		ENSP00000247470	ENSG00000103490	PYCARD	PYD and CARD domain containing [Source:HGNC Symbol;Acc:16608]	2e-12		BT074231	Oncorhynchus mykiss clone omyk-evo-514-002 Apoptosis-associated speck-like protein containing a CARD putative mRNA complete cds	0		PYCARD
TC154838	7.379e-05	0.000974254	4.1383		ENSP00000299663	ENSG00000166523	CLEC4E	C-type lectin domain family 4, member E [Source:HGNC Symbol;Acc:14555]	4e-22		NM_001124633	Oncorhynchus mykiss CD209 molecule (cd209) mRNA gb-AY593994.1- Oncorhynchus mykiss CD209-like protein (CD209) mRNA complete cds	0		CLEC4E
TC153419	1.36587e-06	3.02441e-05	4.1353		ENSP00000437168	ENSG00000117226	GBP3	guanylate binding protein 3 [Source:HGNC Symbol;Acc:4184]	1e-88		BT059640	Salmo salar clone ssal-rgf-538-297 Interferon-induced guanylate-binding protein 1 putative mRNA complete cds	0		GBP3
TC157152	3.73095e-13	6.02596e-11	4.1339		ENSP00000415939	ENSG00000236287	ZBED5	zinc finger, BED-type containing 5 [Source:HGNC Symbol;Acc:30803]	3e-81		EU008541	Salmo salar neurogranin TIP41-like protein (TIP41) MHC class II antigen beta chain (Sasa-DBB) MHC class II antigen alpha chain (Sasa-DBA) leucine rich repeat containing 35-like protein and alpha-tectorin-like protein genes complete cds	1e-15		ZBED5
TC135388	2.01291e-11	1.59442e-09	4.1301		ENSP00000449331	ENSG00000134283	PPHLN1	periphilin 1 [Source:HGNC Symbol;Acc:19369]	9e-24		NM_001140913	Salmo salar Periphilin-1 (pphln) mRNA gb-BT047503.1- Salmo salar clone ssal-evf-525-375 Periphilin-1 putative mRNA complete cds	0		PPHLN1
TC141725	3.83249e-13	6.02596e-11	4.10728		ENSP00000360869	ENSG00000185745	IFIT1	interferon-induced protein with tetratricopeptide repeats 1 [Source:HGNC Symbol;Acc:5407]	2e-25		not-annotated	not-annotated	not-annotated		IFIT1
TC158193	1.88194e-12	2.13702e-10	4.10506		ENSP00000417664	ENSG00000138496	PARP9	poly (ADP-ribose) polymerase family, member 9 [Source:HGNC Symbol;Acc:24118]	2e-30		not-annotated	not-annotated	not-annotated		PARP9
TC136181	2.19913e-05	0.000341667	4.09871		ENSP00000385333	ENSG00000115758	ODC1	ornithine decarboxylase 1 [Source:HGNC Symbol;Acc:8109]	2e-19		BT045263	Salmo salar clone ssal-rgf-516-350 Ornithine decarboxylase 1 putative mRNA complete cds	0		ODC1
TC168435	1.85359e-06	3.9408e-05	4.08152		ENSP00000327251	ENSG00000007171	NOS2	nitric oxide synthase 2, inducible [Source:HGNC Symbol;Acc:7873]	0		AJ300555	Oncorhynchus mykiss mRNA for inducible nitric oxide synthase (iNOS gene)	1e-50		NOS2
TC141687	3.97951e-10	2.10024e-08	4.07102		ENSP00000399918	ENSG00000221926	TRIM16	tripartite motif containing 16 [Source:HGNC Symbol;Acc:17241]	2e-24		AM887801	Oncorhynchus mykiss mRNA for fish virus induced TRIM protein (finTRIM gene) clone LC16	0		TRIM16
IMM 193	9.90861e-13	1.24494e-10	4.06523						7e-06		BT059216	Salmo salar clone ssal-rgf-534-056 Galectin-3-binding protein precursor putative mRNA complete cds	0		LGALS3BP
TC153387	5.1645e-11	3.64406e-09	4.06329		ENSP00000315564	ENSG00000170298	LGALS9B	lectin, galactoside-binding, soluble, 9B [Source:HGNC Symbol;Acc:24842]	1e-81		BT045198	Salmo salar clone ssal-rgf-514-256 Galectin-9 putative mRNA complete cds	0		LGALS9B
IMM 992	1.62607e-06	3.52247e-05	4.05472						3e-15		AY263797	Oncorhynchus mykiss CD83 (Onmy-CD83) mRNA Onmy-CD83*HC.2 allele complete cds	0		CD83
TC142337	1.99707e-15	1.16998e-12	4.05312		ENSP00000361359	ENSG00000101017	CD40	CD40 molecule, TNF receptor superfamily member 5 [Source:HGNC Symbol;Acc:11919]	2e-38		NM_001141236	Salmo salar Tumor necrosis factor receptor superfamily member 5 (tnr5) mRNA gb-BT048748.1- Salmo salar clone ssal-sjb-009-045 Tumor necrosis factor receptor superfamily member 5 precursor putative mRNA complete cds	1e-90		CD40
TC134683	1.98257e-11	1.58236e-09	4.0244		ENSP00000270586	ENSG00000142507	PSMB6	proteasome (prosome, macropain) subunit, beta type, 6 [Source:HGNC Symbol;Acc:9543]	1e-59		BT073031	Oncorhynchus mykiss clone omyk-evn-509-361 Proteasome subunit beta type 9 precursor putative mRNA complete cds	0		PSMB6
TC155239	8.90612e-07	2.06233e-05	4.01564		ENSP00000276914	ENSG00000147872	PLIN2	perilipin 2 [Source:HGNC Symbol;Acc:248]	4e-12		BT072598	Salmo salar clone ssal-rgf-532-023 Adipophilin putative mRNA partial cds	0		PLIN2
TC163296	8.19105e-15	3.39397e-12	3.99889						0		not-annotated	not-annotated	not-annotated
IMM 539	2.43255e-14	7.51946e-12	3.99065						1e-70		NM_001124335	Oncorhynchus mykiss VHSV-induced protein-6 (LOC100135998) mRNA gb-AF483532.1- Oncorhynchus mykiss VHSV-induced protein-6 mRNA complete cds	0		DRAM1
TC164957	3.90214e-14	1.033e-11	3.98451						0		not-annotated	not-annotated	not-annotated
TC148808	2.04541e-13	3.92447e-11	3.9836		ENSP00000359787	ENSG00000137959	IFI44L	interferon-induced protein 44-like [Source:HGNC Symbol;Acc:17817]	2e-86		not-annotated	not-annotated	not-annotated		IFI44L
TC156800	4.69863e-10	2.45977e-08	3.9811		ENSP00000353824	ENSG00000198355	PIM3	pim-3 oncogene [Source:HGNC Symbol;Acc:19310]	1e-107		NM_001139796	Salmo salar pim-1 oncogene (pim1) mRNA gb-BT044672.1- Salmo salar clone ssal-rgf-002-229 Serine/threonine-protein kinase Pim-1 putative mRNA complete cds	0		PIM3
TC168217	2.06819e-07	5.60571e-06	3.97114						0		not-annotated	not-annotated	not-annotated
IMM 541	6.4089e-10	3.24182e-08	3.95915						5e-42		NM_001124337	Oncorhynchus mykiss VHSV-induced protein (LOC100136000) mRNA gb-AF483536.1- Oncorhynchus mykiss clone B32 VHSV-induced protein mRNA complete cds	0		TRIM25
TC157756	8.0073e-13	1.06807e-10	3.91814						0		not-annotated	not-annotated	not-annotated
IMM 860	1.8434e-14	6.20635e-12	3.91604						1e-70		NM_001124335	Oncorhynchus mykiss VHSV-induced protein-6 (LOC100135998) mRNA gb-AF483532.1- Oncorhynchus mykiss VHSV-induced protein-6 mRNA complete cds	0		DRAM1
TC133469	4.92345e-10	2.56712e-08	3.89251		ENSP00000374265	ENSG00000176153	GPX2	glutathione peroxidase 2 (gastrointestinal) [Source:HGNC Symbol;Acc:4554]	5e-85		NM_001124525	Oncorhynchus mykiss glutathione peroxidase type 2 (LOC100136264) mRNA gb-AY622862.1- Oncorhynchus mykiss glutathione peroxidase type 2 mRNA complete cds	0		GPX2
TC146039	8.50351e-13	1.11173e-10	3.89051		ENSP00000389559	ENSG00000234545	FAM133B	family with sequence similarity 133, member B [Source:HGNC Symbol;Acc:28629]	7e-34		BT057822	Salmo salar clone ssal-eve-555-236 FAM133 putative mRNA complete cds	3e-17		FAM133B
IMM 195	1.12649e-09	5.4034e-08	3.886						1e-35		BT059277	Salmo salar clone ssal-rgf-538-082 Galectin-9 putative mRNA complete cds	0		LGALS9C
TC170538	1.98879e-12	2.23232e-10	3.88104						0		not-annotated	not-annotated	not-annotated
TC146568	9.97267e-07	2.28083e-05	3.87786		ENSP00000309087	ENSG00000173261	PLAC8L1	PLAC8-like 1 [Source:HGNC Symbol;Acc:31746]	5e-16		BT072227	Salmo salar clone ssal-rgf-517-250 PLAC8-like protein 1 putative mRNA pseudogene cds	0		PLAC8L1
TC145204	2.71523e-08	9.14839e-07	3.8746		ENSP00000394090	ENSG00000230669	PSMB8	proteasome (prosome, macropain) subunit, beta type, 8 (large multifunctional peptidase 7) [Source:HGNC Symbol;Acc:9545]	5e-26		AB162343	Oncorhynchus mykiss genes MHC class I b region complete cds	0		PSMB8
IMM 667	5.82731e-10	2.9943e-08	3.87375						1e-84		BT060285	Salmo salar clone ssal-rgh-512-226 Proteasome subunit beta type-8 precursor putative mRNA complete cds	0		PSMB8
TC132733	4.16964e-17	7.73348e-14	3.87326						0		not-annotated	not-annotated	not-annotated
TC165795	5.41898e-10	2.79925e-08	3.85379						0		not-annotated	not-annotated	not-annotated
TC135848	3.16263e-08	1.05735e-06	3.84968		ENSP00000276914	ENSG00000147872	PLIN2	perilipin 2 [Source:HGNC Symbol;Acc:248]	8e-79		BT072598	Salmo salar clone ssal-rgf-532-023 Adipophilin putative mRNA partial cds	9e-33		PLIN2
IMM 524	6.6338e-08	2.0281e-06	3.84488						5e-15		NM_001124254	Oncorhynchus mykiss chemokine CK-1 precursor (LOC100135878) mRNA gb-AF093814.1-AF093814 Oncorhynchus mykiss chemokine CK-1 precursor mRNA complete cds	0		CCL20
TC157757	1.35265e-11	1.13544e-09	3.83869		ENSP00000398528	ENSG00000198925	ATG9A	autophagy related 9A [Source:HGNC Symbol;Acc:22408]	9e-39		NM_001083031	Danio rerio ATG9 autophagy related 9 homolog A (S. cerevisiae) (atg9a) mRNA gb-BC133145.1- Danio rerio zgc:158700 mRNA (cDNA clone MGC:158700 IMAGE:7401585) complete cds	2e-19		ATG9A
TC134689	3.74079e-06	7.31426e-05	3.82648		ENSP00000273550	ENSG00000167996	FTH1	ferritin, heavy polypeptide 1 [Source:HGNC Symbol;Acc:3976]	2e-88		BT073320	Oncorhynchus mykiss clone omyk-evn-507-379 Ferritin middle subunit putative mRNA complete cds	0		FTH1
TC163327	1.15384e-11	9.89672e-10	3.82361						0		U58901	Salmo salar microsatellite Ssa132 DNA	8e-10
TC157403	2.15298e-13	4.09055e-11	3.81704						0		not-annotated	not-annotated	not-annotated
TC160566	2.17469e-12	2.42006e-10	3.78303		ENSP00000164227	ENSG00000069399	BCL3	B-cell CLL/lymphoma 3 [Source:HGNC Symbol;Acc:998]	1e-43		BT072728	Salmo salar clone ssal-rgf-538-095 B-cell lymphoma 3-encoded protein putative mRNA pseudogene cds	0		BCL3
TC168101	5.00782e-10	2.60761e-08	3.76783						0		not-annotated	not-annotated	not-annotated
IMM 207	4.2061e-11	3.03377e-09	3.76711						3e-45		EF101945	Oncorhynchus keta clone Oke.HP.71.50 haptoglobin (HP) gene partial sequence	1e-102		HP
TC134331	7.14098e-05	0.000946679	3.7663		ENSP00000439043				9e-16		NM_001124370	Oncorhynchus mykiss matrix metalloproteinase 9 (mmp9) mRNA emb-AJ320533.1- Oncorhynchus mykiss mRNA for matrix metalloproteinase 9 (mmp9 gene)	0		MMP9
TC161277	8.52543e-17	1.18592e-13	3.76522						0		not-annotated	not-annotated	not-annotated
TC163443	9.21138e-13	1.17626e-10	3.76505		ENSP00000395259	ENSG00000232040	SCAND3	SCAN domain containing 3 [Source:HGNC Symbol;Acc:13851]	2e-68		EF467299	Salmo salar clone 249L01 TCR-alpha/delta locus genomic sequence	6e-54		SCAND3
IMM 510	2.79772e-06	5.66659e-05	3.75972						9e-85		DQ400413	Oncorhynchus mykiss STEAP family member 4 (STEAP4) mRNA partial cds	0		STEAP4
TC159407	4.86356e-12	4.79572e-10	3.7582		ENSP00000384406	ENSG00000125347	IRF1	interferon regulatory factor 1 [Source:HGNC Symbol;Acc:6116]	0.0006		FN806856	Salmo salar mRNA for interferon regulatory factor 1 isoform 2 (IRF1-2 gene)	0		IRF1
TC159357	2.99118e-11	2.24477e-09	3.74791		ENSP00000386244	ENSG00000115415	STAT1	signal transducer and activator of transcription 1, 91kDa [Source:HGNC Symbol;Acc:11362]	0		NM_001124746	Oncorhynchus mykiss signal transducer/activator of transcription (stat1-2) mRNA gb-U60332.1-OMU60332 Oncorhynchus mykiss signal transducer/activator of transcription Stat1-2 (rbtStat1-2) mRNA complete cds	0		STAT1
TC143594	5.51006e-12	5.32534e-10	3.74224		ENSP00000407723	ENSG00000166974	MAPRE2	microtubule-associated protein, RP/EB family, member 2 [Source:HGNC Symbol;Acc:6891]	1e-136		BT072387	Salmo salar clone ssal-rgf-523-215 Microtubule-associated protein RP/EB family member 2 putative mRNA pseudogene cds	1e-156		MAPRE2
IMM 974	1.82054e-06	3.88751e-05	3.72755						7e-41		NM_001136548	Salmo salar interferon regulatory factor 7 (irf7) mRNA gb-BT045216.1- Salmo salar clone ssal-rgf-515-116 Interferon regulatory factor 7 putative mRNA complete cds	0		IRF5
IMM 839	3.59365e-05	0.000524032	3.72341						0		AF291718	Oncorhynchus mykiss VHSV-induced protein 2 (vig2) gene complete cds	0
TC149644	5.93861e-08	1.84158e-06	3.69811						0		not-annotated	not-annotated	not-annotated
IMM 864	3.04854e-11	2.27903e-09	3.6934						5e-42		NM_001124337	Oncorhynchus mykiss VHSV-induced protein (LOC100136000) mRNA gb-AF483536.1- Oncorhynchus mykiss clone B32 VHSV-induced protein mRNA complete cds	0		TRIM25
TC157286	2.29252e-09	1.02516e-07	3.69267		ENSP00000312766	ENSG00000091972	CD200	CD200 molecule [Source:HGNC Symbol;Acc:7203]	1e-16		BT072197	Salmo salar clone ssal-rgf-516-138 OX-2 membrane glycoprotein precursor putative mRNA pseudogene cds	0		CD200
TC144620	0.000714987	0.00660845	3.69248		ENSP00000316746	ENSG00000180644	PRF1	perforin 1 (pore forming protein) [Source:HGNC Symbol;Acc:9360]	3e-15		BT044939	Salmo salar clone ssal-rgf-508-047 Perforin-1 precursor putative mRNA complete cds	0		PRF1
IMM 1076	1.26257e-12	1.52247e-10	3.69155						0		NM_001124707	Oncorhynchus mykiss signal transducer/activator of transcription (stat1-1) mRNA gb-U60331.1-OMU60331 Oncorhynchus mykiss signal transducer/activator of transcription Stat1 (rbtStat1-1) mRNA complete cds	0		STAT1
TC164572	2.79803e-13	4.78457e-11	3.68435						0		not-annotated	not-annotated	not-annotated
TC144816	3.06971e-09	1.32606e-07	3.67657		ENSP00000432867	ENSG00000175334	BANF1	barrier to autointegration factor 1 [Source:HGNC Symbol;Acc:17397]	9e-25		BT043988	Salmo salar clone HM4_2802 hypothetical protein mRNA complete cds	0		BANF1
TC145945	3.49476e-08	1.15159e-06	3.67473		ENSP00000318214	ENSG00000168961	LGALS9	lectin, galactoside-binding, soluble, 9 [Source:HGNC Symbol;Acc:6570]	3e-35		BT046997	Salmo salar clone ssal-rgb2-626-330 Galectin-9 putative mRNA complete cds	0		LGALS9
TC134223	1.3116e-09	6.2528e-08	3.66446		ENSP00000443075	ENSG00000111816	FRK	fyn-related kinase [Source:HGNC Symbol;Acc:3955]	1e-107		NM_001140611	Salmo salar Tyrosine-protein kinase SRK2 (srk2) mRNA gb-BT046361.1- Salmo salar clone ssal-sjb-009-071 Tyrosine-protein kinase SRK2 putative mRNA complete cds	0		FRK
TC135153	1.07995e-05	0.000183841	3.65886		ENSP00000361616	ENSG00000165644	COMTD1	catechol-O-methyltransferase domain containing 1 [Source:HGNC Symbol;Acc:26309]	8e-66		BT049266	Salmo salar clone ssal-eve-506-151 Catechol-O-methyltransferase domain-containing protein 1 putative mRNA complete cds	0		COMTD1
TC154813	2.34828e-12	2.56946e-10	3.6576		ENSP00000453350	ENSG00000166710	B2M	beta-2-microglobulin [Source:HGNC Symbol;Acc:914]	2e-26		L63538	Oncorhynchus mykiss (clone Jb-11) beta-2 microglobulin (B2m) mRNA complete cds	0		B2M
TC134142	4.45649e-14	1.13988e-11	3.65714		ENSP00000377218	ENSG00000168310	IRF2	interferon regulatory factor 2 [Source:HGNC Symbol;Acc:6117]	4e-88		NM_001124438	Oncorhynchus mykiss interferon regulatory factor 2 (irf2) mRNA gb-AY034055.2- Oncorhynchus mykiss interferon regulatory-factor 2 mRNA complete cds	0		IRF2
TC156248	5.97061e-08	1.85003e-06	3.64952		ENSP00000427463	ENSG00000129128	SPCS3	signal peptidase complex subunit 3 homolog (S. cerevisiae) [Source:HGNC Symbol;Acc:26212]	1e-109		BT125170	Salmo salar clone ssal-rgb2-582-164 Signal peptidase complex subunit 3 putative mRNA complete cds	2e-45		SPCS3
TC163249	1.5185e-10	9.0851e-09	3.64352		ENSP00000257604	ENSG00000135148	TRAFD1	TRAF-type zinc finger domain containing 1 [Source:HGNC Symbol;Acc:24808]	8e-15		not-annotated	not-annotated	not-annotated		TRAFD1
IMM 741	1.35981e-09	6.42758e-08	3.63252						6e-07		NM_001141821	Salmo salar Interferon-induced 35 kDa protein homolog (in35) mRNA gb-BT046104.1- Salmo salar clone ssal-rgf-541-264 Interferon-induced 35 kDa protein homolog putative mRNA complete cds	1e-160		IFI35
TC148883	2.51942e-13	4.534e-11	3.62562		ENSP00000341028	ENSG00000114316	USP4	ubiquitin specific peptidase 4 (proto-oncogene) [Source:HGNC Symbol;Acc:12627]	9e-07		GQ505859	Salmo salar clone BAC CHORI214-439H13 genomic sequence	3e-17		USP4
TC153030	3.64827e-09	1.54621e-07	3.59867		ENSP00000456912	ENSG00000083799	CYLD	cylindromatosis (turban tumor syndrome) [Source:HGNC Symbol;Acc:2584]	2e-14		not-annotated	not-annotated	not-annotated		CYLD
TC132383	0.000301517	0.00320868	3.58078		ENSP00000227378	ENSG00000109971	HSPA8	heat shock 70kDa protein 8 [Source:HGNC Symbol;Acc:5241]	0		NM_001124745	Oncorhynchus mykiss heat shock protein 70b (hsp70b) mRNA dbj-AB176855.1- Oncorhynchus mykiss HSP70b mRNA for heat shock 70kDa protein complete cds	0		HSPA8
TC132406	0.000359174	0.0037206	3.57933		ENSP00000405365	ENSG00000228964	HLA-B	major histocompatibility complex, class I, B [Source:HGNC Symbol;Acc:4932]	2e-47		AF287490	Oncorhynchus mykiss MHC class I heavy chain precursor (Onmy-UBA) mRNA Onmy-UBA*503 allele complete cds	0		HLA-B
IMM 690	3.39799e-12	3.48285e-10	3.56816						2e-24		BT048886	Salmo salar clone ssal-evd-534-170 Proteasome subunit beta type-7 precursor putative mRNA complete cds	0		PSMB7
TC164539	7.03093e-06	0.000125676	3.56375		ENSP00000438973				1e-114		BT072418	Salmo salar clone ssal-rgf-524-368 Phosphoenolpyruvate carboxykinase cytosolic putative mRNA partial cds	0		PCK1
TC159655	8.23795e-09	3.199e-07	3.55826						0		BT072076	Salmo salar clone ssal-rgf-510-206 novel cds	8e-23
TC159990	1.14024e-07	3.30352e-06	3.55199						0		not-annotated	not-annotated	not-annotated
IMM 268	7.75482e-12	7.0902e-10	3.55112						9e-54		not-annotated	not-annotated	not-annotated		IFI44L
TC143009	7.90372e-16	6.15684e-13	3.54838		ENSP00000362608	ENSG00000137193	PIM1	pim-1 oncogene [Source:HGNC Symbol;Acc:8986]	1e-155		BT072178	Salmo salar clone ssal-rgf-515-103 Proto-oncogene serine/threonine-protein kinase Pim-1 putative mRNA pseudogene cds	7e-40		PIM1
TC168251	1.03434e-11	9.03287e-10	3.54685		ENSP00000396320	ENSG00000007314	SCN4A	sodium channel, voltage-gated, type IV, alpha subunit [Source:HGNC Symbol;Acc:10591]	1e-175		EU621901	Oncorhynchus tshawytscha clone ChinookGH2 growth hormone 2 gene complete cds; and skeletal muscle sodium channel alpha subunit-like myosin alkali light chain-like and microtubule-associated protein Tau-like genes complete sequence	5e-15		SCN4A
TC164007	3.02309e-12	3.1483e-10	3.53767		ENSP00000359380	ENSG00000099194	SCD	stearoyl-CoA desaturase (delta-9-desaturase) [Source:HGNC Symbol;Acc:10571]	1e-152		NM_001139980	Salmo salar Acyl-CoA desaturase (acod) mRNA gb-BT044999.1- Salmo salar clone ssal-rgf-509-199 Acyl-CoA desaturase putative mRNA complete cds	1e-13		SCD
TC132395	0.000541258	0.00523568	3.52861		ENSP00000372685	ENSG00000206281	TAPBP	TAP binding protein (tapasin) [Source:HGNC Symbol;Acc:11566]	2e-36		NM_001124553	Oncorhynchus mykiss tapasin long form (LOC100136299) mRNA gb-DQ092322.1- Oncorhynchus mykiss OSU-142 tapasin long form mRNA complete cds	0		TAPBP
TC153776	7.55455e-11	5.04703e-09	3.50488		ENSP00000356552	ENSG00000153029	MR1	major histocompatibility complex, class I-related [Source:HGNC Symbol;Acc:4975]	5e-53		AY253140	Oncorhynchus mykiss MHC class 1b antigen (Onmy-UGA) mRNA Onmy-UGA*0101 allele complete cds	0		MR1
IMM 742	1.12173e-13	2.38744e-11	3.49628						2e-25		not-annotated	not-annotated	not-annotated		IFIT1
IMM 67	3.88972e-08	1.26885e-06	3.49573						3e-27		NM_001172498	Oncorhynchus mykiss CCAAT/enhancer binding protein beta2 (LOC100379112) mRNA gb-DQ423470.1- Oncorhynchus mykiss CCAAT/enhancer binding protein beta2 mRNA complete cds	0		CEBPB
TC147791	2.14333e-08	7.40733e-07	3.48591		ENSP00000381718	ENSG00000131508	UBE2D2	ubiquitin-conjugating enzyme E2D 2 [Source:HGNC Symbol;Acc:12475]	1e-104		BT045035	Salmo salar clone ssal-rgf-510-148 Ubiquitin-conjugating enzyme E2 D2 putative mRNA complete cds	0		UBE2D2
TC152708	4.52342e-15	2.28809e-12	3.48477		ENSP00000367714	ENSG00000197921	HES5	hairy and enhancer of split 5 (Drosophila) [Source:HGNC Symbol;Acc:19764]	2e-16		NM_001140664	Salmo salar hairy and enhancer of split 5 (Drosophila) (hes5) mRNA gb-BT046529.1- Salmo salar clone ssal-rgb2-533-311 Transcription factor HES-5 putative mRNA complete cds	1e-145		HES5
TC167624	2.01406e-11	1.59442e-09	3.48337		ENSP00000438345	ENSG00000163659	TIPARP	TCDD-inducible poly(ADP-ribose) polymerase [Source:HGNC Symbol;Acc:23696]	0		NM_001045019	Danio rerio TCDD-inducible poly(ADP-ribose) polymerase (tiparp) mRNA	4e-12		TIPARP
TC149564	1.38789e-10	8.47743e-09	3.47591		ENSP00000319531	ENSG00000140905	GCSH	glycine cleavage system protein H (aminomethyl carrier) [Source:HGNC Symbol;Acc:4208]	8e-61		BT060330	Salmo salar clone ssal-rgh-515-105 Glycine cleavage system H protein mitochondrial precursor putative mRNA complete cds	0		GCSH
TC149038	1.106e-13	2.37998e-11	3.44576						0		not-annotated	not-annotated	not-annotated
TC150605	6.54676e-14	1.55624e-11	3.4435		ENSP00000382382	ENSG00000170242	USP47	ubiquitin specific peptidase 47 [Source:HGNC Symbol;Acc:20076]	2e-75		CR689919	Tetraodon nigroviridis full-length cDNA	2e-10		USP47
TC132493	2.54597e-09	1.12685e-07	3.44153		ENSP00000324173	ENSG00000044574	HSPA5	heat shock 70kDa protein 5 (glucose-regulated protein, 78kDa) [Source:HGNC Symbol;Acc:5238]	1e-126		NM_001141642	Salmo salar 78 kDa glucose-regulated protein (grp78) mRNA gb-BT045516.1- Salmo salar clone ssal-rgf-523-306 78 kDa glucose-regulated protein precursor putative mRNA complete cds	0		HSPA5
TC168921	9.06254e-07	2.09482e-05	3.43982						0		not-annotated	not-annotated	not-annotated
TC162287	1.22016e-06	2.73127e-05	3.42579		ENSP00000441623	ENSG00000104312	RIPK2	receptor-interacting serine-threonine kinase 2 [Source:HGNC Symbol;Acc:10020]	6e-05		not-annotated	not-annotated	not-annotated		RIPK2
IMM 828	5.31767e-08	1.66762e-06	3.41753						1e-33		AF281350	Oncorhynchus mykiss putative intelectin mRNA partial cds	0		ITLN2
TC149421	2.3707e-09	1.05879e-07	3.41715		ENSP00000228140	ENSG00000110700	RPS13	ribosomal protein S13 [Source:HGNC Symbol;Acc:10386]	3e-48		DQ246664	Oncorhynchus mykiss SYPG1 (SYPG1) PHF1 (PHF1) and RGL2 (RGL2) genes complete cds; DNaseII pseudogene complete sequence; LGN-like PBX2 (PBX2) NOTCH-like TAP1 (TAP1) and BRD2 (BRD2) genes complete cds; and MHCII-alpha and Raftlin-like pseudogenes complete sequence	0		RPS13
IMM 266	9.11417e-06	0.000157983	3.41511						1e-28		not-annotated	not-annotated	not-annotated		IFI44
TC164113	3.50216e-11	2.57855e-09	3.41083		ENSP00000400157	ENSG00000237172	B3GNT9	UDP-GlcNAc:betaGal beta-1,3-N-acetylglucosaminyltransferase 9 [Source:HGNC Symbol;Acc:28714]	1e-114		DQ156151	Oncorhynchus mykiss BAC 127C24 partial sequence	2e-30		B3GNT9
TC167444	1.51191e-07	4.25179e-06	3.40641						0		not-annotated	not-annotated	not-annotated
TC155325	2.2353e-09	1.00187e-07	3.38941		ENSP00000243056	ENSG00000123364	HOXC13	homeobox C13 [Source:HGNC Symbol;Acc:5125]	5e-93		EU025715	Salmo salar homeobox protein HoxC13ab (HoxC13ab) homeobox protein HoxC12ab (HoxC12ab) homeobox protein HoxC11ab (HoxC11ab) homeobox protein HoxC10ab (HoxC10ab) homeobox protein HoxC9ab (HoxC9ab) homeobox protein HoxC8ab (HoxC8ab) homeobox protein HoxC6ab (HoxC6ab) homeobox protein HoxC5ab (HoxC5ab) and homeobox protein HoxC4ab (HoxC4ab) genes complete cds; homeobox protein HoxC3ab (HoxC3ab) pseud…	2e-25		HOXC13
TC144226	2.24161e-06	4.67658e-05	3.38486		ENSP00000317421	ENSG00000144218	AFF3	AF4/FMR2 family, member 3 [Source:HGNC Symbol;Acc:6473]	5e-81		BT043968	Salmo salar clone HM5_1326 AF4/FMR2 family member 3 isoform 2-like mRNA partial cds	1e-141		AFF3
TC143672	9.54073e-09	3.63247e-07	3.37763		ENSP00000379901	ENSG00000106460	TMEM106B	transmembrane protein 106B [Source:HGNC Symbol;Acc:22407]	1e-31		BT049851	Salmo salar clone ssal-rgb-529-311 Transmembrane protein 106B putative mRNA complete cds	0		TMEM106B
IMM 574	6.64434e-07	1.59256e-05	3.36927						0		NM_001124601		0
TC142169	3.05649e-07	7.94707e-06	3.35432						0		not-annotated	not-annotated	not-annotated
CUST_46_PI425348775	4.53606e-09	1.87553e-07	3.35427		ENSP00000379104	ENSG00000103522	IL21R	interleukin 21 receptor [Source:HGNC Symbol;Acc:6006]	2e-19		IL-21Ralpha				IL21R
TC150872	1.66842e-06	3.60617e-05	3.34995		ENSP00000243056	ENSG00000123364	HOXC13	homeobox C13 [Source:HGNC Symbol;Acc:5125]	9e-87		EU025717	Salmo salar coiled-coil transcriptional coactivator b (Kiaa1536) homeobox protein HoxC13bb (HoxC13bb) homeobox protein HoxC12bb (HoxC12bb) and homeobox protein HoxC11bb (HoxC11bb) genes complete cds; HoxC10bb (HoxC10bb) pseudogene partial sequence; and homeobox protein HoxC9bb (HoxC9bb) homeobox protein HoxC8bb (HoxC8bb) homeobox protein HoxC6bb (HoxC6bb) homeobox protein HoxC5bb (HoxC5bb) homeob…	6e-34		HOXC13
IMM 664	1.40196e-10	8.53205e-09	3.34693						6e-12		CR722688	Tetraodon nigroviridis full-length cDNA	2e-26		SDC4
TC170853	2.25695e-08	7.74501e-07	3.34124		ENSP00000418248	ENSG00000168477	TNXB	tenascin XB [Source:HGNC Symbol;Acc:11976]	1e-119		GQ505858	Salmo salar clone BAC CHORI214-129P21 genomic sequence	1e-105		TNXB
TC166804	7.79746e-16	6.15684e-13	3.3369		ENSP00000415939	ENSG00000236287	ZBED5	zinc finger, BED-type containing 5 [Source:HGNC Symbol;Acc:30803]	3e-81		EU008541	Salmo salar neurogranin TIP41-like protein (TIP41) MHC class II antigen beta chain (Sasa-DBB) MHC class II antigen alpha chain (Sasa-DBA) leucine rich repeat containing 35-like protein and alpha-tectorin-like protein genes complete cds	4e-17		ZBED5
IMM 795	5.85604e-13	8.38555e-11	3.3306						1e-177		AF115538	Oncorhynchus mykiss TAP2B protein (OnmyTAP2B) mRNA OnmyTAP2B*01 allele complete cds	0		TAP2
TC140576	2.62326e-09	1.1545e-07	3.31358		ENSP00000333697	ENSG00000185475	TMEM179B	transmembrane protein 179B [Source:HGNC Symbol;Acc:33744]	1e-35		BT057246	Salmo salar clone ssal-evf-559-198 Transmembrane protein 179B putative mRNA complete cds	2e-74		TMEM179B
IMM 387	0.000951555	0.00840157	3.30728						2e-07		DQ092323	Oncorhynchus mykiss OSU-142 tapasin short form mRNA complete cds	0		TAPBP
IMM 206	7.61662e-13	1.03007e-10	3.30401						9e-26		NM_001124446	Oncorhynchus mykiss glycogen synthase kinase binding protein (gbp) mRNA gb-AY103470.1- Oncorhynchus mykiss guanylate-binding protein mRNA complete cds	0		GBP3
TC136555	5.92177e-10	3.03084e-08	3.3019		ENSP00000420601	ENSG00000124596	C6orf130	chromosome 6 open reading frame 130 [Source:HGNC Symbol;Acc:21257]	1e-66		BT048172	Salmo salar clone ssal-sjb-009-295 C6orf130 homolog putative mRNA complete cds	0		OARD1
TC170714	1.18951e-08	4.40821e-07	3.28123		ENSP00000216802	ENSG00000100911	PSME2	proteasome (prosome, macropain) activator subunit 2 (PA28 beta) [Source:HGNC Symbol;Acc:9569]	1e-87		BT073664	Oncorhynchus mykiss clone omyk-evo-510-073 Proteasome activator complex subunit 2 putative mRNA complete cds	0		PSME2
TC142967	3.30663e-17	6.80814e-14	3.271		ENSP00000391870	ENSG00000120647	CCDC77	coiled-coil domain containing 77 [Source:HGNC Symbol;Acc:28203]	1e-35		not-annotated	not-annotated	not-annotated		CCDC77
TC159595	8.40568e-11	5.51166e-09	3.27017		ENSP00000412647				8e-05		NM_001141761	Salmo salar Alpha-13-mannosyl-glycoprotein 2-beta-N-acetylglucosaminyltransferase (mgat1) mRNA gb-BT045377.1- Salmo salar clone ssal-rgf-519-282 Alpha-13-mannosyl-glycoprotein 2-beta-N-acetylglucosaminyltransferase putative mRNA complete cds	0		MGAT1
IMM 630	2.86916e-11	2.16992e-09	3.26388						0		EU621899	Salmo salar clone 63I10 growth hormone 2 gene complete cds; and skeletal muscle sodium channel alpha subunit-like myosin alkali light chain-like and microtubule-associated protein Tau-like genes complete sequence	1e-80
TC132479	8.71294e-11	5.68443e-09	3.25549		ENSP00000309710	ENSG00000143570	SLC39A1	solute carrier family 39 (zinc transporter), member 1 [Source:HGNC Symbol;Acc:12876]	3e-98		NM_001124481	Oncorhynchus mykiss zinc/iron-regulated protein (zip1) mRNA gb-AY387045.1- Oncorhynchus mykiss zinc/iron-regulated protein (ZIP1) mRNA complete cds	0		SLC39A1
TC143979	3.56112e-07	9.07143e-06	3.24494		ENSP00000401674	ENSG00000185551	NR2F2	nuclear receptor subfamily 2, group F, member 2 [Source:HGNC Symbol;Acc:7976]	1e-107		EU481821	Salmo salar physical map contig 483 genomic sequence	7e-24		NR2F2
TC137959	2.37317e-09	1.05879e-07	3.24185		ENSP00000272520	ENSG00000144119	C1QL2	complement component 1, q subcomponent-like 2 [Source:HGNC Symbol;Acc:24181]	3e-12		NM_001124265	Oncorhynchus mykiss precerebellin-like protein (cblnl) mRNA gb-AF192969.2- Oncorhynchus mykiss precerebellin-like protein (CBLNL) mRNA complete cds	0		C1QL2
TC156503	0.00024595	0.00270074	3.24162		ENSP00000263097	ENSG00000064666	CNN2	calponin 2 [Source:HGNC Symbol;Acc:2156]	1e-148		BT045687	Salmo salar clone ssal-rgf-528-333 Calponin-2 putative mRNA complete cds	0		CNN2
TC155993	2.38097e-11	1.84734e-09	3.23895		ENSP00000370989	ENSG00000120217	CD274	CD274 molecule [Source:HGNC Symbol;Acc:17635]	2e-29		NM_001141351	Salmo salar Programmed cell death 1 ligand 1 (pdl1) mRNA gb-BT049246.1- Salmo salar clone ssal-sjb-011-129 Programmed cell death 1 ligand 1 precursor putative mRNA complete cds	0		CD274
IMM 562	3.76284e-13	6.02596e-11	3.23682						1e-167		NM_001124446	Oncorhynchus mykiss glycogen synthase kinase binding protein (gbp) mRNA gb-AY103470.1- Oncorhynchus mykiss guanylate-binding protein mRNA complete cds	0		GBP1
TC143560	2.2124e-15	1.23101e-12	3.23488		ENSP00000386115	ENSG00000177150	FAM210A	family with sequence similarity 210, member A [Source:HGNC Symbol;Acc:28346]	3e-15		not-annotated	not-annotated	not-annotated		FAM210A
TC132875	6.42003e-12	6.05457e-10	3.2328		ENSP00000415183	ENSG00000198788	MUC2	mucin 2, oligomeric mucus/gel-forming [Source:HGNC Symbol;Acc:7512]	9e-42		not-annotated	not-annotated	not-annotated		MUC2
TC162862	6.05565e-11	4.15249e-09	3.21439		ENSP00000448213	ENSG00000232180	SLC44A4	solute carrier family 44, member 4 [Source:HGNC Symbol;Acc:13941]	1e-134		NM_200413	Danio rerio solute carrier family 44 member 4 (slc44a4) mRNA gb-BC054620.1- Danio rerio solute carrier family 44 member 4 mRNA (cDNA clone MGC:64108 IMAGE:6795150) complete cds	3e-65		SLC44A4
TC162530	2.72294e-13	4.73463e-11	3.21052		ENSP00000327179	ENSG00000141076	CIRH1A	cirrhosis, autosomal recessive 1A (cirhin) [Source:HGNC Symbol;Acc:1983]	1e-141		NM_001200367	Ictalurus punctatus chromosome transmission fidelity protein 8-like protein (ctf8) mRNA gb-GU588505.1- Ictalurus punctatus clone CBPN22852 chromosome transmission fidelity protein 8-like protein (CTF8) mRNA complete cds	4e-25		CIRH1A
TC139562	4.49448e-06	8.60647e-05	3.19989		ENSP00000337386	ENSG00000185650	ZFP36L1	zinc finger protein 36, C3H type-like 1 [Source:HGNC Symbol;Acc:1107]	1e-37		NM_001140451	Salmo salar Butyrate response factor 1 (tisb) mRNA gb-BT045883.1- Salmo salar clone ssal-rgf-535-262 Butyrate response factor 1 putative mRNA complete cds	1e-159		ZFP36L1
TC142203	3.41638e-14	9.43722e-12	3.19775		ENSP00000349770	ENSG00000128604	IRF5	interferon regulatory factor 5 [Source:HGNC Symbol;Acc:6120]	4e-29		NM_001172282	Salmo salar interferon regulatory factor 3 (irf-3) mRNA gb-BT059292.1- Salmo salar clone ssal-rgf-539-223 Interferon regulatory factor 3 putative mRNA complete cds	1e-37		IRF5
TC144527	1.15507e-10	7.24459e-09	3.19461		ENSP00000398368	ENSG00000113594	LIFR	leukemia inhibitory factor receptor alpha [Source:HGNC Symbol;Acc:6597]	4e-16		HM190263	Oncorhynchus mykiss leukemia inhibitory factor receptor alpha mRNA partial cds	8e-74		LIFR
IMM 861	7.19602e-10	3.57954e-08	3.19368						3e-72		NM_001124608	Oncorhynchus mykiss VHSV-induced protein-9 (lgals9) mRNA gb-AF483533.1- Oncorhynchus mykiss VHSV-induced protein-9 mRNA complete cds	0		LGALS9B
TC146368	7.32076e-07	1.73652e-05	3.19076		ENSP00000319308	ENSG00000143248	RGS5	regulator of G-protein signaling 5 [Source:HGNC Symbol;Acc:10001]	7e-48		BT050028	Salmo salar clone ssal-evd-566-338 Regulator of G-protein signaling 5 putative mRNA complete cds	0		RGS5
IMM 1100	3.55949e-05	0.00052061	3.19059						0		X66134	Haemorrhagic septicema virus mRNA for envelope protein	0
TC146442	9.06102e-14	2.01667e-11	3.18695						0		not-annotated	not-annotated	not-annotated
TC133166	1.02004e-07	2.97599e-06	3.18282		ENSP00000324173	ENSG00000044574	HSPA5	heat shock 70kDa protein 5 (glucose-regulated protein, 78kDa) [Source:HGNC Symbol;Acc:5238]	6e-80		NM_001141642	Salmo salar 78 kDa glucose-regulated protein (grp78) mRNA gb-BT045516.1- Salmo salar clone ssal-rgf-523-306 78 kDa glucose-regulated protein precursor putative mRNA complete cds	0		HSPA5
TC170423	2.32174e-10	1.31057e-08	3.18142		ENSP00000420838	ENSG00000013810	TACC3	transforming, acidic coiled-coil containing protein 3 [Source:HGNC Symbol;Acc:11524]	2e-11		BT072247	Salmo salar clone ssal-rgf-518-141 CPEB-associated factor Maskin putative mRNA pseudogene cds	0		TACC3
TC170038	0.000645805	0.00605087	3.17801						0		not-annotated	not-annotated	not-annotated
TC145676	1.25469e-07	3.57489e-06	3.17046						0		NM_001124635	Oncorhynchus mykiss macrophage myristoylated alanine-rich C kinase-like protein (LOC100136664) mRNA gb-AY597048.1- Oncorhynchus mykiss macrophage myristoylated alanine-rich C kinase-like protein mRNA complete cds	0
TC159385	8.50214e-12	7.59518e-10	3.16971						0		not-annotated	not-annotated	not-annotated
TC169918	8.49857e-09	3.28058e-07	3.16937		ENSP00000388694	ENSG00000150093	ITGB1	integrin, beta 1 (fibronectin receptor, beta polypeptide, antigen CD29 includes MDF2, MSK12) [Source:HGNC Symbol;Acc:6153]	0		BT059711	Salmo salar clone ssal-rgf-524-184 Integrin beta-1 precursor putative mRNA complete cds	2e-15		ITGB1
TC134605	4.12971e-15	2.14464e-12	3.16778		ENSP00000230510	ENSG00000112742	TTK	TTK protein kinase [Source:HGNC Symbol;Acc:12401]	1e-147		BT027690	Gasterosteus aculeatus clone CGX87-B08 mRNA sequence	1e-159		TTK
TC157012	6.7304e-10	3.36512e-08	3.16758		ENSP00000418248	ENSG00000168477	TNXB	tenascin XB [Source:HGNC Symbol;Acc:11976]	1e-122		HM208332	Oncorhynchus mykiss clone BAC20-C13 zinc transporter (SLC39A7.B) gene MHC class I antigen (Onmy-UGA) gene Onmy-UGA-OSU allele RING1.B ribosomal protein S18 (RPS18.B) vacuolar protein sorting-associated protein 52-like protein (VPS52.b) putative adhesion protein (VIG-B319.b) hyopthetical protein and cyclic AMP-dependent transcription factor ATF-6 alpha-like protein (ATF6) genes complete cds; and T…	0		TNXB
IMM 406	2.30969e-08	7.9051e-07	3.16263						2e-57		NM_001171871	Oncorhynchus mykiss TNF decoy receptor-like (LOC100329213) mRNA	0		TNFRSF6B
TC146293	8.05222e-08	2.41622e-06	3.15589						0		not-annotated	not-annotated	not-annotated
TC145760	1.34728e-10	8.30301e-09	3.14826		ENSP00000287078	ENSG00000156521	TYSND1	trypsin domain containing 1 [Source:HGNC Symbol;Acc:28531]	2e-24		not-annotated	not-annotated	not-annotated		TYSND1
TC170278	6.97001e-06	0.000124816	3.14503		ENSP00000359925	ENSG00000137269	LRRC1	leucine rich repeat containing 1 [Source:HGNC Symbol;Acc:14307]	1e-18		NM_001013445	Danio rerio zgc:101523 (zgc:101523) mRNA gb-BC090814.1- Danio rerio zgc:101523 mRNA (cDNA clone MGC:101523 IMAGE:2643171) complete cds	3e-34		LRRC1
TC137082	9.12262e-08	2.68772e-06	3.1423		ENSP00000453487	ENSG00000100911	PSME2	proteasome (prosome, macropain) activator subunit 2 (PA28 beta) [Source:HGNC Symbol;Acc:9569]	4e-72		BT074114	Oncorhynchus mykiss clone omyk-evo-512-062 Proteasome activator complex subunit 2 putative mRNA complete cds	0		PSME2
TC134956	3.72092e-07	9.43531e-06	3.12887		ENSP00000439043				1e-24		NM_001140457	Salmo salar matrix metalloproteinase 9 (mmp9) mRNA gb-BT045896.1- Salmo salar clone ssal-rgf-536-026 Matrix metalloproteinase-9 precursor putative mRNA complete cds	3e-64		MMP9
TC138085	7.2734e-12	6.71307e-10	3.127		ENSP00000263097	ENSG00000064666	CNN2	calponin 2 [Source:HGNC Symbol;Acc:2156]	1e-148		BT045687	Salmo salar clone ssal-rgf-528-333 Calponin-2 putative mRNA complete cds	0		CNN2
TC133377	2.84306e-15	1.51691e-12	3.12136		ENSP00000428080	ENSG00000230678	BRD2	bromodomain containing 2 [Source:HGNC Symbol;Acc:1103]	3e-41		FJ969490	Salmo salar clone BAC CHORI214-439J08 MHC class I antigen (Sasa-UDA) gene Sasa-UDA*0101 allele complete cds; similar to INSD AY523662 (Sasa-UCA) pseudogene Sasa-UCA*0101 allele complete sequence; PSMB8 (PSMB8) PSMB10 (PSMB10) PSMB9b-like protein (PSMB9b-like protein) PSMB9 (PSMB9) TAP2b (TAP2b) BRD2 (BRD2) and hydroxysteroid (17-beta) dehydrogenase 8 (HSD17B8) genes complete cds; and COLLA2 gene …	1e-36		BRD2
TC154653	5.10035e-08	1.60984e-06	3.11161						0		not-annotated	not-annotated	not-annotated
TC152747	1.83182e-12	2.08618e-10	3.11053		ENSP00000384408	ENSG00000227345	PARG	poly (ADP-ribose) glycohydrolase [Source:HGNC Symbol;Acc:8605]	7e-76		XM_001338221	PREDICTED: Danio rerio si:dkey-259k14.2 (si:dkey-259k14.2) mRNA	4e-14		PARG
TC144791	8.47378e-09	3.27426e-07	3.10072		ENSP00000451721	ENSG00000176153	GPX2	glutathione peroxidase 2 (gastrointestinal) [Source:HGNC Symbol;Acc:4554]	2e-35		NM_001124525	Oncorhynchus mykiss glutathione peroxidase type 2 (LOC100136264) mRNA gb-AY622862.1- Oncorhynchus mykiss glutathione peroxidase type 2 mRNA complete cds	3e-85		GPX2
TC169172	1.48838e-08	5.38762e-07	3.10071						0		not-annotated	not-annotated	not-annotated
TC140711	8.08108e-12	7.30278e-10	3.10052						0		not-annotated	not-annotated	not-annotated
TC151161	2.4859e-10	1.38914e-08	3.09633		ENSP00000350852	ENSG00000088888	MAVS	mitochondrial antiviral signaling protein [Source:HGNC Symbol;Acc:29233]	9e-08		BT072291	Salmo salar clone ssal-rgf-519-364 unknown large open reading frame mRNA novel cds	3e-20		MAVS
TC152172	1.31498e-08	4.83639e-07	3.09277		ENSP00000334145	ENSG00000117525	F3	coagulation factor III (thromboplastin, tissue factor) [Source:HGNC Symbol;Acc:3541]	8e-34		NM_001124358	Oncorhynchus mykiss tissue factor (tf) mRNA emb-AJ295167.2- Oncorhynchus mykiss mRNA for tissue factor (tf gene)	0		F3
TC135358	2.59179e-08	8.79334e-07	3.08856		ENSP00000399918	ENSG00000221926	TRIM16	tripartite motif containing 16 [Source:HGNC Symbol;Acc:17241]	8e-25		AM887812	Oncorhynchus mykiss mRNA for fish virus induced TRIM protein (finTRIM gene) clone mLV3	0		TRIM16
TC172527	1.39507e-10	8.50335e-09	3.08582		ENSP00000360378	ENSG00000119969	HELLS	helicase, lymphoid-specific [Source:HGNC Symbol;Acc:4861]	1e-63		BC171408	Danio rerio helicase lymphoid-specific mRNA (cDNA clone MGC:198135 IMAGE:9039124) complete cds	2e-25		HELLS
TC166199	3.23941e-13	5.39195e-11	3.08507		ENSP00000400157	ENSG00000237172	B3GNT9	UDP-GlcNAc:betaGal beta-1,3-N-acetylglucosaminyltransferase 9 [Source:HGNC Symbol;Acc:28714]	1e-110		DQ156149	Salmo salar clone BAC S0085O16 partial sequence	2e-34		B3GNT9
TC136142	1.15149e-15	7.54907e-13	3.07947		ENSP00000347213	ENSG00000054179	ENTPD2	ectonucleoside triphosphate diphosphohydrolase 2 [Source:HGNC Symbol;Acc:3364]	1e-176		BT059761	Salmo salar clone ssal-rgf-505-120 Ectonucleoside triphosphate diphosphohydrolase 2 putative mRNA complete cds	0		ENTPD2
CUST_17_PI420312184	1.98298e-08	6.90216e-07	3.0776		ENSP00000388841	ENSG00000170298	LGALS9B	lectin, galactoside-binding, soluble, 9B [Source:HGNC Symbol;Acc:24842]	3e-72		NM_001124608	Oncorhynchus mykiss VHSV-induced protein-9 (lgals9) mRNA gb-AF483533.1- Oncorhynchus mykiss VHSV-induced protein-9 mRNA complete cds	0		LGALS9B
TC138547	3.00458e-12	3.13741e-10	3.07699						0		not-annotated	not-annotated	not-annotated
TC164665	6.37685e-08	1.96186e-06	3.07433		ENSP00000432867	ENSG00000175334	BANF1	barrier to autointegration factor 1 [Source:HGNC Symbol;Acc:17397]	9e-05		BT060019	Salmo salar clone ssal-rgg-516-272 Barrier-to-autointegration factor putative mRNA complete cds	1e-131		BANF1
TC164235	2.51743e-10	1.40073e-08	3.0535		ENSP00000434919	ENSG00000198431	TXNRD1	thioredoxin reductase 1 [Source:HGNC Symbol;Acc:12437]	0		BT072601	Salmo salar clone ssal-rgf-532-043 Thioredoxin reductase 1 cytoplasmic putative mRNA pseudogene cds	9e-43		TXNRD1
IMM 832	1.31161e-06	2.91587e-05	3.05259						0		NM_001124601	Oncorhynchus mykiss differentially regulated trout protein 1 (LOC100136615) mRNA gb-AF281355.1- Oncorhynchus mykiss differentially regulated trout protein 1 mRNA complete cds	0
TC133966	1.82573e-05	0.000290365	3.04982		ENSP00000270586	ENSG00000142507	PSMB6	proteasome (prosome, macropain) subunit, beta type, 6 [Source:HGNC Symbol;Acc:9543]	2e-70		NM_001124259	Oncorhynchus mykiss low molecular mass protein 2 (lmp2/d) mRNA gb-AF115540.1-AF115540 Oncorhynchus mykiss low molecular mass protein 2 (LMP2/d) mRNA complete cds	0		PSMB6
TC132318	4.16365e-08	1.34581e-06	3.04294		ENSP00000364321	ENSG00000228454	DASS-307J8.7	Complement component C4B (Childo blood group); Complement component C4B (Childo blood group) 2; Uncharacterized protein [Source:UniProtKB/TrEMBL;Acc:A2BHY4]	0		NM_001124385	Oncorhynchus mykiss complement C4 (c4) mRNA emb-AJ544262.1- Oncorhynchus mykiss mRNA for complement C4 (c4 gene)	0		C4B
TC165470	5.31758e-11	3.73801e-09	3.02359						0		not-annotated	not-annotated	not-annotated
TC138468	9.19725e-05	0.00117181	3.02258		ENSP00000273550	ENSG00000167996	FTH1	ferritin, heavy polypeptide 1 [Source:HGNC Symbol;Acc:3976]	6e-89		BT048838	Salmo salar clone ssal-evd-563-175 Ferritin middle subunit putative mRNA complete cds	0		FTH1
TC159089	3.30242e-10	1.78153e-08	3.02191						0		AY544095	Salmo salar clone Rsa561 microsatellite sequence	1e-18
TC162928	2.56132e-12	2.73318e-10	3.02137		ENSP00000315263	ENSG00000139433	GLTP	glycolipid transfer protein [Source:HGNC Symbol;Acc:24867]	7e-50		NM_001165092	Oncorhynchus mykiss glycolipid transfer protein (gltp) mRNA gb-BT073860.1- Oncorhynchus mykiss clone omyk-evo-504-185 Glycolipid transfer protein putative mRNA complete cds	0		GLTP
TC166825	8.31765e-08	2.47679e-06	3.011		ENSP00000374265	ENSG00000176153	GPX2	glutathione peroxidase 2 (gastrointestinal) [Source:HGNC Symbol;Acc:4554]	7e-85		NM_001124525	Oncorhynchus mykiss glutathione peroxidase type 2 (LOC100136264) mRNA gb-AY622862.1- Oncorhynchus mykiss glutathione peroxidase type 2 mRNA complete cds	0		GPX2
TC153189	1.40239e-08	5.10489e-07	3.00704		ENSP00000450528	ENSG00000100902	PSMA6	proteasome (prosome, macropain) subunit, alpha type, 6 [Source:HGNC Symbol;Acc:9535]	1e-81		BT050214	Salmo salar clone ssal-evd-522-244 Proteasome subunit alpha type-6 putative mRNA complete cds	0		PSMA6
TC141646	1.90487e-07	5.20334e-06	3.00251		ENSP00000259457	ENSG00000136930	PSMB7	proteasome (prosome, macropain) subunit, beta type, 7 [Source:HGNC Symbol;Acc:9544]	1e-112		BT073984	Oncorhynchus mykiss clone omyk-evo-504-257 Proteasome subunit beta type 7 precursor putative mRNA complete cds	0		PSMB7
IMM 969	1.65386e-08	5.86133e-07	3.00193						7e-25		NM_001172282	Salmo salar interferon regulatory factor 3 (irf-3) mRNA gb-BT059292.1- Salmo salar clone ssal-rgf-539-223 Interferon regulatory factor 3 putative mRNA complete cds	0		IRF3
TC141284	1.76767e-09	8.0999e-08	2.99646						0		not-annotated	not-annotated	not-annotated
TC164284	6.22545e-06	0.000112989	2.99637						0		not-annotated	not-annotated	not-annotated
TC140014	2.35029e-16	2.61547e-13	2.9962		ENSP00000365172	ENSG00000134901	KDELC1	KDEL (Lys-Asp-Glu-Leu) containing 1 [Source:HGNC Symbol;Acc:19350]	0		BT027715	Gasterosteus aculeatus clone CGX98-G11 mRNA sequence	1e-177		KDELC1
TC144869	1.72467e-12	1.9874e-10	2.99559						0		not-annotated	not-annotated	not-annotated
TC133274	7.61811e-15	3.21095e-12	2.99349		ENSP00000413724	ENSG00000064393	HIPK2	homeodomain interacting protein kinase 2 [Source:HGNC Symbol;Acc:14402]	1e-64		BX470181	Zebrafish DNA sequence from clone CH211-91P22 in linkage group 18 complete sequence	2e-80		HIPK2
IMM 416	0.000467728	0.00464139	2.98581						1e-45		NM_001124520	Oncorhynchus mykiss junB protein (LOC100136256) mRNA gb-AY614595.1- Oncorhynchus mykiss junB protein mRNA complete cds	0		JUNB
TC139648	2.12768e-12	2.38136e-10	2.98413		ENSP00000434919	ENSG00000198431	TXNRD1	thioredoxin reductase 1 [Source:HGNC Symbol;Acc:12437]	0		BT072601	Salmo salar clone ssal-rgf-532-043 Thioredoxin reductase 1 cytoplasmic putative mRNA pseudogene cds	4e-41		TXNRD1
TC144372	6.66716e-15	2.98482e-12	2.9789		ENSP00000225696	ENSG00000108559	NUP88	nucleoporin 88kDa [Source:HGNC Symbol;Acc:8067]	1e-114		BT072336	Salmo salar clone ssal-rgf-521-305 Nuclear pore complex protein Nup88 putative mRNA pseudogene cds	0		NUP88
IMM 480	5.63132e-07	1.37427e-05	2.97776						1e-14		AY263793	Oncorhynchus mykiss CD83 (Onmy-CD83) mRNA Onmy-CD83*OSU.1 allele complete cds	0		CD83
TC171619	1.55732e-08	5.58013e-07	2.97603		ENSP00000382965	ENSG00000154723	ATP5J	ATP synthase, H+ transporting, mitochondrial Fo complex, subunit F6 [Source:HGNC Symbol;Acc:847]	8e-12		BT046045	Salmo salar clone ssal-rgf-540-073 ATP synthase-coupling factor 6 mitochondrial precursor putative mRNA complete cds	0		ATP5J
CUST_112_PI420312184	3.20485e-07	8.27209e-06	2.96253		ENSP00000270586	ENSG00000142507	PSMB6	proteasome (prosome, macropain) subunit, beta type, 6 [Source:HGNC Symbol;Acc:9543]	2e-70		NM_001124259	Oncorhynchus mykiss low molecular mass protein 2 (lmp2/d) mRNA gb-AF115540.1-AF115540 Oncorhynchus mykiss low molecular mass protein 2 (LMP2/d) mRNA complete cds	0		PSMB6
TC156463	5.87807e-11	4.07375e-09	2.94718		ENSP00000308351	ENSG00000168404	MLKL	mixed lineage kinase domain-like [Source:HGNC Symbol;Acc:26617]	3e-31		BT072545	Salmo salar clone ssal-rgf-529-339 Mixed lineage kinase domain-like protein putative mRNA pseudogene cds	0		MLKL
TC141585	2.82589e-07	7.43685e-06	2.94634		ENSP00000394579	ENSG00000068079	IFI35	interferon-induced protein 35 [Source:HGNC Symbol;Acc:5399]	6e-07		NM_001141821	Salmo salar Interferon-induced 35 kDa protein homolog (in35) mRNA gb-BT046104.1- Salmo salar clone ssal-rgf-541-264 Interferon-induced 35 kDa protein homolog putative mRNA complete cds	1e-160		IFI35
TC132656	1.87904e-13	3.67773e-11	2.94545		ENSP00000332326	ENSG00000185215	TNFAIP2	tumor necrosis factor, alpha-induced protein 2 [Source:HGNC Symbol;Acc:11895]	5e-41		AM159217	Oncorhynchus mykiss partial mRNA for tumor necrosis factor alpha-induced protein 2 homologue (tnfaip2h gene)	0		TNFAIP2
TC154107	7.17685e-15	3.07177e-12	2.93127						0		not-annotated	not-annotated	not-annotated
TC132999	3.80653e-12	3.84095e-10	2.92242		ENSP00000407717	ENSG00000143570	SLC39A1	solute carrier family 39 (zinc transporter), member 1 [Source:HGNC Symbol;Acc:12876]	1e-44		NM_001124481	Oncorhynchus mykiss zinc/iron-regulated protein (zip1) mRNA gb-AY387045.1- Oncorhynchus mykiss zinc/iron-regulated protein (ZIP1) mRNA complete cds	0		SLC39A1
IMM 920	2.33058e-06	4.83612e-05	2.91984						2e-05		NM_001124367	Oncorhynchus mykiss CC chemokine (LOC100136057) mRNA emb-AJ315149.2- Oncorhynchus mykiss mRNA for CC chemokine	0		CCL4L2
TC141848	1.86869e-05	0.000296351	2.91412		ENSP00000360609	ENSG00000096384	HSP90AB1	heat shock protein 90kDa alpha (cytosolic), class B member 1 [Source:HGNC Symbol;Acc:5258]	1e-83		NM_001173702	Salmo salar Heat shock protein HSP 90-alpha (hs90a) mRNA gb-BT059272.1- Salmo salar clone ssal-rgf-537-361 Heat shock protein HSP 90-alpha putative mRNA complete cds	0		HSP90AB1
CUST_29_PI420312184	2.76038e-07	7.27923e-06	2.90853		ENSP00000355954	ENSG00000162772	ATF3	activating transcription factor 3 [Source:HGNC Symbol;Acc:785]	4e-65		BT059485	Salmo salar clone ssal-rgf-516-265 Cyclic AMP-dependent transcription factor ATF-3 putative mRNA complete cds	0		ATF3
TC158431	5.94562e-15	2.75686e-12	2.90642		ENSP00000445079	ENSG00000103313	MEFV	Mediterranean fever [Source:HGNC Symbol;Acc:6998]	2e-56		NM_001140573	Salmo salar 52 kDa Ro protein (ro52) mRNA gb-BT046206.1- Salmo salar clone ssal-eve-559-357 52 kDa Ro protein putative mRNA complete cds	0		MEFV
TC158363	0.000941583	0.00832736	2.90113		ENSP00000368977	ENSG00000105643	ARRDC2	arrestin domain containing 2 [Source:HGNC Symbol;Acc:25225]	2e-37		BT045176	Salmo salar clone ssal-rgf-514-074 Arrestin domain-containing protein 2 putative mRNA complete cds	0		ARRDC2
TC140028	1.07744e-13	2.34443e-11	2.89786						0		not-annotated	not-annotated	not-annotated
TC169272	0.00112392	0.00965281	2.89364						0		not-annotated	not-annotated	not-annotated
IMM 575	3.36711e-09	1.43643e-07	2.89083						3e-72		NM_001124608	Oncorhynchus mykiss VHSV-induced protein-9 (lgals9) mRNA gb-AF483533.1- Oncorhynchus mykiss VHSV-induced protein-9 mRNA complete cds	0		LGALS9B
CUST_5_PI420312184	8.42225e-12	7.55848e-10	2.89022						0		AF483545	Oncorhynchus mykiss clone B160 VHSV-induced mRNA partial sequence	0
TC144096	3.6167e-10	1.93233e-08	2.88264						0		not-annotated	not-annotated	not-annotated
TC167462	5.13489e-06	9.6478e-05	2.87836		ENSP00000297857	ENSG00000165156	ZHX1	zinc fingers and homeoboxes 1 [Source:HGNC Symbol;Acc:12871]	0		GQ505860	Salmo salar clone BAC CHORI214-68O19 genomic sequence	3e-42		ZHX1
TC154734	2.05705e-11	1.62186e-09	2.87709		ENSP00000414372	ENSG00000112033	PPARD	peroxisome proliferator-activated receptor delta [Source:HGNC Symbol;Acc:9235]	0		NM_001197207	Oncorhynchus mykiss peroxisome proliferator-activated receptor beta (pparb) mRNA gb-HM536191.1- Oncorhynchus mykiss peroxisome proliferator-activated receptor beta (PPARb) mRNA complete cds	0		PPARD
TC169142	1.23525e-12	1.49881e-10	2.87197						0		not-annotated	not-annotated	not-annotated
IMM 1040	3.23924e-09	1.39216e-07	2.86858						1e-14		BT047745	Salmo salar clone ssal-eve-544-209 Interleukin-10 receptor beta chain precursor putative mRNA complete cds	0		IL10RB
TC153372	8.91696e-13	1.14246e-10	2.86487						0		not-annotated	not-annotated	not-annotated
IMM 634	2.40858e-05	0.000370213	2.85163						0		HM159472	Salmo salar clone BAC 261D01 Foxl2-like protein (Foxl2) gene complete cds	5e-74		FOXL2
TC171192	3.07537e-06	6.17118e-05	2.84628						0		not-annotated	not-annotated	not-annotated
TC146120	0.000150708	0.00179343	2.84158		ENSP00000372059	ENSG00000206013	IFITM5	interferon induced transmembrane protein 5 [Source:HGNC Symbol;Acc:16644]	1e-15		NM_001124369	Oncorhynchus mykiss interferon inducible protein 2 (iip2) mRNA emb-AJ320157.1- Oncorhynchus mykiss mRNA for interferon inducible protein 2 (iip2 gene)	0		IFITM5
TC172148	6.96625e-15	3.03327e-12	2.83983		ENSP00000394124	ENSG00000224156	TUBB	tubulin, beta class I [Source:HGNC Symbol;Acc:20778]	0		EF427381	Salmo salar clone BAC CHORI214-30C23 complete sequence	2e-74		TUBB
TC136695	0.000323752	0.00340666	2.83585		ENSP00000365998	ENSG00000206503	HLA-A	major histocompatibility complex, class I, A [Source:HGNC Symbol;Acc:4931]	9e-55		AF002176	Oncorhynchus mykiss MHC class I heavy chain (Onmy-UA-A4.11) mRNA partial cds	0		HLA-A
TC169771	9.40992e-10	4.57686e-08	2.82765		ENSP00000216802	ENSG00000100911	PSME2	proteasome (prosome, macropain) activator subunit 2 (PA28 beta) [Source:HGNC Symbol;Acc:9569]	6e-42		BT074326	Oncorhynchus mykiss clone omyk-evo-512-276 Proteasome activator complex subunit 1 putative mRNA complete cds	0		PSME2
TC151724	1.80174e-09	8.23661e-08	2.82381		ENSP00000337001	ENSG00000077150	NFKB2	nuclear factor of kappa light polypeptide gene enhancer in B-cells 2 (p49/p100) [Source:HGNC Symbol;Acc:7795]	2e-12		NM_001173583	Salmo salar nuclear factor of kappa light polypeptide gene enhancer in B-cells 2 p49/p100 (nfkb2) mRNA gb-BT058984.1- Salmo salar clone ssal-rgf-517-351 Nuclear factor NF-kappa-B p100 subunit putative mRNA complete cds	1e-105		NFKB2
TC140289	7.97859e-05	0.00104075	2.8185						0		BT072122	Salmo salar clone ssal-rgf-512-199 unknown large open reading frame mRNA novel cds	0
TC154105	3.06174e-11	2.28452e-09	2.81732		ENSP00000442059	ENSG00000067182	TNFRSF1A	tumor necrosis factor receptor superfamily, member 1A [Source:HGNC Symbol;Acc:11916]	4e-22		NM_001141773	Salmo salar Tumor necrosis factor receptor superfamily member 1A (tnr1a) mRNA gb-BT045558.1- Salmo salar clone ssal-rgf-524-349 Tumor necrosis factor receptor superfamily member 1A precursor putative mRNA complete cds	0		TNFRSF1A
TC149260	7.61448e-11	5.07837e-09	2.81167						0		DQ905706	Uncultured bacterium clone 29A-a5 16S ribosomal RNA gene partial sequence	5e-16
TC159895	1.63209e-09	7.58573e-08	2.80921		ENSP00000437040	ENSG00000116977	LGALS8	lectin, galactoside-binding, soluble, 8 [Source:HGNC Symbol;Acc:6569]	1e-103		NM_001140306	Salmo salar Galectin-8 (leg8) mRNA gb-BT045622.1- Salmo salar clone ssal-rgf-526-319 Galectin-8 putative mRNA complete cds	0		LGALS8
IMM 189	7.37553e-09	2.9041e-07	2.8088						1e-41		NM_001124608	Oncorhynchus mykiss VHSV-induced protein-9 (lgals9) mRNA gb-AF483533.1- Oncorhynchus mykiss VHSV-induced protein-9 mRNA complete cds	0		LGALS9
TC170556	2.29721e-08	7.87622e-07	2.80632		ENSP00000396318	ENSG00000125347	IRF1	interferon regulatory factor 1 [Source:HGNC Symbol;Acc:6116]	2e-60		FN806856	Salmo salar mRNA for interferon regulatory factor 1 isoform 2 (IRF1-2 gene)	0		IRF1
TC162719	5.06004e-07	1.24688e-05	2.795		ENSP00000403085	ENSG00000108654	DDX5	DEAD (Asp-Glu-Ala-Asp) box helicase 5 [Source:HGNC Symbol;Acc:2746]	5e-50		BT059556	Salmo salar clone ssal-rgf-516-259 Probable ATP-dependent RNA helicase DDX5 putative mRNA complete cds	0		DDX5
IMM 1070	1.04504e-07	3.03983e-06	2.79189						2e-27		L49056	Oncorhynchus mykiss beta-2 microglobulin mRNA complete cds	0		B2M
TC134291	2.31195e-07	6.1974e-06	2.78855		ENSP00000302621	ENSG00000171236	LRG1	leucine-rich alpha-2-glycoprotein 1 [Source:HGNC Symbol;Acc:29480]	2e-51		AY785950	Salmo salar zonadhesin-like gene complete cds and 3' UTR	3e-56		LRG1
TC150203	6.35426e-09	2.53059e-07	2.78352		ENSP00000380303	ENSG00000110619	CARS	cysteinyl-tRNA synthetase [Source:HGNC Symbol;Acc:1493]	3e-21		NM_001139920	Salmo salar Cysteinyl-tRNA synthetase cytoplasmic (sycc) mRNA gb-BT044883.1- Salmo salar clone ssal-rgf-506-158 Cysteinyl-tRNA synthetase cytoplasmic putative mRNA complete cds	0		CARS
TC165633	1.06404e-10	6.76942e-09	2.77788		ENSP00000322061	ENSG00000112936	C7	complement component 7 [Source:HGNC Symbol;Acc:1346]	0		NM_001124618	Oncorhynchus mykiss complement protein component C7-1 (c7-1) mRNA emb-AJ566190.1- Oncorhynchus mykiss mRNA for complement component C7-1 (C7-1 gene)	0		C7
TC169794	3.64626e-07	9.252e-06	2.77763		ENSP00000446885	ENSG00000094914	AAAS	achalasia, adrenocortical insufficiency, alacrimia [Source:HGNC Symbol;Acc:13666]	5e-27		not-annotated	not-annotated	not-annotated		AAAS
TC149941	2.79423e-06	5.66254e-05	2.77742		ENSP00000283195	ENSG00000153201	RANBP2	RAN binding protein 2 [Source:HGNC Symbol;Acc:9848]	1e-112		XM_002663280	PREDICTED: Danio rerio si:ch1073-55a19.2 (si:ch1073-55a19.2) mRNA	3e-21		RANBP2
TC159985	1.80972e-14	6.18307e-12	2.77618		ENSP00000305200	ENSG00000169306	IL1RAPL1	interleukin 1 receptor accessory protein-like 1 [Source:HGNC Symbol;Acc:5996]	1e-106		HM159469	Salmo salar clone BAC 33H18 orphan nuclear receptor Dax-1 (Dax1) gene complete cds; and X-linked interleukin-1 receptor accessory protein-like 1 precursor (IL1RAPL-1) pseudogene complete sequence	4e-12		IL1RAPL1
TC156154	3.52143e-14	9.65887e-12	2.77458		ENSP00000282561	ENSG00000152661	GJA1	gap junction protein, alpha 1, 43kDa [Source:HGNC Symbol;Acc:4274]	0		BT059188	Salmo salar clone ssal-rgf-531-167 Gap junction alpha-1 protein putative mRNA complete cds	2e-15		GJA1
TC155131	4.25207e-06	8.20277e-05	2.77335		ENSP00000337386	ENSG00000185650	ZFP36L1	zinc finger protein 36, C3H type-like 1 [Source:HGNC Symbol;Acc:1107]	1e-37		NM_001140451	Salmo salar Butyrate response factor 1 (tisb) mRNA gb-BT045883.1- Salmo salar clone ssal-rgf-535-262 Butyrate response factor 1 putative mRNA complete cds	0		ZFP36L1
TC132557	1.86258e-05	0.000295502	2.76604		ENSP00000394399	ENSG00000127954	STEAP4	STEAP family member 4 [Source:HGNC Symbol;Acc:21923]	9e-85		DQ400413	Oncorhynchus mykiss STEAP family member 4 (STEAP4) mRNA partial cds	0		STEAP4
TC152724	5.15785e-10	2.67501e-08	2.76069		ENSP00000379626	ENSG00000069966	GNB5	guanine nucleotide binding protein (G protein), beta 5 [Source:HGNC Symbol;Acc:4401]	2e-60		XR_054668	PREDICTED: Taeniopygia guttata misc_RNA (LOC100222562) miscRNA	1e-47		GNB5
TC155750	5.28791e-09	2.1589e-07	2.75342						0		AB001923	Oncorhynchus keta SINE SmaI DNA clone: SmaOK-68	2e-14
IMM 349	1.0765e-08	4.0282e-07	2.75106						2e-84		BT074114	Oncorhynchus mykiss clone omyk-evo-512-062 Proteasome activator complex subunit 2 putative mRNA complete cds	0		PSME2
IMM 443	5.39519e-10	2.79067e-08	2.7374						7e-06		NM_001160505	Oncorhynchus mykiss type I interferon 2 (ifn2) mRNA emb-AJ582754.2- Oncorhynchus mykiss mRNA for type I interferon 2 (IFN2 gene)	0		IFNA1
TC149428	1.11476e-07	3.23296e-06	2.73053		ENSP00000401445	ENSG00000178607	ERN1	endoplasmic reticulum to nucleus signaling 1 [Source:HGNC Symbol;Acc:3449]	6e-29		XM_002667339	PREDICTED: Danio rerio serine/threonine-protein kinase ppk4-like (LOC100334396) mRNA	5e-09		ERN1
TC166507	3.56182e-11	2.61754e-09	2.73033						0		not-annotated	not-annotated	not-annotated
TC143542	2.58787e-05	0.000394038	2.72791		ENSP00000361818	ENSG00000124145	SDC4	syndecan 4 [Source:HGNC Symbol;Acc:10661]	5e-15		CR722688	Tetraodon nigroviridis full-length cDNA	1e-25		SDC4
TC150439	4.53098e-13	6.88825e-11	2.72745						0		not-annotated	not-annotated	not-annotated
TC141213	2.02863e-10	1.16195e-08	2.72726		ENSP00000374029	ENSG00000145901	TNIP1	TNFAIP3 interacting protein 1 [Source:HGNC Symbol;Acc:16903]	1e-80		NM_001079952	Danio rerio TNFAIP3 interacting protein 1 (tnip1) mRNA gb-BC129144.1- Danio rerio TNFAIP3 interacting protein 1 mRNA (cDNA clone MGC:158159 IMAGE:6791039) complete cds	1e-36		TNIP1
TC148112	1.00766e-15	7.1359e-13	2.72663		ENSP00000238497	ENSG00000119541	VPS4B	vacuolar protein sorting 4 homolog B (S. cerevisiae) [Source:HGNC Symbol;Acc:10895]	6e-74		BT045013	Salmo salar clone ssal-rgf-509-340 Vacuolar protein sorting-associating protein 4B putative mRNA complete cds	0		VPS4B
TC167467	0.000572243	0.00549244	2.72582						0		not-annotated	not-annotated	not-annotated
TC148338	3.81087e-14	1.01664e-11	2.72086		ENSP00000362021	ENSG00000126950	TMEM35	transmembrane protein 35 [Source:HGNC Symbol;Acc:25864]	1e-49		AJ302671	Platichthys flesus mRNA for hypothetical protein P18	4e-57		TMEM35
IMM 616	2.47662e-10	1.38595e-08	2.71948						0.0007		FN806856	Salmo salar mRNA for interferon regulatory factor 1 isoform 2 (IRF1-2 gene)	0		IRF1
TC147599	2.46093e-07	6.54717e-06	2.71837		ENSP00000216802	ENSG00000100911	PSME2	proteasome (prosome, macropain) activator subunit 2 (PA28 beta) [Source:HGNC Symbol;Acc:9569]	3e-78		BT074114	Oncorhynchus mykiss clone omyk-evo-512-062 Proteasome activator complex subunit 2 putative mRNA complete cds	0		PSME2
TC140046	2.6168e-07	6.93344e-06	2.70994		ENSP00000335605	ENSG00000153551	CMTM7	CKLF-like MARVEL transmembrane domain containing 7 [Source:HGNC Symbol;Acc:19178]	1e-45		BT073712	Oncorhynchus mykiss clone omyk-evo-510-065 CKLF-like MARVEL transmembrane domain-containing protein 7 putative mRNA complete cds	0		CMTM7
TC153601	1.24289e-12	1.5034e-10	2.70758		ENSP00000359025	ENSG00000116266	STXBP3	syntaxin binding protein 3 [Source:HGNC Symbol;Acc:11446]	4e-93		BT072219	Salmo salar clone ssal-rgf-517-121 Syntaxin-binding protein 3 putative mRNA partial cds	0		STXBP3
TC134891	5.86007e-06	0.000107561	2.68713						0		not-annotated	not-annotated	not-annotated
TC170418	6.95689e-14	1.64221e-11	2.68649						0		not-annotated	not-annotated	not-annotated
TC172053	2.18984e-10	1.24333e-08	2.68585		ENSP00000419488	ENSG00000173200	PARP15	poly (ADP-ribose) polymerase family, member 15 [Source:HGNC Symbol;Acc:26876]	3e-36		EU025717	Salmo salar coiled-coil transcriptional coactivator b (Kiaa1536) homeobox protein HoxC13bb (HoxC13bb) homeobox protein HoxC12bb (HoxC12bb) and homeobox protein HoxC11bb (HoxC11bb) genes complete cds; HoxC10bb (HoxC10bb) pseudogene partial sequence; and homeobox protein HoxC9bb (HoxC9bb) homeobox protein HoxC8bb (HoxC8bb) homeobox protein HoxC6bb (HoxC6bb) homeobox protein HoxC5bb (HoxC5bb) homeob…	0		PARP15
TC132400	5.65489e-10	2.91339e-08	2.68533		ENSP00000359504	ENSG00000117228	GBP1	guanylate binding protein 1, interferon-inducible [Source:HGNC Symbol;Acc:4182]	1e-163		NM_001124446	Oncorhynchus mykiss glycogen synthase kinase binding protein (gbp) mRNA gb-AY103470.1- Oncorhynchus mykiss guanylate-binding protein mRNA complete cds	0		GBP1
TC156131	7.89081e-09	3.08264e-07	2.68356						0		not-annotated	not-annotated	not-annotated
TC137393	6.95985e-11	4.72263e-09	2.68246						0		NM_001020545	Danio rerio zgc:109986 (zgc:109986) mRNA gb-BC095107.1- Danio rerio zgc:109986 mRNA (cDNA clone MGC:109986 IMAGE:7274325) complete cds	5e-19
CUST_47_PI425348775	5.88492e-08	1.82785e-06	2.68187		ENSP00000345013	ENSG00000119535	CSF3R	colony stimulating factor 3 receptor (granulocyte) [Source:HGNC Symbol;Acc:2439]	4e-17		IL-31R				CSF3R
IMM 1068	4.86134e-06	9.20935e-05	2.68011						1e-158		K02549	Rainbow trout 70 kd heat shock protein mRNA clone pTHS70.7	0		HSPA1B
TC144625	1.01325e-06	2.31274e-05	2.67696		ENSP00000423463	ENSG00000248672	LY75-CD302	LY75-CD302 readthrough [Source:HGNC Symbol;Acc:38828]	0		NM_001195412	Oncorhynchus mykiss DEC-205/CD205 (ly75) mRNA gb-GQ468309.1- Oncorhynchus mykiss DEC-205/CD205 protein mRNA complete cds	0		LY75-CD302
TC153874	4.08168e-12	4.08683e-10	2.66855		ENSP00000232892	ENSG00000114771	AADAC	arylacetamide deacetylase [Source:HGNC Symbol;Acc:17]	1e-118		BT059371	Salmo salar clone ssal-rgf-527-225 Arylacetamide deacetylase putative mRNA complete cds	1e-103		AADAC
TC162071	3.05343e-13	5.11924e-11	2.66822						0		not-annotated	not-annotated	not-annotated
TC157074	1.16371e-11	9.9398e-10	2.66077		ENSP00000354490	ENSG00000018625	ATP1A2	ATPase, Na+/K+ transporting, alpha 2 polypeptide [Source:HGNC Symbol;Acc:800]	0		NM_001124458	Oncorhynchus mykiss Na/K ATPase alpha subunit isoform 2 (LOC100136182) mRNA gb-AY319387.1- Oncorhynchus mykiss Na/K ATPase alpha subunit isoform 2 mRNA complete cds	1e-106		ATP1A2
TC158481	7.0679e-11	4.78761e-09	2.65954						0		not-annotated	not-annotated	not-annotated
TC147343	1.60217e-15	9.75045e-13	2.65826						0		not-annotated	not-annotated	not-annotated
TC141214	6.79193e-19	8.5505e-15	2.64752		ENSP00000324419	ENSG00000170743	SYT9	synaptotagmin IX [Source:HGNC Symbol;Acc:19265]	1e-157		XM_001336022	PREDICTED: Danio rerio synaptotagmin IXa (syt9a) mRNA	4e-97		SYT9
TC159862	1.87353e-06	3.97886e-05	2.64579						0		not-annotated	not-annotated	not-annotated
TC141268	1.57472e-16	1.97851e-13	2.64548		ENSP00000245787	ENSG00000125629	INSIG2	insulin induced gene 2 [Source:HGNC Symbol;Acc:20452]	1e-110		NM_001140042	Salmo salar Insulin-induced gene 2 protein (insi2) mRNA gb-BT045122.1- Salmo salar clone ssal-rgf-512-298 Insulin-induced gene 2 protein putative mRNA complete cds	7e-43		INSIG2
TC154576	5.42939e-05	0.000745135	2.64447		ENSP00000372059	ENSG00000206013	IFITM5	interferon induced transmembrane protein 5 [Source:HGNC Symbol;Acc:16644]	3e-15		BT073834	Oncorhynchus mykiss clone omyk-evo-501-202 Interferon-inducible protein putative mRNA complete cds	0		IFITM5
TC158766	8.31013e-10	4.07646e-08	2.64201		ENSP00000432108	ENSG00000142089	IFITM3	interferon induced transmembrane protein 3 [Source:HGNC Symbol;Acc:5414]	4e-17		AJ320156	Oncorhynchus mykiss iip1 gene for interferon inducible protein 1 exons 1-2	0		IFITM3
CUST_2_PI425348775	5.09406e-12	4.98514e-10	2.64004								CAR95729	Oncorhynchus mykiss interferon gamma2	2e-128		IFNG
TC159024	3.44113e-08	1.13583e-06	2.63915		ENSP00000396318	ENSG00000125347	IRF1	interferon regulatory factor 1 [Source:HGNC Symbol;Acc:6116]	9e-64		FN806856	Salmo salar mRNA for interferon regulatory factor 1 isoform 2 (IRF1-2 gene)	0		IRF1
TC139782	2.8189e-13	4.78457e-11	2.63745		ENSP00000387242	ENSG00000135916	ITM2C	integral membrane protein 2C [Source:HGNC Symbol;Acc:6175]	2e-93		BT045372	Salmo salar clone ssal-rgf-519-232 Integral membrane protein 2C putative mRNA complete cds	0		ITM2C
TC165541	8.86516e-10	4.3378e-08	2.63441		ENSP00000404804	ENSG00000112096	SOD2	superoxide dismutase 2, mitochondrial [Source:HGNC Symbol;Acc:11180]	0.0004		not-annotated	not-annotated	not-annotated		SOD2
TC151307	7.70059e-09	3.01135e-07	2.6329		ENSP00000436655	ENSG00000154319	FAM167A	family with sequence similarity 167, member A [Source:HGNC Symbol;Acc:15549]	1e-48		BT072472	Salmo salar clone ssal-rgf-526-351 unknown large open reading frame mRNA novel cds	0		FAM167A
TC133370	4.97286e-12	4.88629e-10	2.61264		ENSP00000362329	ENSG00000180817	PPA1	pyrophosphatase (inorganic) 1 [Source:HGNC Symbol;Acc:9226]	1e-141		BT047296	Salmo salar clone ssal-eve-501-079 Inorganic pyrophosphatase putative mRNA complete cds	0		PPA1
IMM 371	3.42848e-12	3.50488e-10	2.61111						1e-117		NM_001124746	Oncorhynchus mykiss signal transducer/activator of transcription (stat1-2) mRNA gb-U60332.1-OMU60332 Oncorhynchus mykiss signal transducer/activator of transcription Stat1-2 (rbtStat1-2) mRNA complete cds	0		STAT1
IMM 547	0.000356309	0.00369486	2.61107						5e-13		NM_001124521	Oncorhynchus mykiss myc-regulated DEAD box protein (LOC100136257) mRNA gb-AY614597.1- Oncorhynchus mykiss myc-regulated DEAD box protein mRNA complete cds	0		CXCL2
TC145584	3.22272e-09	1.38852e-07	2.60549		ENSP00000377391	ENSG00000072803	FBXW11	F-box and WD repeat domain containing 11 [Source:HGNC Symbol;Acc:13607]	1e-131		BT059064	Salmo salar clone ssal-rgf-523-172 F-box/WD repeat-containing protein 11 putative mRNA complete cds	0		FBXW11
TC140649	8.31537e-09	3.22585e-07	2.60379		ENSP00000439731				9e-25		not-annotated	not-annotated	not-annotated		APOB
TC137843	1.03084e-11	9.0225e-10	2.60056		ENSP00000446874	ENSG00000265590	AP000275.65	Uncharacterized protein C21orf59 [Source:UniProtKB/TrEMBL;Acc:F8VZ95]	3e-39		NM_001141288	Salmo salar CU059 protein (cu059) mRNA gb-BT048939.2- Salmo salar clone ssal-evd-518-096 C21orf59 putative mRNA complete cds	0		C21orf59
TC172335	3.85803e-11	2.79306e-09	2.59937		ENSP00000408130	ENSG00000140830	TXNL4B	thioredoxin-like 4B [Source:HGNC Symbol;Acc:26041]	3e-83		NM_001140727	Salmo salar Thioredoxin-like protein 4B (txn4b) mRNA gb-BT046770.2- Salmo salar clone ssal-eve-540-247 Thioredoxin-like protein 4B putative mRNA complete cds	0		TXNL4B
TC153432	4.46756e-08	1.4298e-06	2.59617		ENSP00000424734	ENSG00000128652	HOXD3	homeobox D3 [Source:HGNC Symbol;Acc:5137]	1e-132		EU025718	Salmo salar homeobox protein HoxD13aa (HoxD13aa) gene partial sequence; and homeobox protein HoxD13aa homeobox protein HoxD12aa (HoxD12aa) homeobox protein HoxD11aa (HoxD11aa) homeobox protein HoxD10aa (HoxD10aa) homeobox protein HoxD9aa (HoxD9aa) homeobox protein HoxD4aa (HoxD4aa) homeobox protein HoxD3aa (HoxD3aa) and homeobox protein HoxD1aa (HoxD1aa) genes complete cds	9e-33		HOXD3
TC140407	2.40661e-08	8.20799e-07	2.59144		ENSP00000428831	ENSG00000221886	C5orf54	chromosome 5 open reading frame 54 [Source:HGNC Symbol;Acc:30804]	6e-69		EU221180	Salmo salar clone 272P16 chaperonin gene complete cds; myosin 1 gene partial cds; and TCR-gamma locus partial sequence	5e-84		C5orf54
TC167233	2.6083e-10	1.44305e-08	2.58078		ENSP00000216802	ENSG00000100911	PSME2	proteasome (prosome, macropain) activator subunit 2 (PA28 beta) [Source:HGNC Symbol;Acc:9569]	3e-86		BT074299	Oncorhynchus mykiss clone omyk-evo-501-263 Proteasome activator complex subunit 2 putative mRNA complete cds	0		PSME2
TC142601	1.50564e-14	5.33121e-12	2.58052		ENSP00000411010	ENSG00000067334	DNTTIP2	deoxynucleotidyltransferase, terminal, interacting protein 2 [Source:HGNC Symbol;Acc:24013]	4e-61		BT075080	Osmerus mordax clone omor-eva-517-019 rRNA-processing protein FCF2 putative mRNA complete cds	2e-37		DNTTIP2
TC137021	6.695e-05	0.000896711	2.57948						0		not-annotated	not-annotated	not-annotated
TC135416	4.93263e-13	7.33286e-11	2.57173		ENSP00000438465	ENSG00000247077	PGAM5	phosphoglycerate mutase family member 5 [Source:HGNC Symbol;Acc:28763]	1e-116		NM_001141588	Salmo salar phosphoglycerate mutase family member 5 (pgam5) nuclear gene encoding mitochondrial protein mRNA gb-BT050240.1- Salmo salar clone ssal-rgb2-544-013 Phosphoglycerate mutase family member 5 precursor putative mRNA complete cds	0		PGAM5
TC138048	3.86184e-06	7.51322e-05	2.56642		ENSP00000363641	ENSG00000136810	TXN	thioredoxin [Source:HGNC Symbol;Acc:12435]	3e-39		BT073907	Oncorhynchus mykiss clone omyk-evo-502-150 Thioredoxin putative mRNA complete cds	0		TXN
TC132798	1.33051e-11	1.11927e-09	2.56537		ENSP00000386115	ENSG00000177150	FAM210A	family with sequence similarity 210, member A [Source:HGNC Symbol;Acc:28346]	8e-66		XM_002713487	PREDICTED: Oryctolagus cuniculus CG14613-like (LOC100347820) mRNA	1e-14		FAM210A
TC146468	8.50586e-13	1.11173e-10	2.56374		ENSP00000447873	ENSG00000178498	DTX3	deltex homolog 3 (Drosophila) [Source:HGNC Symbol;Acc:24457]	3e-20		not-annotated	not-annotated	not-annotated		DTX3
TC148225	1.08326e-06	2.46016e-05	2.56324		ENSP00000390581	ENSG00000152672	CLEC4F	C-type lectin domain family 4, member F [Source:HGNC Symbol;Acc:25357]	4e-09		not-annotated	not-annotated	not-annotated		CLEC4F
IMM 260	2.9928e-10	1.62575e-08	2.56075						3e-63		FN806856	Salmo salar mRNA for interferon regulatory factor 1 isoform 2 (IRF1-2 gene)	0		IRF1
TC159764	7.36743e-07	1.74652e-05	2.56033		ENSP00000447160	ENSG00000127324	TSPAN8	tetraspanin 8 [Source:HGNC Symbol;Acc:11855]	3e-20		BT076381	Caligus rogercresseyi clone crog-evp-518-200 Tetraspanin-8 putative mRNA complete cds	1e-130		TSPAN8
TC142317	1.17858e-11	1.00228e-09	2.55987		ENSP00000367485	ENSG00000068912	ERLEC1	endoplasmic reticulum lectin 1 [Source:HGNC Symbol;Acc:25222]	3e-31		BT027796	Gasterosteus aculeatus clone CNB24-F12 mRNA sequence	7e-47		ERLEC1
TC156458	1.59354e-14	5.59159e-12	2.55936		ENSP00000411212	ENSG00000102021	LUZP4	leucine zipper protein 4 [Source:HGNC Symbol;Acc:24971]	6e-05		not-annotated	not-annotated	not-annotated		LUZP4
TC159828	1.27572e-08	4.70085e-07	2.55542		ENSP00000252506	ENSG00000130222	GADD45G	growth arrest and DNA-damage-inducible, gamma [Source:HGNC Symbol;Acc:4097]	8e-72		NM_001141471	Salmo salar Growth arrest and DNA-damage-inducible protein GADD45 gamma (ga45g) mRNA gb-BT049796.1- Salmo salar clone ssal-eve-518-010 Growth arrest and DNA-damage-inducible protein GADD45 gamma putative mRNA complete cds	0		GADD45G
TC146001	1.72069e-07	4.75987e-06	2.55112		ENSP00000358106	ENSG00000085377	PREP	prolyl endopeptidase [Source:HGNC Symbol;Acc:9358]	0		NM_001173865	Salmo salar Prolyl endopeptidase (ppce) mRNA gb-BT059694.1- Salmo salar clone ssal-rgf-523-193 Prolyl endopeptidase putative mRNA complete cds	0		PREP
TC160934	1.44443e-07	4.07675e-06	2.55103						0		not-annotated	not-annotated	not-annotated
IMM 814	4.526e-08	1.44613e-06	2.55077						0		AF281336	Oncorhynchus mykiss complement component 7 mRNA partial cds	1e-124		C7
TC165385	1.08417e-09	5.21968e-08	2.54956		ENSP00000457010				1e-85		NM_001139709	Salmo salar aldolase a fructose-bisphosphate 1 (LOC100194624) mRNA gb-BT043789.1- Salmo salar clone HM5_3082 aldolase a fructose-bisphosphate 1 mRNA complete cds	0		ALDOA
TC148729	2.302e-10	1.30131e-08	2.54423		ENSP00000387242	ENSG00000135916	ITM2C	integral membrane protein 2C [Source:HGNC Symbol;Acc:6175]	7e-93		BT045372	Salmo salar clone ssal-rgf-519-232 Integral membrane protein 2C putative mRNA complete cds	0		ITM2C
TC164640	2.17401e-12	2.42006e-10	2.5441						0		not-annotated	not-annotated	not-annotated
TC140093	8.25891e-10	4.06157e-08	2.53926		ENSP00000442059	ENSG00000067182	TNFRSF1A	tumor necrosis factor receptor superfamily, member 1A [Source:HGNC Symbol;Acc:11916]	4e-22		NM_001141773	Salmo salar Tumor necrosis factor receptor superfamily member 1A (tnr1a) mRNA gb-BT045558.1- Salmo salar clone ssal-rgf-524-349 Tumor necrosis factor receptor superfamily member 1A precursor putative mRNA complete cds	0		TNFRSF1A
IMM 310	1.2252e-09	5.86243e-08	2.53785						2e-21		AY253140	Oncorhynchus mykiss MHC class 1b antigen (Onmy-UGA) mRNA Onmy-UGA*0101 allele complete cds	0		MR1
TC133941	4.06262e-09	1.70524e-07	2.53626		ENSP00000358635	ENSG00000135316	SYNCRIP	synaptotagmin binding, cytoplasmic RNA interacting protein [Source:HGNC Symbol;Acc:16918]	1e-140		BT072766	Salmo salar clone ssal-rgf-539-293 Heterogeneous nuclear ribonucleoprotein Q putative mRNA pseudogene cds	0		SYNCRIP
TC166740	3.24014e-08	1.07956e-06	2.53384		ENSP00000358106	ENSG00000085377	PREP	prolyl endopeptidase [Source:HGNC Symbol;Acc:9358]	6e-79		NM_001173865	Salmo salar Prolyl endopeptidase (ppce) mRNA gb-BT059694.1- Salmo salar clone ssal-rgf-523-193 Prolyl endopeptidase putative mRNA complete cds	0		PREP
TC142506	4.12296e-08	1.33376e-06	2.53328		ENSP00000342962	ENSG00000111897	SERINC1	serine incorporator 1 [Source:HGNC Symbol;Acc:13464]	1e-75		BT056603	Salmo salar clone ssal-evf-531-239 Serine incorporator 1 putative mRNA complete cds	1e-142		SERINC1
TC161913	7.02057e-06	0.000125587	2.52987						0		not-annotated	not-annotated	not-annotated
TC143576	8.17063e-13	1.07877e-10	2.5226		ENSP00000411616	ENSG00000151692	RNF144A	ring finger protein 144A [Source:HGNC Symbol;Acc:20457]	1e-05		BT049431	Salmo salar clone ssal-rgb-553-210 Probable E3 ubiquitin-protein ligase RNF144A-A putative mRNA complete cds	1e-19		RNF144A
CUST_15_PI425348775	7.49792e-11	5.02171e-09	2.52077		ENSP00000419046	ENSG00000168811	IL12A	interleukin 12A (natural killer cell stimulatory factor 1, cytotoxic lymphocyte maturation factor 1, p35) [Source:HGNC Symbol;Acc:5969]	7e-07		IL-12P35				1L12A
TC138510	3.05759e-12	3.17573e-10	2.51852		ENSP00000331815	ENSG00000183751	TBL3	transducin (beta)-like 3 [Source:HGNC Symbol;Acc:11587]	4e-24		NM_001007402	Danio rerio transducin (beta)-like 3 (tbl3) mRNA gb-BC085436.1- Danio rerio zgc:101778 mRNA (cDNA clone MGC:101778 IMAGE:7230517) complete cds	8e-21		TBL3
TC163626	1.25312e-07	3.57489e-06	2.51809		ENSP00000431091	ENSG00000134824	FADS2	fatty acid desaturase 2 [Source:HGNC Symbol;Acc:3575]	3e-17		AY736067	Salmo salar delta-6 fatty acyl desaturase D6fad_a gene complete cds	7e-28		FADS2
TC142983	1.46525e-15	9.05871e-13	2.50656						0		not-annotated	not-annotated	not-annotated
IMM 1037	1.03183e-10	6.61001e-09	2.50552						0		tpe-BN000234.1-	TPA_inf: Oncorhynchus mykiss partial mRNA for putative ISG12(2) protein (isg12(2) gene)	0		ISG12
TC163454	4.82122e-15	2.31829e-12	2.50288						0		not-annotated	not-annotated	not-annotated
TC138723	1.50322e-06	3.28454e-05	2.50132		ENSP00000386557	ENSG00000228300	C19orf24	chromosome 19 open reading frame 24 [Source:HGNC Symbol;Acc:26073]	8e-12		not-annotated	not-annotated	not-annotated		C19orf24
TC132737	4.28275e-05	0.000608792	2.50107						0		not-annotated	not-annotated	not-annotated
TC143098	8.94123e-06	0.000155539	2.49778		ENSP00000291577	ENSG00000160221	C21orf33	chromosome 21 open reading frame 33 [Source:HGNC Symbol;Acc:1273]	4e-19		not-annotated	not-annotated	not-annotated		C21orf33
TC159005	3.88e-10	2.05329e-08	2.49755		ENSP00000436186	ENSG00000185627	PSMD13	proteasome (prosome, macropain) 26S subunit, non-ATPase, 13 [Source:HGNC Symbol;Acc:9558]	0		BT043857	Salmo salar clone HM5_2366 proteasome (prosome macropain) 26S subunit non-ATPase 13 mRNA complete cds	8e-24		PSMD13
TC152551	8.00467e-12	7.26746e-10	2.49507		ENSP00000445079	ENSG00000103313	MEFV	Mediterranean fever [Source:HGNC Symbol;Acc:6998]	9e-06		HM159469	Salmo salar clone BAC 33H18 orphan nuclear receptor Dax-1 (Dax1) gene complete cds; and X-linked interleukin-1 receptor accessory protein-like 1 precursor (IL1RAPL-1) pseudogene complete sequence	1e-166		MEFV
TC170901	8.17841e-11	5.40023e-09	2.49458		ENSP00000402738	ENSG00000130508	PXDN	peroxidasin homolog (Drosophila) [Source:HGNC Symbol;Acc:14966]	1e-07		not-annotated	not-annotated	not-annotated		PXDN
TC140164	5.68718e-09	2.29782e-07	2.48464		ENSP00000455547	ENSG00000260272	RP11-20I23.1	Uncharacterized protein [Source:UniProtKB/TrEMBL;Acc:H3BQ06]	1e-69		AC203446	Salmo salar BAC CH214-363E24 (Children's Hospital Oakland Research Institute Atlantic Salmon BAC Library) complete sequence	8e-18
TC157721	1.54015e-07	4.32185e-06	2.48339		ENSP00000435342	ENSG00000254656	RTL1	retrotransposon-like 1 [Source:HGNC Symbol;Acc:14665]	2e-59		GU129140	Salmo salar IgH locus B genomic sequence	1e-20		RTL1
TC138893	2.9309e-08	9.80718e-07	2.47972		ENSP00000240316	ENSG00000121058	COIL	coilin [Source:HGNC Symbol;Acc:2184]	5e-13		not-annotated	not-annotated	not-annotated		COIL
TC133512	5.08379e-10	2.64364e-08	2.47896		ENSP00000368686	ENSG00000205250	E2F4	E2F transcription factor 4, p107/p130-binding [Source:HGNC Symbol;Acc:3118]	5e-43		NM_001140310	Salmo salar E2F transcription factor 4 (e2f4) mRNA gb-BT045629.1- Salmo salar clone ssal-rgf-527-047 Transcription factor E2F4 putative mRNA complete cds	0		E2F4
TC141114	2.3033e-14	7.35339e-12	2.47507						0		not-annotated	not-annotated	not-annotated
TC149061	3.25777e-09	1.39743e-07	2.47454		ENSP00000379901	ENSG00000106460	TMEM106B	transmembrane protein 106B [Source:HGNC Symbol;Acc:22407]	4e-44		BT049851	Salmo salar clone ssal-rgb-529-311 Transmembrane protein 106B putative mRNA complete cds	0		TMEM106B
TC162357	1.90504e-07	5.20334e-06	2.47448						0		not-annotated	not-annotated	not-annotated
TC140353	3.37047e-13	5.53909e-11	2.47324						0		not-annotated	not-annotated	not-annotated
IMM 45	1.45695e-09	6.85347e-08	2.4722						3e-12		not-annotated	not-annotated	not-annotated		HEPACAM2
TC159834	2.64508e-07	6.9941e-06	2.4721		ENSP00000378350	ENSG00000094880	CDC23	cell division cycle 23 homolog (S. cerevisiae) [Source:HGNC Symbol;Acc:1724]	0		BT072220	Salmo salar clone ssal-rgf-517-158 Cell division cycle protein 23 homolog putative mRNA partial cds	0		CDC23
TC132801	0.000918989	0.00817394	2.47139		ENSP00000303315	ENSG00000171223	JUNB	jun B proto-oncogene [Source:HGNC Symbol;Acc:6205]	8e-76		NM_001124520	Oncorhynchus mykiss junB protein (LOC100136256) mRNA gb-AY614595.1- Oncorhynchus mykiss junB protein mRNA complete cds	0		JUNB
TC166291	0.000151246	0.00179929	2.46925		ENSP00000382165	ENSG00000141441	FAM59A	family with sequence similarity 59, member A [Source:HGNC Symbol;Acc:26136]	5e-40		CT574559	Zebrafish DNA sequence from clone DKEY-86L18 in linkage group 7 complete sequence	1e-17		GAREM
TC154333	4.71749e-15	2.31101e-12	2.46772						0		not-annotated	not-annotated	not-annotated
TC151420	8.94406e-12	7.89937e-10	2.46662						0		not-annotated	not-annotated	not-annotated
TC161059	1.15208e-07	3.32882e-06	2.46632		ENSP00000305988	ENSG00000170017	ALCAM	activated leukocyte cell adhesion molecule [Source:HGNC Symbol;Acc:400]	5e-79		BT072558	Salmo salar clone ssal-rgf-530-149 CD166 antigen homolog precursor putative mRNA partial cds	0		ALCAM
TC142755	2.0542e-05	0.000321747	2.46503		ENSP00000350425	ENSG00000110244	APOA4	apolipoprotein A-IV [Source:HGNC Symbol;Acc:602]	9e-26		BT047267	Salmo salar clone ssal-plnb-013-037 Apolipoprotein A-IV precursor putative mRNA complete cds	0		APOA4
IMM 840	0.00010409	0.00130696	2.4583						2e-57		FR688125	Oncorhynchus mykiss partial mRNA for MHC class I alpha chain (oncmyk-UBA gene) isolate A32	0		MR1
IMM 851	6.13619e-08	1.89832e-06	2.45647						7e-57		AF401631	Oncorhynchus mykiss TNF decoy receptor mRNA complete cds	0		TNFRSF6B
TC170648	2.01668e-08	6.99444e-07	2.45333		ENSP00000379901	ENSG00000106460	TMEM106B	transmembrane protein 106B [Source:HGNC Symbol;Acc:22407]	1e-32		BT049851	Salmo salar clone ssal-rgb-529-311 Transmembrane protein 106B putative mRNA complete cds	0		TMEM106B
TC165998	9.88991e-07	2.26323e-05	2.45077		ENSP00000009180	ENSG00000010278	CD9	CD9 molecule [Source:HGNC Symbol;Acc:1709]	5e-19		NM_001124324	Oncorhynchus mykiss CD9 protein (LOC100135986) mRNA gb-AF425839.1- Oncorhynchus mykiss CD9 protein mRNA complete cds	0		CD9
IMM 960	4.78094e-09	1.9705e-07	2.4499						7e-05		FJ184369	Oncorhynchus mykiss type I interferon 2 (IFN2) mRNA complete cds	0		IFNA2
TC166776	5.12967e-06	9.64287e-05	2.44962		ENSP00000351671	ENSG00000115009	CCL20	chemokine (C-C motif) ligand 20 [Source:HGNC Symbol;Acc:10619]	5e-15		NM_001124254	Oncorhynchus mykiss chemokine CK-1 precursor (LOC100135878) mRNA gb-AF093814.1-AF093814 Oncorhynchus mykiss chemokine CK-1 precursor mRNA complete cds	0		CCL20
TC132477	1.34084e-05	0.000221759	2.44822		ENSP00000297494	ENSG00000164867	NOS3	nitric oxide synthase 3 (endothelial cell) [Source:HGNC Symbol;Acc:7876]	0		AJ300555	Oncorhynchus mykiss mRNA for inducible nitric oxide synthase (iNOS gene)	0		NOS3
TC160881	1.04547e-09	5.04765e-08	2.44694		ENSP00000296161	ENSG00000163840	DTX3L	deltex 3-like (Drosophila) [Source:HGNC Symbol;Acc:30323]	3e-59		NM_001140408	Salmo salar deltex-3-like (dtx3l) mRNA gb-BT045809.1- Salmo salar clone ssal-rgf-531-382 deltex-3-like putative mRNA complete cds	6e-54		DTX3L
TC162857	3.21653e-08	1.07445e-06	2.44673		ENSP00000223095	ENSG00000106366	SERPINE1	serpin peptidase inhibitor, clade E (nexin, plasminogen activator inhibitor type 1), member 1 [Source:HGNC Symbol;Acc:8583]	2e-26		not-annotated	not-annotated	not-annotated		SERPINE1
TC151874	1.90104e-10	1.09532e-08	2.44606		ENSP00000299574	ENSG00000155313	USP25	ubiquitin specific peptidase 25 [Source:HGNC Symbol;Acc:12624]	0.0001		FP016248	Zebrafish DNA sequence from clone CH73-178E10 in linkage group 10 complete sequence	1e-16		USP25
TC164005	9.78801e-16	7.05988e-13	2.44128		ENSP00000262613	ENSG00000109062	SLC9A3R1	solute carrier family 9, subfamily A (NHE3, cation proton antiporter 3), member 3 regulator 1 [Source:HGNC Symbol;Acc:11075]	7e-96		NM_001141752	Salmo salar Ezrin-radixin-moesin-binding phosphoprotein 50 (nherf) mRNA gb-BT045262.1- Salmo salar clone ssal-rgf-516-349 Ezrin-radixin-moesin-binding phosphoprotein 50 putative mRNA complete cds	0		SLC9A3R1
TC136751	6.94832e-09	2.74751e-07	2.44079		ENSP00000434674	ENSG00000134744	ZCCHC11	zinc finger, CCHC domain containing 11 [Source:HGNC Symbol;Acc:28981]	3e-13		XM_001335483	PREDICTED: Danio rerio terminal uridylyltransferase 4-like (LOC795358) partial mRNA	3e-11		ZCCHC11
IMM 642	8.00275e-05	0.00104352	2.43788						8e-18		BT047934	Salmo salar clone ssal-eve-540-215 Lysozyme C II precursor putative mRNA complete cds	0		LYZ
TC162383	4.96513e-11	3.51613e-09	2.43397		ENSP00000370034	ENSG00000196664	TLR7	toll-like receptor 7 [Source:HGNC Symbol;Acc:15631]	0		GQ422119	Oncorhynchus mykiss toll-like receptor 7 (TLR7) gene complete cds	4e-14		TLR7
TC154198	5.28847e-06	9.87442e-05	2.43353		ENSP00000424938	ENSG00000137601	NEK1	NIMA (never in mitosis gene a)-related kinase 1 [Source:HGNC Symbol;Acc:7744]	4e-38		not-annotated	not-annotated	not-annotated		NEK1
TC161414	9.75572e-08	2.85481e-06	2.42893						0		not-annotated	not-annotated	not-annotated
TC156628	1.21647e-08	4.49954e-07	2.42814						0		not-annotated	not-annotated	not-annotated
IMM 1050	6.70001e-05	0.000897074	2.42503						1e-45		NM_001124520	Oncorhynchus mykiss junB protein (LOC100136256) mRNA gb-AY614595.1- Oncorhynchus mykiss junB protein mRNA complete cds	0		JUNB
TC135644	1.58006e-12	1.8649e-10	2.42486		ENSP00000298316	ENSG00000165527	ARF6	ADP-ribosylation factor 6 [Source:HGNC Symbol;Acc:659]	1e-118		BT045863	Salmo salar clone ssal-rgf-535-044 ADP-ribosylation factor 6 putative mRNA complete cds	0		ARF6
TC141200	4.7534e-06	9.04005e-05	2.4245		ENSP00000309542	ENSG00000256713	PGA5	pepsinogen 5, group I (pepsinogen A) [Source:HGNC Symbol;Acc:8887]	1e-124		HM565947	Lateolabrax japonicus pepsinogen A1 precursor mRNA complete cds	7e-10		PGA5
TC148750	2.43489e-10	1.36652e-08	2.42177						0		not-annotated	not-annotated	not-annotated
TC139129	8.31003e-10	4.07646e-08	2.42087		ENSP00000263243	ENSG00000100403	ZC3H7B	zinc finger CCCH-type containing 7B [Source:HGNC Symbol;Acc:30869]	1e-108		XM_680874	PREDICTED: Danio rerio zinc finger CCCH-type containing 7B (zc3h7b) mRNA	2e-29		ZC3H7B
TC152762	0.000318429	0.00335838	2.41981		ENSP00000245907	ENSG00000125730	C3	complement component 3 [Source:HGNC Symbol;Acc:1318]	3e-76		AF271080	Oncorhynchus mykiss complement component C3-4 mRNA partial cds	0		C3
TC171253	6.21942e-12	5.89089e-10	2.4196						0		not-annotated	not-annotated	not-annotated
TC146459	1.86835e-07	5.12467e-06	2.41924						0		not-annotated	not-annotated	not-annotated
TC139960	4.45321e-12	4.44739e-10	2.41757						0		not-annotated	not-annotated	not-annotated
TC137478	4.26974e-09	1.78436e-07	2.41599						0		not-annotated	not-annotated	not-annotated
TC141702	4.47743e-16	4.25332e-13	2.41382		ENSP00000271883	ENSG00000116580	GON4L	gon-4-like (C. elegans) [Source:HGNC Symbol;Acc:25973]	4e-19		GQ505859	Salmo salar clone BAC CHORI214-439H13 genomic sequence	6e-13		GON4L
TC142033	7.73377e-06	0.000137044	2.41096		ENSP00000404156	ENSG00000028116	VRK2	vaccinia related kinase 2 [Source:HGNC Symbol;Acc:12719]	2e-87		NM_201170	Danio rerio vaccinia related kinase 2 (vrk2) mRNA gb-BC049319.1- Danio rerio vaccinia related kinase 2 mRNA (cDNA clone MGC:56483 IMAGE:5777078) complete cds	1e-19		VRK2
IMM 791	3.73934e-05	0.000542434	2.41063						5e-15		NM_001124254	Oncorhynchus mykiss chemokine CK-1 precursor (LOC100135878) mRNA gb-AF093814.1-AF093814 Oncorhynchus mykiss chemokine CK-1 precursor mRNA complete cds	0		CCL20
TC155801	8.85698e-05	0.00113627	2.40596		ENSP00000424734	ENSG00000128652	HOXD3	homeobox D3 [Source:HGNC Symbol;Acc:5137]	1e-131		EU025719	Salmo salar lunapark (Lnp) and even-skipped homeobox 2 (Evx2) genes complete cds; HoxD13ab pseudogene complete sequence; homeobox protein HoxD12ab (HoxD12ab) homeobox protein HoxD11ab (HoxD11ab) homeobox protein HoxD10ab (HoxD10ab) homeobox protein HoxD9ab (HoxD9ab) homeobox protein HoxD4ab (HoxD4ab) and homeobox protein HoxD3ab (HoxD3ab) genes complete cds; and HoxD1ab pseudogene complete sequen…	1e-17		HOXD3
TC155282	7.39483e-05	0.000975934	2.40567		ENSP00000363641	ENSG00000136810	TXN	thioredoxin [Source:HGNC Symbol;Acc:12435]	2e-39		BT073907	Oncorhynchus mykiss clone omyk-evo-502-150 Thioredoxin putative mRNA complete cds	0		TXN
TC162843	1.32907e-07	3.77555e-06	2.40516						0		AF107037	Oncorhynchus tshawytsha microsatellite Ots-9 repeat region	8e-47
TC158989	7.19406e-07	1.7075e-05	2.40296		ENSP00000445961	ENSG00000121060	TRIM25	tripartite motif containing 25 [Source:HGNC Symbol;Acc:12932]	5e-40		not-annotated	not-annotated	not-annotated		TRIM25
TC154298	7.19356e-16	6.09091e-13	2.40263						0		not-annotated	not-annotated	not-annotated
TC136972	6.47169e-11	4.41446e-09	2.40202		ENSP00000390189	ENSG00000006747	SCIN	scinderin [Source:HGNC Symbol;Acc:21695]	1e-141		BC133524	Bos taurus scinderin mRNA (cDNA clone MGC:151812 IMAGE:8466449) complete cds	2e-24		SCIN
TC157928	2.03421e-05	0.000318964	2.40117		ENSP00000354436	ENSG00000198682	PAPSS2	3'-phosphoadenosine 5'-phosphosulfate synthase 2 [Source:HGNC Symbol;Acc:8604]	1e-117		NM_001140329	Salmo salar Bifunctional 3-phosphoadenosine 5-phosphosulfate synthetase 2 (paps2) mRNA gb-BT045659.1- Salmo salar clone ssal-rgf-528-024 Bifunctional 3-phosphoadenosine 5-phosphosulfate synthetase 2 putative mRNA complete cds	0		PAPSS2
TC145216	5.08919e-09	2.08432e-07	2.40116		ENSP00000417430	ENSG00000144843	ADPRH	ADP-ribosylarginine hydrolase [Source:HGNC Symbol;Acc:269]	7e-54		NM_001139661	Salmo salar ADP-ribosylarginine hydrolase (adprh) mRNA gb-BT043640.1- Salmo salar clone HM5_0741 ADP-ribosylarginine hydrolase (adprh) mRNA complete cds	0		ADPRH
TC138573	6.00216e-13	8.53204e-11	2.40112		ENSP00000216121	ENSG00000184117	NIPSNAP1	nipsnap homolog 1 (C. elegans) [Source:HGNC Symbol;Acc:7827]	1e-132		BT082308	Anoplopoma fimbria clone afim-evh-518-007 NipSnap homolog 1 putative mRNA complete cds	2e-80		NIPSNAP1
TC172158	5.50779e-08	1.72169e-06	2.40012		ENSP00000443521	ENSG00000165416	SUGT1	SGT1, suppressor of G2 allele of SKP1 (S. cerevisiae) [Source:HGNC Symbol;Acc:16987]	7e-17		BT071868	Salmo salar clone ssal-rgf-501-117 Suppressor of G2 allele of SKP1 homolog putative mRNA partial cds	0		SUGT1
TC158508	1.39297e-06	3.07742e-05	2.39904		ENSP00000396320	ENSG00000007314	SCN4A	sodium channel, voltage-gated, type IV, alpha subunit [Source:HGNC Symbol;Acc:10591]	1e-168		EU621898	Salmo salar clone 11F04_73D15 interferon alpha 1-like gene complete sequence; growth hormone 1 gene complete cds; and skeletal muscle sodium channel alpha subunit-like myosin alkali light chain-like and microtubule-associated protein Tau-like genes complete sequence	3e-17		SCN4A
TC143973	7.69161e-09	3.01086e-07	2.39816						0		not-annotated	not-annotated	not-annotated
TC146361	4.24351e-10	2.23352e-08	2.39755		ENSP00000324804	ENSG00000105568	PPP2R1A	protein phosphatase 2, regulatory subunit A, alpha [Source:HGNC Symbol;Acc:9302]	1e-133		BT072580	Salmo salar clone ssal-rgf-531-139 Serine/threonine-protein phosphatase 2A 65 kDa regulatory subunit A beta isoform putative mRNA partial cds	0		PPP2R1A
TC168395	7.66692e-15	3.21095e-12	2.39747		ENSP00000264192	ENSG00000115165	CYTIP	cytohesin 1 interacting protein [Source:HGNC Symbol;Acc:9506]	5e-60		NM_001141747	Salmo salar Pleckstrin homology Sec7 and coiled-coil domains-binding protein (pscbp) mRNA gb-BT045167.1- Salmo salar clone ssal-rgf-513-381 Pleckstrin homology Sec7 and coiled-coil domains-binding protein putative mRNA complete cds	1e-47		CYTIP
TC133886	0.00024118	0.00265584	2.39431		ENSP00000381607	ENSG00000084207	GSTP1	glutathione S-transferase pi 1 [Source:HGNC Symbol;Acc:4638]	1e-76		BT048579	Salmo salar clone ssal-eve-579-216 Glutathione S-transferase P putative mRNA complete cds	0		GSTP1
TC138130	2.31218e-17	6.0038e-14	2.3933		ENSP00000411392				0.0006		not-annotated	not-annotated	not-annotated		NDUFS7
TC168618	4.55769e-05	0.000643179	2.38902		ENSP00000440276	ENSG00000108654	DDX5	DEAD (Asp-Glu-Ala-Asp) box helicase 5 [Source:HGNC Symbol;Acc:2746]	1e-21		BT059556	Salmo salar clone ssal-rgf-516-259 Probable ATP-dependent RNA helicase DDX5 putative mRNA complete cds	0		DDX5
TC144950	7.49008e-12	6.86426e-10	2.38633		ENSP00000418015	ENSG00000165060	FXN	frataxin [Source:HGNC Symbol;Acc:3951]	2e-52		BT043970	Salmo salar clone HM5_1530 hypothetical protein mRNA partial cds	0		FXN
TC149191	1.04194e-10	6.66128e-09	2.3855		ENSP00000426272	ENSG00000133835	HSD17B4	hydroxysteroid (17-beta) dehydrogenase 4 [Source:HGNC Symbol;Acc:5213]	5e-81		FJ754640	Salmo trutta fario 17 beta hydroxysteroid dehydrogenase 4 (HSD17B4) mRNA complete cds	0		HSD17B4
IMM 806	3.90951e-05	0.000563342	2.38475						0		AF279136	Oncorhynchus mykiss haptoglobin mRNA partial cds	1e-126		HP
TC152944	5.69723e-12	5.49261e-10	2.38465		ENSP00000383118	ENSG00000070831	CDC42	cell division cycle 42 (GTP binding protein, 25kDa) [Source:HGNC Symbol;Acc:1736]	1e-132		BT074192	Oncorhynchus mykiss clone omyk-evo-506-064 Cell division control protein 42 homolog putative mRNA complete cds	0		CDC42
TC151864	4.18643e-07	1.05198e-05	2.38257		ENSP00000438764	ENSG00000144118	RALB	v-ral simian leukemia viral oncogene homolog B (ras related; GTP binding protein) [Source:HGNC Symbol;Acc:9840]	1e-120		NM_001165088	Oncorhynchus mykiss Ras-related protein Ral-B (ralb) mRNA gb-BT073842.1- Oncorhynchus mykiss clone omyk-evo-502-111 Ras-related protein Ral-B putative mRNA complete cds	1e-107		RALB
TC142975	1.98781e-08	6.91278e-07	2.38153		ENSP00000436691	ENSG00000255501	CARD18	caspase recruitment domain family, member 18 [Source:HGNC Symbol;Acc:28861]	2e-08		BT048231	Salmo salar clone ssal-eve-529-380 Caspase-1 precursor putative mRNA complete cds	0		CARD18
TC146427	1.9965e-13	3.84959e-11	2.37937		ENSP00000432424	ENSG00000110080	ST3GAL4	ST3 beta-galactoside alpha-2,3-sialyltransferase 4 [Source:HGNC Symbol;Acc:10864]	1e-49		NM_001003854	Danio rerio ST3 beta-galactoside alpha-23-sialyltransferase 4 (st3gal4) transcript variant 2 mRNA emb-AJ744809.1- Danio rerio mRNA for alpha 23-sialyltransferase ST3Gal IV (siat4c gene)	2e-27		ST3GAL4
TC153038	2.76384e-06	5.6184e-05	2.37747		ENSP00000394504	ENSG00000014641	MDH1	malate dehydrogenase 1, NAD (soluble) [Source:HGNC Symbol;Acc:6970]	7e-23		HQ287747	Coregonus clupeaformis malate dehydrogenase cytoplasmic (MDH) gene complete cds	1e-22		MDH1
TC164892	2.46259e-11	1.90309e-09	2.37737		ENSP00000297857	ENSG00000165156	ZHX1	zinc fingers and homeoboxes 1 [Source:HGNC Symbol;Acc:12871]	0		GQ505860	Salmo salar clone BAC CHORI214-68O19 genomic sequence	4e-54		ZHX1
TC161323	1.76262e-12	2.02385e-10	2.37736		ENSP00000304611	ENSG00000162692	VCAM1	vascular cell adhesion molecule 1 [Source:HGNC Symbol;Acc:12663]	4e-05		BT072605	Salmo salar clone ssal-rgf-532-085 Vascular cell adhesion protein 1 precursor putative mRNA pseudogene cds	0		VCAM1
TC147112	5.71734e-07	1.39265e-05	2.37584						0		not-annotated	not-annotated	not-annotated
TC148622	1.5815e-17	4.73828e-14	2.37388		ENSP00000452646	ENSG00000103707	MTFMT	mitochondrial methionyl-tRNA formyltransferase [Source:HGNC Symbol;Acc:29666]	2e-52		not-annotated	not-annotated	not-annotated		MTFMT
TC133095	1.08948e-11	9.38807e-10	2.37337		ENSP00000390189	ENSG00000006747	SCIN	scinderin [Source:HGNC Symbol;Acc:21695]	1e-112		BC133524	Bos taurus scinderin mRNA (cDNA clone MGC:151812 IMAGE:8466449) complete cds	4e-24		SCIN
TC156775	2.78758e-09	1.22268e-07	2.3682						0		not-annotated	not-annotated	not-annotated
TC147415	1.7266e-09	7.94912e-08	2.36589		ENSP00000435342	ENSG00000254656	RTL1	retrotransposon-like 1 [Source:HGNC Symbol;Acc:14665]	2e-59		GU129140	Salmo salar IgH locus B genomic sequence	2e-90		RTL1
TC164384	2.12604e-15	1.2175e-12	2.36518						0		not-annotated	not-annotated	not-annotated
TC132682	1.52685e-09	7.1306e-08	2.36188		ENSP00000266556	ENSG00000139192	TAPBPL	TAP binding protein-like [Source:HGNC Symbol;Acc:30683]	8e-47		DQ092328	Oncorhynchus mykiss OSU-142 secreted tapasin-related mRNA partial cds	0		TAPBPL
TC160082	0.000534871	0.00519001	2.36104		ENSP00000303315	ENSG00000171223	JUNB	jun B proto-oncogene [Source:HGNC Symbol;Acc:6205]	5e-27		CR690290	Tetraodon nigroviridis full-length cDNA	2e-27		JUNB
TC136112	6.02301e-07	1.45889e-05	2.36083		ENSP00000267205	ENSG00000139725	RHOF	ras homolog family member F (in filopodia) [Source:HGNC Symbol;Acc:15703]	3e-77		BT074175	Oncorhynchus mykiss clone omyk-evo-503-156 Rho-related GTP-binding protein RhoF putative mRNA complete cds	0		RHOF
TC143902	2.76617e-10	1.51532e-08	2.35956		ENSP00000418353	ENSG00000069849	ATP1B3	ATPase, Na+/K+ transporting, beta 3 polypeptide [Source:HGNC Symbol;Acc:806]	6e-11		not-annotated	not-annotated	not-annotated		ATP1B3
TC160667	1.11236e-06	2.51745e-05	2.35886						0		not-annotated	not-annotated	not-annotated
TC141824	2.69252e-13	4.70273e-11	2.35858						0		not-annotated	not-annotated	not-annotated
TC148121	3.95288e-13	6.15843e-11	2.35841		ENSP00000446451	ENSG00000257103	LSM14A	LSM14A, SCD6 homolog A (S. cerevisiae) [Source:HGNC Symbol;Acc:24489]	3e-43		not-annotated	not-annotated	not-annotated		LSM14A
TC161998	0.0001497	0.00178308	2.35781		ENSP00000245907	ENSG00000125730	C3	complement component 3 [Source:HGNC Symbol;Acc:1318]	2e-15		L24433	Oncorhynchus mykiss complement component C3 mRNA partial cds	1e-160		C3
TC144863	5.9268e-09	2.38228e-07	2.35709		ENSP00000245541	ENSG00000125447	GGA3	golgi-associated, gamma adaptin ear containing, ARF binding protein 3 [Source:HGNC Symbol;Acc:17079]	2e-43		AC203456	Salmo salar BAC CH214-397C7 (Children's Hospital Oakland Research Institute Atlantic Salmon BAC Library) complete sequence	2e-13		GGA3
TC150909	2.20844e-06	4.61214e-05	2.35363		ENSP00000453350	ENSG00000166710	B2M	beta-2-microglobulin [Source:HGNC Symbol;Acc:914]	8e-28		L63539	Oncorhynchus mykiss (clone Jb-12) beta-2 microglobulin (B2m) mRNA complete cds	0		B2M
TC162662	4.64854e-15	2.31101e-12	2.35356		ENSP00000278949	ENSG00000160588	MPZL3	myelin protein zero-like 3 [Source:HGNC Symbol;Acc:27279]	8e-34		HM190260	Oncorhynchus mykiss epithelial V-like antigen 1 mRNA partial cds	0		MPZL3
TC152373	4.10843e-09	1.72249e-07	2.3527						0		not-annotated	not-annotated	not-annotated
TC170596	1.03427e-07	3.01075e-06	2.35259						0		not-annotated	not-annotated	not-annotated
TC134862	2.00966e-05	0.00031575	2.34931		ENSP00000418248	ENSG00000168477	TNXB	tenascin XB [Source:HGNC Symbol;Acc:11976]	1e-119		GQ505858	Salmo salar clone BAC CHORI214-129P21 genomic sequence	1e-44		TNXB
TC163284	0.000851037	0.00765521	2.34851		ENSP00000443759	ENSG00000112033	PPARD	peroxisome proliferator-activated receptor delta [Source:HGNC Symbol;Acc:9235]	6e-28		AM229304	Salmo salar partial pparb2B gene for peroxisome proliferator-activated receptor beta2B exon 5 isolate farm-reared#1	2e-15		PPARD
TC170486	2.01599e-05	0.000316489	2.3485		ENSP00000311977	ENSG00000141994	DUS3L	dihydrouridine synthase 3-like (S. cerevisiae) [Source:HGNC Symbol;Acc:26920]	5e-46		NM_001140439	Salmo salar tRNA-dihydrouridine synthase 3-like (dus3l) mRNA gb-BT045865.1- Salmo salar clone ssal-rgf-535-051 tRNA-dihydrouridine synthase 3-like putative mRNA complete cds	0		DUS3L
TC150919	6.97335e-17	1.08642e-13	2.34714		ENSP00000303709	ENSG00000170142	UBE2E1	ubiquitin-conjugating enzyme E2E 1 [Source:HGNC Symbol;Acc:12477]	1e-103		BT056474	Salmo salar clone ssal-evd-521-050 Ubiquitin-conjugating enzyme E2 E1 putative mRNA complete cds	0		UBE2E1
TC154224	9.53755e-13	1.21003e-10	2.34668						0		BT071841	Salmo salar clone ssal-rgf-001-262 unknown large open reading frame mRNA novel cds	1e-12
TC167149	6.74836e-08	2.05989e-06	2.34292		ENSP00000265770	ENSG00000015592	STMN4	stathmin-like 4 [Source:HGNC Symbol;Acc:16078]	7e-61		NM_001141075	Salmo salar stathmin-like 4 (stmn4) mRNA gb-BT048161.1- Salmo salar clone ssal-rgb2-608-101 Stathmin-4 putative mRNA complete cds	0		STMN4
TC136566	0.000238108	0.00263122	2.33991		ENSP00000363390	ENSG00000158022	TRIM63	tripartite motif containing 63, E3 ubiquitin protein ligase [Source:HGNC Symbol;Acc:16007]	2e-34		NM_001197213	Oncorhynchus mykiss muscle RING finger 1 (LOC100505417) mRNA gb-HM357611.1- Oncorhynchus mykiss muscle RING finger 1 mRNA complete cds	0		TRIM63
TC136931	5.42251e-09	2.20691e-07	2.33971						0		not-annotated	not-annotated	not-annotated
TC157677	2.7091e-08	9.14356e-07	2.3386		ENSP00000380872	ENSG00000182405	PGBD4	piggyBac transposable element derived 4 [Source:HGNC Symbol;Acc:19401]	1e-06		AY785950	Salmo salar zonadhesin-like gene complete cds and 3' UTR	1e-155		PGBD4
TC136581	2.67619e-07	7.06678e-06	2.33633						0		not-annotated	not-annotated	not-annotated
TC155956	1.42559e-10	8.62192e-09	2.33462						0		not-annotated	not-annotated	not-annotated
[truncated: 420 more rows]
