# Supplementary material for: Disparate developmental patterns of immune responses to bacterial and viral infections in fish
Source: Sci Rep. 2015 Oct 21;5:15458. doi: 10.1038/srep15458 (PMC4614352; doi:10.1038/srep15458)
Supplement: Supplementary Information [file srep15458-s3.xls]

## Sheet: Egg stage - Bact vs Control
Table S2. Complete description of features deposited on the micro array significantly up- or down- regulated by A. salmonicida infection (adj. p.<0.01, FC>2 or <0.5)
					Best hit in Human						Best hit in NR ncbi database
ProbeName	raw pValue	Adj. pValue	Fold change		Ensembl Protein ID	Ensembl Gene ID	Associated Gene Name	Description	Ensembl eValue		NCBI nt acc	NCBInt hit	NCBI E val		HGNC symbol
TC151905	1.80905e-09	2.42624e-06	26.6973						0		NM_001124463	Oncorhynchus mykiss cathelicidin antimicrobial peptide (LOC100136187) mRNA gb-AY360356.1- Oncorhynchus mykiss cathelicidin antimicrobial peptide mRNA complete cds	0		CATH1
TC134956	7.6835e-14	2.03497e-09	21.6718		ENSP00000439043				1e-24		NM_001140457	Salmo salar matrix metalloproteinase 9 (mmp9) mRNA gb-BT045896.1- Salmo salar clone ssal-rgf-536-026 Matrix metalloproteinase-9 precursor putative mRNA complete cds	3e-64		MMP9
IMM 687	1.14505e-05	0.000509117	15.7761						0		NM_001123573	Salmo salar cathelicidin antimicrobial peptide (LOC100136439) mRNA gb-AY360357.1- Salmo salar cathelicidin antimicrobial peptide mRNA complete cds	1e-179		CAMP
TC171675	3.00777e-08	1.10518e-05	14.6253		ENSP00000436126	ENSG00000134339	SAA2	serum amyloid A2 [Source:HGNC Symbol;Acc:10514]	1e-37		NM_001124436	Oncorhynchus mykiss serum amyloid A (saa) mRNA emb-AM422446.1- Oncorhynchus mykiss mRNA for serum amyloid A (saa gene)	3e-25		SAA2
IMM 416	4.55296e-08	1.43011e-05	13.1761						1e-45		NM_001124520	Oncorhynchus mykiss junB protein (LOC100136256) mRNA gb-AY614595.1- Oncorhynchus mykiss junB protein mRNA complete cds	0		JUNB
IMM 482	3.83624e-08	1.31068e-05	11.1908						0		NM_001124463	Oncorhynchus mykiss cathelicidin antimicrobial peptide (LOC100136187) mRNA gb-AY360356.1- Oncorhynchus mykiss cathelicidin antimicrobial peptide mRNA complete cds	0		CATH1
IMM 563	1.47397e-08	7.43819e-06	10.4033						0		NM_001124463	Oncorhynchus mykiss cathelicidin antimicrobial peptide (LOC100136187) mRNA gb-AY360356.1- Oncorhynchus mykiss cathelicidin antimicrobial peptide mRNA complete cds	0		CATH1
IMM 507	8.13182e-09	5.07822e-06	10.2465						2e-17		NM_001124575	Oncorhynchus mykiss DNA-damage-inducible transcript 4-like (ddit4l) mRNA gb-DQ400410.1- Oncorhynchus mykiss DNA-damage-inducible transcript 4-like (DDIT4L) mRNA complete cds	0		DDIT4L
TC155613	9.50965e-09	5.61199e-06	9.05222		ENSP00000427279	ENSG00000081041	CXCL2	chemokine (C-X-C motif) ligand 2 [Source:HGNC Symbol;Acc:4603]	2e-13		AY160981	Oncorhynchus mykiss interleukin-8 (IL-8) mRNA IL-8-nL allele complete cds	0		CXCL2
TC159135	1.05958e-07	2.32593e-05	8.11027		ENSP00000299855	ENSG00000149968	MMP3	matrix metallopeptidase 3 (stromelysin 1, progelatinase) [Source:HGNC Symbol;Acc:7173]	3e-46		NM_001140524	Salmo salar Collagenase 3 (mmp13) mRNA gb-BT046016.1- Salmo salar clone ssal-rgf-539-134 Collagenase 3 precursor putative mRNA complete cds	0		MMP3
IMM 897	1.15497e-08	6.37795e-06	7.76829						5e-13		NM_001124521	Oncorhynchus mykiss myc-regulated DEAD box protein (LOC100136257) mRNA gb-AY614597.1- Oncorhynchus mykiss myc-regulated DEAD box protein mRNA complete cds	0		CXCL2
TC133886	6.68255e-11	3.25348e-07	7.71848		ENSP00000381607	ENSG00000084207	GSTP1	glutathione S-transferase pi 1 [Source:HGNC Symbol;Acc:4638]	1e-76		BT048579	Salmo salar clone ssal-eve-579-216 Glutathione S-transferase P putative mRNA complete cds	0		GSTP1
TC146120	2.12997e-08	9.03957e-06	7.57927		ENSP00000372059	ENSG00000206013	IFITM5	interferon induced transmembrane protein 5 [Source:HGNC Symbol;Acc:16644]	1e-15		NM_001124369	Oncorhynchus mykiss interferon inducible protein 2 (iip2) mRNA emb-AJ320157.1- Oncorhynchus mykiss mRNA for interferon inducible protein 2 (iip2 gene)	0		IFITM5
IMM 547	9.98249e-09	5.77992e-06	7.4801						5e-13		NM_001124521	Oncorhynchus mykiss myc-regulated DEAD box protein (LOC100136257) mRNA gb-AY614597.1- Oncorhynchus mykiss myc-regulated DEAD box protein mRNA complete cds	0		CXCL2
TC132801	9.60268e-08	2.1745e-05	7.35539		ENSP00000303315	ENSG00000171223	JUNB	jun B proto-oncogene [Source:HGNC Symbol;Acc:6205]	8e-76		NM_001124520	Oncorhynchus mykiss junB protein (LOC100136256) mRNA gb-AY614595.1- Oncorhynchus mykiss junB protein mRNA complete cds	0		JUNB
TC165887	1.94377e-06	0.00015233	7.23655		ENSP00000436126	ENSG00000134339	SAA2	serum amyloid A2 [Source:HGNC Symbol;Acc:10514]	3e-38		NM_001124436	Oncorhynchus mykiss serum amyloid A (saa) mRNA emb-AM422446.1- Oncorhynchus mykiss mRNA for serum amyloid A (saa gene)	0		SAA2
TC150377	1.35759e-05	0.000569069	6.75403		ENSP00000306245	ENSG00000170345	FOS	FBJ murine osteosarcoma viral oncogene homolog [Source:HGNC Symbol;Acc:3796]	9e-76		AB111054	Oncorhynchus masou mRNA for c-Fos protein complete cds	1e-12		FOS
TC132437	2.80876e-07	4.32405e-05	6.24872		ENSP00000354830	ENSG00000145358	DDIT4L	DNA-damage-inducible transcript 4-like [Source:HGNC Symbol;Acc:30555]	2e-17		NM_001124575	Oncorhynchus mykiss DNA-damage-inducible transcript 4-like (ddit4l) mRNA gb-DQ400410.1- Oncorhynchus mykiss DNA-damage-inducible transcript 4-like (DDIT4L) mRNA complete cds	0		DDIT4L
IMM 988	6.15287e-09	4.20435e-06	6.22813						3e-25		NM_001124447	Oncorhynchus mykiss CCAAT/enhancer-binding protein beta (LOC100136165) mRNA gb-AY144611.1- Oncorhynchus mykiss CCAAT/enhancer-binding protein beta mRNA complete cds	0		CEBPB
TC162265	1.13213e-07	2.39649e-05	6.21251		ENSP00000436126	ENSG00000134339	SAA2	serum amyloid A2 [Source:HGNC Symbol;Acc:10514]	2e-36		NM_001124436	Oncorhynchus mykiss serum amyloid A (saa) mRNA emb-AM422446.1- Oncorhynchus mykiss mRNA for serum amyloid A (saa gene)	0		SAA2
TC170600	9.69612e-06	0.000458318	5.79667		ENSP00000436126	ENSG00000134339	SAA2	serum amyloid A2 [Source:HGNC Symbol;Acc:10514]	3e-32		AM422447	Oncorhynchus mykiss saa gene for serum amyloid A exons 1-3	3e-56		SAA2
TC169258	7.1801e-06	0.000370118	5.60418		ENSP00000436126	ENSG00000134339	SAA2	serum amyloid A2 [Source:HGNC Symbol;Acc:10514]	4e-36		NM_001146565	Salmo salar Serum amyloid A-5 protein (saa5) mRNA gb-BT057477.1- Salmo salar clone ssal-eve-561-244 Serum amyloid A-5 protein putative mRNA complete cds	0		SAA2
IMM 481	3.25227e-09	3.18767e-06	5.49051						3e-26		AY283059	Oncorhynchus mykiss CCAAT/enhancer binding protein beta (C/EBPbeta) gene complete cds	0		CEBPB
TC160082	3.6829e-09	3.18767e-06	5.38934		ENSP00000303315	ENSG00000171223	JUNB	jun B proto-oncogene [Source:HGNC Symbol;Acc:6205]	5e-27		CR690290	Tetraodon nigroviridis full-length cDNA	2e-27		JUNB
TC171267	1.20578e-06	0.000109218	5.28905		ENSP00000436126	ENSG00000134339	SAA2	serum amyloid A2 [Source:HGNC Symbol;Acc:10514]	1e-37		NM_001124436	Oncorhynchus mykiss serum amyloid A (saa) mRNA emb-AM422446.1- Oncorhynchus mykiss mRNA for serum amyloid A (saa gene)	0		SAA2
TC155957	5.31125e-05	0.00147868	5.14217		ENSP00000383820	ENSG00000198160	MIER1	mesoderm induction early response 1 homolog (Xenopus laevis) [Source:HGNC Symbol;Acc:29657]	6e-79		BT072393	Salmo salar clone ssal-rgf-523-256 Mesoderm induction early response protein 1 putative mRNA partial cds	2e-49		MIER1
IMM 1088	4.92394e-08	1.4983e-05	5.13898						3e-38		NM_001124436	Oncorhynchus mykiss serum amyloid A (saa) mRNA emb-AM422446.1- Oncorhynchus mykiss mRNA for serum amyloid A (saa gene)	0		SAA2
CUST_86_PI420312184	5.53446e-06	0.000307506	4.98583		ENSP00000263341	ENSG00000125538	IL1B	interleukin 1, beta [Source:HGNC Symbol;Acc:5992]	1e-14		AJ223954	Oncorhynchus mykiss mRNA for interleukin-1-beta	0		IL1B
TC133143	1.89804e-06	0.000150258	4.7379						0		NM_001140335	Salmo salar ChaC cation transport regulator-like 1 (chac1) mRNA gb-BT045671.1- Salmo salar clone ssal-rgf-528-175 Cation transport regulator-like protein 1 putative mRNA complete cds	1e-160		CHAC1
TC134331	1.83433e-05	0.000705983	4.70499		ENSP00000439043				9e-16		NM_001124370	Oncorhynchus mykiss matrix metalloproteinase 9 (mmp9) mRNA emb-AJ320533.1- Oncorhynchus mykiss mRNA for matrix metalloproteinase 9 (mmp9 gene)	0		MMP9
TC171918	1.27411e-05	0.000547739	4.59225		ENSP00000436126	ENSG00000134339	SAA2	serum amyloid A2 [Source:HGNC Symbol;Acc:10514]	5e-29		NM_001124436	Oncorhynchus mykiss serum amyloid A (saa) mRNA emb-AM422446.1- Oncorhynchus mykiss mRNA for serum amyloid A (saa gene)	1e-132		SAA2
IMM 1050	6.49249e-07	7.30856e-05	4.3633						1e-45		NM_001124520	Oncorhynchus mykiss junB protein (LOC100136256) mRNA gb-AY614595.1- Oncorhynchus mykiss junB protein mRNA complete cds	0		JUNB
IMM 831	1.197e-08	6.38656e-06	4.35171						3e-05		AF281354	Oncorhynchus mykiss putative hepcidin antibacterial peptide mRNA partial cds	0		HAMP
TC171516	2.60034e-09	2.89373e-06	4.31741		ENSP00000354532	ENSG00000198805	PNP	purine nucleoside phosphorylase [Source:HGNC Symbol;Acc:7892]	6e-30		BT080000	Esox lucius clone eluc-evq-536-094 Purine nucleoside phosphorylase putative mRNA complete cds	7e-75		PNP
CUST_106_PI420312184	1.86134e-07	3.28123e-05	4.2609		ENSP00000427279	ENSG00000081041	CXCL2	chemokine (C-X-C motif) ligand 2 [Source:HGNC Symbol;Acc:4603]	5e-13		NM_001124521	Oncorhynchus mykiss myc-regulated DEAD box protein (LOC100136257) mRNA gb-AY614597.1- Oncorhynchus mykiss myc-regulated DEAD box protein mRNA complete cds	0		CXCL2
TC143542	2.20193e-11	1.47058e-07	4.16468		ENSP00000361818	ENSG00000124145	SDC4	syndecan 4 [Source:HGNC Symbol;Acc:10661]	5e-15		CR722688	Tetraodon nigroviridis full-length cDNA	1e-25		SDC4
TC155239	3.27363e-07	4.7559e-05	4.15858		ENSP00000276914	ENSG00000147872	PLIN2	perilipin 2 [Source:HGNC Symbol;Acc:248]	4e-12		BT072598	Salmo salar clone ssal-rgf-532-023 Adipophilin putative mRNA partial cds	0		PLIN2
TC158274	0.000272961	0.00469177	3.99876						0		not-annotated	not-annotated	not-annotated
TC137224	4.35964e-08	1.41077e-05	3.92356		ENSP00000290551	ENSG00000159388	BTG2	BTG family, member 2 [Source:HGNC Symbol;Acc:1131]	1e-59		BT045644	Salmo salar clone ssal-rgf-527-229 BTG2 putative mRNA complete cds	0		BTG2
TC154667	3.45387e-06	0.000222723	3.87251		ENSP00000290551	ENSG00000159388	BTG2	BTG family, member 2 [Source:HGNC Symbol;Acc:1131]	5e-57		BT045644	Salmo salar clone ssal-rgf-527-229 BTG2 putative mRNA complete cds	0		BTG2
TC161751	6.48033e-06	0.000341084	3.80458						0		NM_001124601	Oncorhynchus mykiss differentially regulated trout protein 1 (LOC100136615) mRNA gb-AF281355.1- Oncorhynchus mykiss differentially regulated trout protein 1 mRNA complete cds	0
TC150571	0.000309025	0.00517686	3.78824		ENSP00000433912	ENSG00000131931	THAP1	THAP domain containing, apoptosis associated protein 1 [Source:HGNC Symbol;Acc:20856]	2e-41		NM_001141216	Salmo salar THAP domain-containing protein 1 (thap1) mRNA gb-BT048687.2- Salmo salar clone ssal-eve-548-164 THAP domain-containing protein 1 putative mRNA complete cds	0		THAP1
TC135368	9.47538e-08	2.15823e-05	3.77146		ENSP00000305422	ENSG00000172216	CEBPB	CCAAT/enhancer binding protein (C/EBP), beta [Source:HGNC Symbol;Acc:1834]	3e-25		NM_001172498	Oncorhynchus mykiss CCAAT/enhancer binding protein beta2 (LOC100379112) mRNA gb-DQ423470.1- Oncorhynchus mykiss CCAAT/enhancer binding protein beta2 mRNA complete cds	0		CEBPB
CUST_47_PI420312184	0.00036448	0.00586375	3.76701						0		not-annotated	not-annotated	not-annotated
IMM 1056	3.74009e-06	0.00023345	3.76515						3e-13		NM_001124521	Oncorhynchus mykiss myc-regulated DEAD box protein (LOC100136257) mRNA gb-AY614597.1- Oncorhynchus mykiss myc-regulated DEAD box protein mRNA complete cds	0		CXCL2
IMM 67	1.3775e-07	2.69001e-05	3.75408						3e-27		NM_001172498	Oncorhynchus mykiss CCAAT/enhancer binding protein beta2 (LOC100379112) mRNA gb-DQ423470.1- Oncorhynchus mykiss CCAAT/enhancer binding protein beta2 mRNA complete cds	0		CEBPB
TC142939	2.03209e-06	0.000157039	3.55664		ENSP00000438438				2e-33		BT073136	Oncorhynchus mykiss clone omyk-evn-503-031 Histone H5A putative mRNA complete cds	0		H1F0
IMM 280	0.000382785	0.00606554	3.50525						4e-36		NM_001124309	Oncorhynchus mykiss LECT2 neutrophil chemotactic factor (lect2) mRNA gb-AF363272.1- Oncorhynchus mykiss LECT2 neutrophil chemotactic factor (LECT2) mRNA complete cds	0		LECT2
TC168089	3.1344e-07	4.60773e-05	3.49739		ENSP00000261267	ENSG00000090382	LYZ	lysozyme [Source:HGNC Symbol;Acc:6740]	2e-60		NM_001124716	Oncorhynchus mykiss lysozyme II (lyz2) mRNA emb-X59491.1- O.mykiss mRNA for lysozyme II	0		LYZ
TC156791	4.4669e-09	3.35405e-06	3.46447		ENSP00000303315	ENSG00000171223	JUNB	jun B proto-oncogene [Source:HGNC Symbol;Acc:6205]	9e-49		BT026598	Gasterosteus aculeatus clone CEC16-H09 mRNA sequence	2e-34		JUNB
TC148246	5.5781e-06	0.00030861	3.44008		ENSP00000324074	ENSG00000143401	ANP32E	acidic (leucine-rich) nuclear phosphoprotein 32 family, member E [Source:HGNC Symbol;Acc:16673]	1e-60		BT059450	Salmo salar clone ssal-rgf-506-287 Acidic leucine-rich nuclear phosphoprotein 32 family member E putative mRNA complete cds	0		ANP32E
IMM 923	2.74917e-08	1.03834e-05	3.35148						1e-15		NM_001124369	Oncorhynchus mykiss interferon inducible protein 2 (iip2) mRNA emb-AJ320157.1- Oncorhynchus mykiss mRNA for interferon inducible protein 2 (iip2 gene)	0		IFITM5
TC147210	8.04874e-07	8.58878e-05	3.31383		ENSP00000398105	ENSG00000128965	CHAC1	ChaC, cation transport regulator homolog 1 (E. coli) [Source:HGNC Symbol;Acc:28680]	2e-67		BT060254	Salmo salar clone ssal-rgh-511-072 Cation transport regulator-like protein 1 putative mRNA complete cds	0		CHAC1
TC135705	8.35128e-07	8.81502e-05	3.18677		ENSP00000290551	ENSG00000159388	BTG2	BTG family, member 2 [Source:HGNC Symbol;Acc:1131]	2e-50		BT045644	Salmo salar clone ssal-rgf-527-229 BTG2 putative mRNA complete cds	0		BTG2
IMM 890	5.73609e-06	0.00031408	3.18213						4e-13		AJ279069	Oncorhynchus mykiss mRNA for putative interleukin 8 (IL-8 gene)	0		CXCL2
TC144227	1.96521e-06	0.000153201	3.08217		ENSP00000215631	ENSG00000099860	GADD45B	growth arrest and DNA-damage-inducible, beta [Source:HGNC Symbol;Acc:4096]	1e-67		BT049530	Salmo salar clone ssal-eve-543-092 Growth arrest and DNA-damage-inducible protein GADD45 beta putative mRNA complete cds	0		GADD45B
TC151664	1.23887e-05	0.000536736	3.07734						0		BT071999	Salmo salar clone ssal-rgf-507-021 novel cds	5e-14
TC147872	7.90076e-05	0.00194887	3.03468		ENSP00000386165	ENSG00000221869	CEBPD	CCAAT/enhancer binding protein (C/EBP), delta [Source:HGNC Symbol;Acc:1835]	2e-44		BT057758	Salmo salar clone ssal-evd-501-089 CCAAT/enhancer-binding protein delta putative mRNA complete cds	0		CEBPD
IMM 1054	1.67074e-07	3.07659e-05	2.9844						3e-14		AJ223954	Oncorhynchus mykiss mRNA for interleukin-1-beta	0		IL1B
IMM 493	5.56577e-06	0.000308366	2.96191						1e-100		NM_001124520	Oncorhynchus mykiss junB protein (LOC100136256) mRNA gb-AY614595.1- Oncorhynchus mykiss junB protein mRNA complete cds	0		JUNB
IMM 664	7.47021e-07	8.15006e-05	2.94351						6e-12		CR722688	Tetraodon nigroviridis full-length cDNA	2e-26		SDC4
TC148637	4.40751e-09	3.35405e-06	2.92767		ENSP00000303315	ENSG00000171223	JUNB	jun B proto-oncogene [Source:HGNC Symbol;Acc:6205]	1e-43		DQ285670	Xiphophorus maculatus JUN-B (JunB) gene complete cds	2e-73		JUNB
IMM 805	1.68071e-07	3.07659e-05	2.91392						3e-37		AF271114	Oncorhynchus mykiss chemotaxin mRNA partial cds	0		LECT2
TC162099	1.15225e-06	0.00010711	2.87427						0		NM_001124601	Oncorhynchus mykiss differentially regulated trout protein 1 (LOC100136615) mRNA gb-AF281355.1- Oncorhynchus mykiss differentially regulated trout protein 1 mRNA complete cds	1e-178
TC147760	8.55337e-08	2.06922e-05	2.82291		ENSP00000362649	ENSG00000116478	HDAC1	histone deacetylase 1 [Source:HGNC Symbol;Acc:4852]	1e-121		BT045209	Salmo salar clone ssal-rgf-514-359 Probable histone deacetylase 1-B putative mRNA complete cds	0		HDAC1
IMM 832	6.141e-07	7.03796e-05	2.78063						0		NM_001124601	Oncorhynchus mykiss differentially regulated trout protein 1 (LOC100136615) mRNA gb-AF281355.1- Oncorhynchus mykiss differentially regulated trout protein 1 mRNA complete cds	0
TC150532	2.48056e-06	0.000175984	2.76521		ENSP00000457043	ENSG00000260181	SURF4	surfeit 4 [Source:HGNC Symbol;Acc:11476]	1e-131		BT046002	Salmo salar clone ssal-rgf-538-330 Surfeit locus protein 4 putative mRNA complete cds	0		SURF4
TC142465	1.14395e-06	0.000107105	2.75835						0		not-annotated	not-annotated	not-annotated
TC141718	2.55715e-05	0.000897282	2.74677		ENSP00000438438				2e-35		BT074330	Oncorhynchus mykiss clone omyk-evo-501-252 Histone H5A putative mRNA complete cds	0		H1F0
TC150666	4.13814e-06	0.000251332	2.71143		ENSP00000454959				1e-51		not-annotated	not-annotated	not-annotated		UBN1
TC144381	1.20977e-10	5.23547e-07	2.70428		ENSP00000322887	ENSG00000099622	CIRBP	cold inducible RNA binding protein [Source:HGNC Symbol;Acc:1982]	3e-31		BT058753	Salmo salar clone ssal-rgf-501-107 Cold-inducible RNA-binding protein putative mRNA complete cds	0		CIRBP
TC139286	0.00057774	0.00817048	2.69462		ENSP00000398232	ENSG00000042493	CAPG	capping protein (actin filament), gelsolin-like [Source:HGNC Symbol;Acc:1474]	8e-89		BT074440	Osmerus mordax clone omor-rgc-511-174 Macrophage capping protein putative mRNA complete cds	1e-168		CAPG
TC147113	0.000170272	0.00335455	2.65938		ENSP00000438438				2e-33		BT074263	Oncorhynchus mykiss clone omyk-evo-505-320 Histone H5A putative mRNA complete cds	0		H1F0
IMM 259	0.000108109	0.00240066	2.65844						8e-18		BT073834	Oncorhynchus mykiss clone omyk-evo-501-202 Interferon-inducible protein putative mRNA complete cds	0		IFITM5
TC138048	4.05536e-07	5.46547e-05	2.59593		ENSP00000363641	ENSG00000136810	TXN	thioredoxin [Source:HGNC Symbol;Acc:12435]	3e-39		BT073907	Oncorhynchus mykiss clone omyk-evo-502-150 Thioredoxin putative mRNA complete cds	0		TXN
TC141713	1.63372e-05	0.000645351	2.57232		ENSP00000400175	ENSG00000067560	RHOA	ras homolog family member A [Source:HGNC Symbol;Acc:667]	1e-137		BT045463	Salmo salar clone ssal-rgf-522-095 Transforming protein RhoA precursor putative mRNA complete cds	0		RHOA
CUST_64_PI420312184	9.37282e-06	0.000445741	2.57045		ENSP00000337386	ENSG00000185650	ZFP36L1	zinc finger protein 36, C3H type-like 1 [Source:HGNC Symbol;Acc:1107]	3e-34		NM_001140451	Salmo salar Butyrate response factor 1 (tisb) mRNA gb-BT045883.1- Salmo salar clone ssal-rgf-535-262 Butyrate response factor 1 putative mRNA complete cds	0		ZFP36L1
TC141250	2.01338e-05	0.000760163	2.55864						0		not-annotated	not-annotated	not-annotated
TC132759	3.62129e-07	5.11035e-05	2.53812		ENSP00000361405	ENSG00000100985	MMP9	matrix metallopeptidase 9 (gelatinase B, 92kDa gelatinase, 92kDa type IV collagenase) [Source:HGNC Symbol;Acc:7176]	0		NM_001124370	Oncorhynchus mykiss matrix metalloproteinase 9 (mmp9) mRNA emb-AJ320533.1- Oncorhynchus mykiss mRNA for matrix metalloproteinase 9 (mmp9 gene)	0		MMP9
TC170965	2.37453e-05	0.000858735	2.52809						0		NM_001124601	Oncorhynchus mykiss differentially regulated trout protein 1 (LOC100136615) mRNA gb-AF281355.1- Oncorhynchus mykiss differentially regulated trout protein 1 mRNA complete cds	2e-79
TC132637	0.000185456	0.00356231	2.5278		ENSP00000386165	ENSG00000221869	CEBPD	CCAAT/enhancer binding protein (C/EBP), delta [Source:HGNC Symbol;Acc:1835]	9e-47		NM_001160641	Oncorhynchus mykiss CCAAT/enhancer binding protein (C/EBP) delta (cebpd) mRNA gb-BT073476.1- Oncorhynchus mykiss clone omyk-evn-504-006 CCAAT/enhancer-binding protein delta putative mRNA complete cds	0		CEBPD
TC165462	0.000159295	0.00320144	2.5177		ENSP00000368572	ENSG00000130066	SAT1	spermidine/spermine N1-acetyltransferase 1 [Source:HGNC Symbol;Acc:10540]	4e-90		BT057151	Salmo salar clone ssal-evf-507-121 Diamine acetyltransferase 1 putative mRNA complete cds	0		SAT1
TC154054	7.78098e-05	0.00193033	2.51045		ENSP00000435342	ENSG00000254656	RTL1	retrotransposon-like 1 [Source:HGNC Symbol;Acc:14665]	2e-59		GU129140	Salmo salar IgH locus B genomic sequence	0		RTL1
IMM 68	0.000229084	0.00414042	2.4991						1e-28		NM_001160641	Oncorhynchus mykiss CCAAT/enhancer binding protein (C/EBP) delta (cebpd) mRNA gb-BT073476.1- Oncorhynchus mykiss clone omyk-evn-504-006 CCAAT/enhancer-binding protein delta putative mRNA complete cds	0		CEBPD
TC139055	0.000468622	0.00700215	2.49143		ENSP00000263413	ENSG00000039537	C6	complement component 6 [Source:HGNC Symbol;Acc:1339]	2e-33		NM_001124621	Oncorhynchus mykiss complement component 6 (c6) mRNA emb-AJ622903.2- Oncorhynchus mykiss mRNA for complement component C6 (c6 gene)	0		C6
TC165431	3.74474e-07	5.20907e-05	2.46509		ENSP00000360266	ENSG00000177606	JUN	jun proto-oncogene [Source:HGNC Symbol;Acc:6204]	6e-85		BT059722	Salmo salar clone ssal-rgf-522-366 Transcription factor AP-1 putative mRNA complete cds	0		JUN
IMM 849	1.82997e-05	0.000705001	2.46076						1e-35		NM_001124309	Oncorhynchus mykiss LECT2 neutrophil chemotactic factor (lect2) mRNA gb-AF363272.1- Oncorhynchus mykiss LECT2 neutrophil chemotactic factor (LECT2) mRNA complete cds	0		LECT2
TC156564	1.52214e-07	2.87796e-05	2.45145		ENSP00000360266	ENSG00000177606	JUN	jun proto-oncogene [Source:HGNC Symbol;Acc:6204]	1e-122		BT045224	Salmo salar clone ssal-rgf-515-291 Transcription factor AP-1 putative mRNA complete cds	0		JUN
TC146949	1.23469e-08	6.49864e-06	2.45043		ENSP00000367498	ENSG00000130764	LRRC47	leucine rich repeat containing 47 [Source:HGNC Symbol;Acc:29207]	9e-66		BT072395	Salmo salar clone ssal-rgf-523-353 Leucine-rich repeat-containing protein 47 putative mRNA partial cds	0		LRRC47
TC149924	0.000485242	0.00717801	2.44651		ENSP00000443484				9e-13		not-annotated	not-annotated	not-annotated		PPP1R15B
TC154068	6.38548e-06	0.000338188	2.43237		ENSP00000274507	ENSG00000145826	LECT2	leukocyte cell-derived chemotaxin 2 [Source:HGNC Symbol;Acc:6550]	4e-36		NM_001124309	Oncorhynchus mykiss LECT2 neutrophil chemotactic factor (lect2) mRNA gb-AF363272.1- Oncorhynchus mykiss LECT2 neutrophil chemotactic factor (LECT2) mRNA complete cds	0		LECT2
TC171501	9.13388e-05	0.00213924	2.43171		ENSP00000348982	ENSG00000162591	MEGF6	multiple EGF-like-domains 6 [Source:HGNC Symbol;Acc:3232]	6e-32		HM159471	Salmo salar clone BAC 217E24 Foxl2 pseudogene complete sequence	4e-63		MEGF6
TC155282	2.75883e-06	0.000189513	2.4303		ENSP00000363641	ENSG00000136810	TXN	thioredoxin [Source:HGNC Symbol;Acc:12435]	2e-39		BT073907	Oncorhynchus mykiss clone omyk-evo-502-150 Thioredoxin putative mRNA complete cds	0		TXN
TC160729	1.03202e-05	0.000475692	2.42466						0		not-annotated	not-annotated	not-annotated
IMM 798	6.56965e-05	0.00169814	2.41149						1e-13		NM_001124265	Oncorhynchus mykiss precerebellin-like protein (cblnl) mRNA gb-AF192969.2- Oncorhynchus mykiss precerebellin-like protein (CBLNL) mRNA complete cds	0		C1QL2
TC154472	1.76432e-09	2.42624e-06	2.40324		ENSP00000447402	ENSG00000170421	KRT8	keratin 8 [Source:HGNC Symbol;Acc:6446]	4e-12		NM_001129986	Oncorhynchus mykiss type II keratin E3 (e3) mRNA emb-AJ315933.1- Oncorhynchus mykiss mRNA for type II keratin E3 (E3 gene)	2e-54		KRT8
TC133001	0.000597727	0.00836238	2.39357		ENSP00000353587	ENSG00000196220	SRGAP3	SLIT-ROBO Rho GTPase activating protein 3 [Source:HGNC Symbol;Acc:19744]	1e-179		XM_002936253	PREDICTED: Xenopus (Silurana) tropicalis SLIT-ROBO Rho GTPase-activating protein 3-like (LOC100494228) mRNA	5e-57		SRGAP3
TC166223	9.33224e-05	0.00216616	2.38522		ENSP00000438438				2e-32		BT074263	Oncorhynchus mykiss clone omyk-evo-505-320 Histone H5A putative mRNA complete cds	1e-152		H1F0
TC152172	9.43687e-08	2.15823e-05	2.37887		ENSP00000334145	ENSG00000117525	F3	coagulation factor III (thromboplastin, tissue factor) [Source:HGNC Symbol;Acc:3541]	8e-34		NM_001124358	Oncorhynchus mykiss tissue factor (tf) mRNA emb-AJ295167.2- Oncorhynchus mykiss mRNA for tissue factor (tf gene)	0		F3
TC145177	9.62802e-07	9.76568e-05	2.37088		ENSP00000316042	ENSG00000177733	HNRNPA0	heterogeneous nuclear ribonucleoprotein A0 [Source:HGNC Symbol;Acc:5030]	9e-66		BT047750	Salmo salar clone ssal-eve-502-102 Heterogeneous nuclear ribonucleoprotein A0 putative mRNA complete cds	0		HNRNPA0
TC158779	1.28748e-07	2.57212e-05	2.35635		ENSP00000303315	ENSG00000171223	JUNB	jun B proto-oncogene [Source:HGNC Symbol;Acc:6205]	4e-30		DQ285670	Xiphophorus maculatus JUN-B (JunB) gene complete cds	1e-46		JUNB
TC150986	4.12167e-07	5.49913e-05	2.34725		ENSP00000300289	ENSG00000167004	PDIA3	protein disulfide isomerase family A, member 3 [Source:HGNC Symbol;Acc:4606]	2e-95		BT058988	Salmo salar clone ssal-rgf-518-070 disulfide-isomerase A3 precursor putative mRNA complete cds	0		PDIA3
TC172556	0.000367492	0.00588789	2.33521		ENSP00000330341	ENSG00000184557	SOCS3	suppressor of cytokine signaling 3 [Source:HGNC Symbol;Acc:19391]	2e-84		NM_001146168	Oncorhynchus mykiss suppressor of cytokine signaling 3 (socs3) mRNA emb-AM748723.1- Oncorhynchus mykiss mRNA for suppressor of cytokine signaling 3 (socs3 gene)	0		SOCS3
TC146114	1.97294e-11	1.47058e-07	2.32959		ENSP00000362608	ENSG00000137193	PIM1	pim-1 oncogene [Source:HGNC Symbol;Acc:8986]	6e-44		BT072178	Salmo salar clone ssal-rgf-515-103 Proto-oncogene serine/threonine-protein kinase Pim-1 putative mRNA pseudogene cds	1e-110		PIM1
TC155208	0.000318739	0.00530764	2.30291		ENSP00000293406	ENSG00000161654	LSM12	LSM12 homolog (S. cerevisiae) [Source:HGNC Symbol;Acc:26407]	1e-113		BT082140	Anoplopoma fimbria clone afim-evh-008-051 LSM12 homolog A putative mRNA complete cds	1e-159		LSM12
TC168846	0.000201236	0.00376567	2.30264		ENSP00000274507	ENSG00000145826	LECT2	leukocyte cell-derived chemotaxin 2 [Source:HGNC Symbol;Acc:6550]	5e-36		NM_001124309	Oncorhynchus mykiss LECT2 neutrophil chemotactic factor (lect2) mRNA gb-AF363272.1- Oncorhynchus mykiss LECT2 neutrophil chemotactic factor (LECT2) mRNA complete cds	0		LECT2
TC143529	7.11664e-08	1.88562e-05	2.30201		ENSP00000362638	ENSG00000175130	MARCKSL1	MARCKS-like 1 [Source:HGNC Symbol;Acc:7142]	2e-11		DQ207960	Paralichthys olivaceus microsatellite OF102 sequence	9e-30		MARCKSL1
TC133074	2.57784e-06	0.000180259	2.29963		ENSP00000447160	ENSG00000127324	TSPAN8	tetraspanin 8 [Source:HGNC Symbol;Acc:11855]	7e-11		BT060323	Salmo salar clone ssal-rgh-515-015 Tetraspanin-8 putative mRNA complete cds	0		TSPAN8
TC146276	1.71743e-06	0.000142022	2.28654		ENSP00000396638	ENSG00000181885	CLDN7	claudin 7 [Source:HGNC Symbol;Acc:2049]	6e-62		tpg-BK006387.1-	TPA_exp: Salmo salar claudin 7 mRNA complete cds	0		CLDN7
IMM 234	0.000119397	0.00258211	2.28573						0		BT074263	Oncorhynchus mykiss clone omyk-evo-505-320 Histone H5A putative mRNA complete cds	0		H5A
TC138538	0.000611652	0.00850223	2.28487		ENSP00000329662	ENSG00000184897	H1FX	H1 histone family, member X [Source:HGNC Symbol;Acc:4722]	3e-28		BT073775	Oncorhynchus mykiss clone omyk-evo-514-199 Histone H1x putative mRNA complete cds	0		H1FX
TC132479	0.000176573	0.00344385	2.28172		ENSP00000309710	ENSG00000143570	SLC39A1	solute carrier family 39 (zinc transporter), member 1 [Source:HGNC Symbol;Acc:12876]	3e-98		NM_001124481	Oncorhynchus mykiss zinc/iron-regulated protein (zip1) mRNA gb-AY387045.1- Oncorhynchus mykiss zinc/iron-regulated protein (ZIP1) mRNA complete cds	0		SLC39A1
TC158182	0.000105157	0.00235155	2.2809		ENSP00000435342	ENSG00000254656	RTL1	retrotransposon-like 1 [Source:HGNC Symbol;Acc:14665]	4e-52		GU129139	Salmo salar IgH locus A genomic sequence	0		RTL1
TC163018	2.77364e-08	1.03834e-05	2.27582		ENSP00000240185	ENSG00000120948	TARDBP	TAR DNA binding protein [Source:HGNC Symbol;Acc:11571]	1e-172		BT058868	Salmo salar clone ssal-rgf-509-059 TAR DNA-binding protein 43 putative mRNA complete cds	1e-175		TARDBP
TC139999	3.10479e-05	0.00101792	2.27098		ENSP00000355011	ENSG00000143621	ILF2	interleukin enhancer binding factor 2, 45kDa [Source:HGNC Symbol;Acc:6037]	0		BT045275	Salmo salar clone ssal-rgf-517-055 Interleukin enhancer-binding factor 2 homolog putative mRNA complete cds	0		ILF2
TC149117	1.06795e-07	2.32593e-05	2.26729		ENSP00000362638	ENSG00000175130	MARCKSL1	MARCKS-like 1 [Source:HGNC Symbol;Acc:7142]	3e-11		DQ207960	Paralichthys olivaceus microsatellite OF102 sequence	3e-48		MARCKSL1
IMM 527	0.00016169	0.00323455	2.26188						1e-13		NM_001124265	Oncorhynchus mykiss precerebellin-like protein (cblnl) mRNA gb-AF192969.2- Oncorhynchus mykiss precerebellin-like protein (CBLNL) mRNA complete cds	0		C1QL2
IMM 815	5.01345e-06	0.000289716	2.25819						2e-08		AF281337	Oncorhynchus mykiss putative lysozyme CII precursor mRNA partial cds	3e-81		LYZ
TC150231	3.50906e-10	9.87527e-07	2.25577		ENSP00000448557	ENSG00000170515	PA2G4	proliferation-associated 2G4, 38kDa [Source:HGNC Symbol;Acc:8550]	1e-112		BT044812	Salmo salar clone ssal-rgf-504-156 Proliferation-associated protein 2G4 putative mRNA complete cds	0		PA2G4
TC138369	0.000286139	0.00486757	2.25041		ENSP00000273550	ENSG00000167996	FTH1	ferritin, heavy polypeptide 1 [Source:HGNC Symbol;Acc:3976]	1e-87		BT073755	Oncorhynchus mykiss clone omyk-evo-511-005 Ferritin middle subunit putative mRNA complete cds	0		FTH1
TC146390	1.11893e-07	2.38148e-05	2.23548		ENSP00000272520	ENSG00000144119	C1QL2	complement component 1, q subcomponent-like 2 [Source:HGNC Symbol;Acc:24181]	3e-13		NM_001124265	Oncorhynchus mykiss precerebellin-like protein (cblnl) mRNA gb-AF192969.2- Oncorhynchus mykiss precerebellin-like protein (CBLNL) mRNA complete cds	0		C1QL2
IMM 844	4.86357e-07	6.13046e-05	2.2353						2e-65		AF321519	Oncorhynchus mykiss lysozyme variant mRNA complete cds	0		LYZ
TC164883	2.13467e-08	9.03957e-06	2.22674		ENSP00000322887	ENSG00000099622	CIRBP	cold inducible RNA binding protein [Source:HGNC Symbol;Acc:1982]	1e-45		BT059171	Salmo salar clone ssal-rgf-529-373 Cold-inducible RNA-binding protein putative mRNA complete cds	0		CIRBP
TC135848	0.000126159	0.00269839	2.22555		ENSP00000276914	ENSG00000147872	PLIN2	perilipin 2 [Source:HGNC Symbol;Acc:248]	8e-79		BT072598	Salmo salar clone ssal-rgf-532-023 Adipophilin putative mRNA partial cds	9e-33		PLIN2
TC142883	3.36258e-07	4.7974e-05	2.22242		ENSP00000359685	ENSG00000112245	PTP4A1	protein tyrosine phosphatase type IVA, member 1 [Source:HGNC Symbol;Acc:9634]	3e-88		NM_001165365	Salmo salar tyrosine phosphatase type IVA 1 (tp4a1) mRNA gb-BT058873.1- Salmo salar clone ssal-rgf-509-304 tyrosine phosphatase type IVA 1 putative mRNA complete cds	0		PTP4A1
IMM 574	1.01602e-05	0.000473988	2.2169						0		NM_001124601		0
IMM 879	0.000731156	0.00972603	2.21656						1e-23		AJ006411	Oncorhynchus mykiss mRNA for collagenase 3 partial	1e-136		MMP13
TC150596	1.08141e-06	0.000103744	2.20862		ENSP00000425031	ENSG00000197451	HNRNPAB	heterogeneous nuclear ribonucleoprotein A/B [Source:HGNC Symbol;Acc:5034]	4e-63		BT045277	Salmo salar clone ssal-rgf-517-087 Heterogeneous nuclear ribonucleoprotein A/B putative mRNA complete cds	0		HNRNPAB
TC133990	5.64725e-08	1.62857e-05	2.20295		ENSP00000389265	ENSG00000228978	TNF	tumor necrosis factor [Source:HGNC Symbol;Acc:11892]	5e-20		NM_001124357	Oncorhynchus mykiss tumour necrosis factor alpha-like (tnf-alpha) mRNA emb-AJ277604.2- Oncorhynchus mykiss mRNA for putative tumour necrosis factor alpha (TNF-alpha gene)	0		TNF
TC141166	1.22219e-05	0.000532947	2.19791		ENSP00000384391	ENSG00000100379	KCTD17	potassium channel tetramerisation domain containing 17 [Source:HGNC Symbol;Acc:25705]	3e-27		BT056858	Salmo salar clone ssal-evf-578-275 BTB/POZ domain-containing protein KCTD17 putative mRNA complete cds	0		KCTD17
TC152294	3.81512e-06	0.00023624	2.19216		ENSP00000264710	ENSG00000084733	RAB10	RAB10, member RAS oncogene family [Source:HGNC Symbol;Acc:9759]	3e-97		BT044760	Salmo salar clone ssal-rgf-502-322 Ras-related protein Rab-10 putative mRNA complete cds	0		RAB10
TC149652	1.39288e-09	2.08659e-06	2.18956		ENSP00000239940	ENSG00000070087	PFN2	profilin 2 [Source:HGNC Symbol;Acc:8882]	2e-70		BT056732	Salmo salar clone ssal-eve-578-347 Profilin-2 putative mRNA complete cds	0		PFN2
TC152225	8.01665e-07	8.57804e-05	2.17748		ENSP00000234310	ENSG00000221823	PPP3R1	protein phosphatase 3, regulatory subunit B, alpha [Source:HGNC Symbol;Acc:9317]	1e-112		BT072110	Salmo salar clone ssal-rgf-512-019 Calcineurin subunit B isoform 1 putative mRNA partial cds	0		PPP3R1
TC144097	2.63773e-07	4.14262e-05	2.17674		ENSP00000347336				4e-94		BT072469	Salmo salar clone ssal-rgf-526-328 KH domain-containing RNA-binding signal transduction-associated protein 1 putative mRNA partial cds	0		KHDRBS1
TC150624	4.55151e-08	1.43011e-05	2.17384		ENSP00000396518	ENSG00000115365	LANCL1	LanC lantibiotic synthetase component C-like 1 (bacterial) [Source:HGNC Symbol;Acc:6508]	2e-55		NM_001160555	Oncorhynchus mykiss Hemoglobin subunit beta-1 (hbb1) mRNA gb-BT073157.1- Oncorhynchus mykiss clone omyk-evn-504-341 Hemoglobin subunit beta-1 putative mRNA complete cds	4e-31		LANCL1
IMM 1085	3.33836e-05	0.00107175	2.1717						2e-61		NM_001124716	Oncorhynchus mykiss lysozyme II (lyz2) mRNA emb-X59491.1- O.mykiss mRNA for lysozyme II	0		LYZ
TC144721	3.54426e-08	1.24949e-05	2.17093		ENSP00000367869	ENSG00000078369	GNB1	guanine nucleotide binding protein (G protein), beta polypeptide 1 [Source:HGNC Symbol;Acc:4396]	1e-145		BT044874	Salmo salar clone ssal-rgf-506-090 Guanine nucleotide-binding protein GI/GS/GT subunit beta-1 putative mRNA complete cds	0		GNB1
TC141975	0.000106407	0.00237156	2.16113		ENSP00000391490	ENSG00000106541	AGR2	anterior gradient 2 homolog (Xenopus laevis) [Source:HGNC Symbol;Acc:328]	2e-69		BT048627	Salmo salar clone ssal-eve-560-263 Anterior gradient protein 2 homolog precursor putative mRNA complete cds	0		AGR2
TC159104	8.31992e-08	2.04857e-05	2.15797		ENSP00000338862	ENSG00000113460	BRIX1	BRX1, biogenesis of ribosomes, homolog (S. cerevisiae) [Source:HGNC Symbol;Acc:24170]	1e-140		NM_001141400	Salmo salar brix domain containing 2 (bxdc2) mRNA gb-BT049449.1- Salmo salar clone ssal-evf-574-323 Brix domain-containing protein 2 putative mRNA complete cds	0		BRIX1
IMM 642	2.67622e-06	0.000185144	2.15634						8e-18		BT047934	Salmo salar clone ssal-eve-540-215 Lysozyme C II precursor putative mRNA complete cds	0		LYZ
TC141639	1.75886e-05	0.000680295	2.15596		ENSP00000377274	ENSG00000096006	CRISP3	cysteine-rich secretory protein 3 [Source:HGNC Symbol;Acc:16904]	5e-55		not-annotated	not-annotated	not-annotated		CRISP3
TC137999	3.3344e-11	1.85531e-07	2.15479		ENSP00000360266	ENSG00000177606	JUN	jun proto-oncogene [Source:HGNC Symbol;Acc:6204]	2e-93		BT045224	Salmo salar clone ssal-rgf-515-291 Transcription factor AP-1 putative mRNA complete cds	0		JUN
TC134187	1.41411e-07	2.7224e-05	2.15332		ENSP00000398320	ENSG00000135821	GLUL	glutamate-ammonia ligase [Source:HGNC Symbol;Acc:4341]	1e-135		NM_001124606	Oncorhynchus mykiss glutamine synthetase (gs04) mRNA gb-AF390024.2- Oncorhynchus mykiss glutamine synthetase (GS04) mRNA complete cds	0		GLUL
TC164678	1.01403e-05	0.000473988	2.15253		ENSP00000429041	ENSG00000164924	YWHAZ	tyrosine 3-monooxygenase/tryptophan 5-monooxygenase activation protein, zeta polypeptide [Source:HGNC Symbol;Acc:12855]	5e-68		BT060133	Salmo salar clone ssal-rgh-505-023 14-3-3 protein zeta putative mRNA complete cds	1e-162		YWHAZ
TC140405	0.000493197	0.00726807	2.13606		ENSP00000385333	ENSG00000115758	ODC1	ornithine decarboxylase 1 [Source:HGNC Symbol;Acc:8109]	1e-79		BT045263	Salmo salar clone ssal-rgf-516-350 Ornithine decarboxylase 1 putative mRNA complete cds	0		ODC1
TC156390	3.54343e-06	0.000225511	2.13376		ENSP00000424087	ENSG00000169045	HNRNPH1	heterogeneous nuclear ribonucleoprotein H1 (H) [Source:HGNC Symbol;Acc:5041]	1e-114		NM_001173697	Salmo salar Heterogeneous nuclear ribonucleoprotein H (hnrh1) mRNA gb-BT059261.1- Salmo salar clone ssal-rgf-537-193 Heterogeneous nuclear ribonucleoprotein H putative mRNA complete cds	1e-137		HNRNPH1
TC134892	7.28806e-08	1.90512e-05	2.12861		ENSP00000291577	ENSG00000160221	C21orf33	chromosome 21 open reading frame 33 [Source:HGNC Symbol;Acc:1273]	8e-90		AF469968	Oncorhynchus mykiss microsatellite OMM1182 sequence	6e-19		C21orf33
IMM 454	2.42544e-07	3.91985e-05	2.1286						1e-133		NM_001124411	Oncorhynchus mykiss jun proto-oncogene (jun) mRNA emb-AJ627207.1- Oncorhynchus mykiss mRNA for transcription factor AP-1 (jun gene)	0		JUN
TC133121	2.71253e-05	0.000931659	2.12649		ENSP00000411395				1e-18		BT071873	Salmo salar clone ssal-rgf-501-166 Induced myeloid leukemia cell differentiation protein Mcl-1 putative mRNA pseudogene cds	0		MCL1
TC146007	3.31404e-07	4.76966e-05	2.11775		ENSP00000354532	ENSG00000198805	PNP	purine nucleoside phosphorylase [Source:HGNC Symbol;Acc:7892]	1e-126		BT080000	Esox lucius clone eluc-evq-536-094 Purine nucleoside phosphorylase putative mRNA complete cds	0		PNP
TC144828	2.25156e-07	3.74769e-05	2.11457		ENSP00000444559	ENSG00000104687	GSR	glutathione reductase [Source:HGNC Symbol;Acc:4623]	1e-101		BT045539	Salmo salar clone ssal-rgf-524-172 Glutathione reductase mitochondrial precursor putative mRNA complete cds	0		GSR
TC141671	4.17276e-05	0.00124586	2.11434		ENSP00000263974	ENSG00000120656	TAF12	TAF12 RNA polymerase II, TATA box binding protein (TBP)-associated factor, 20kDa [Source:HGNC Symbol;Acc:11545]	2e-85		BT056522	Salmo salar clone ssal-rgb2-572-308 Transcription initiation factor TFIID subunit 12 putative mRNA complete cds	0		TAF12
TC162715	3.71334e-06	0.000233275	2.10618		ENSP00000378240				1e-158		BT047054	Salmo salar clone ssal-evf-540-233 Cathepsin H precursor putative mRNA complete cds	0		CTSH
TC150743	0.000339071	0.00557	2.10588		ENSP00000215631	ENSG00000099860	GADD45B	growth arrest and DNA-damage-inducible, beta [Source:HGNC Symbol;Acc:4096]	1e-72		NM_001160537	Oncorhynchus mykiss Growth arrest and DNA-damage-inducible protein GADD45 beta (ga45b) mRNA gb-BT073096.1- Oncorhynchus mykiss clone omyk-evn-507-243 Growth arrest and DNA-damage-inducible protein GADD45 beta putative mRNA complete cds	0		GADD45B
TC150495	6.55327e-05	0.00169814	2.09235		ENSP00000361474	ENSG00000157514	TSC22D3	TSC22 domain family, member 3 [Source:HGNC Symbol;Acc:3051]	2e-62		BT045802	Salmo salar clone ssal-rgf-531-328 TSC22 domain family protein 3 putative mRNA complete cds	0		TSC22D3
TC142256	3.41512e-07	4.83695e-05	2.09195		ENSP00000243563	ENSG00000077312	SNRPA	small nuclear ribonucleoprotein polypeptide A [Source:HGNC Symbol;Acc:11151]	4e-55		NM_001141270	Salmo salar small nuclear ribonucleoprotein polypeptide A (snrpa) mRNA gb-BT048863.1- Salmo salar clone ssal-evd-575-331 U1 small nuclear ribonucleoprotein A putative mRNA complete cds	0		SNRPA
TC165855	0.000330922	0.00546843	2.09078		ENSP00000316042	ENSG00000177733	HNRNPA0	heterogeneous nuclear ribonucleoprotein A0 [Source:HGNC Symbol;Acc:5030]	5e-77		BT047750	Salmo salar clone ssal-eve-502-102 Heterogeneous nuclear ribonucleoprotein A0 putative mRNA complete cds	0		HNRNPA0
TC143517	3.9563e-10	1.02018e-06	2.0891		ENSP00000369538	ENSG00000057608	GDI2	GDP dissociation inhibitor 2 [Source:HGNC Symbol;Acc:4227]	1e-123		NM_001139638	Salmo salar GDP dissociation inhibitor 2 (gdi2) mRNA gb-BT043591.1- Salmo salar clone HM4_2916 GDP dissociation inhibitor 2 (gdi2) mRNA complete cds	0		GDI2
TC160417	0.00075959	0.00999029	2.08889						0		not-annotated	not-annotated	not-annotated
TC145365	5.18343e-09	3.7387e-06	2.08818		ENSP00000296792	ENSG00000164338	UTP15	UTP15, U3 small nucleolar ribonucleoprotein, homolog (S. cerevisiae) [Source:HGNC Symbol;Acc:25758]	1e-92		NM_001140178	Salmo salar utp15 U3 small nucleolar ribonucleoprotein homolog (utp15) mRNA gb-BT045379.1- Salmo salar clone ssal-rgf-519-314 U3 small nucleolar RNA-associated protein 15 homolog putative mRNA complete cds	0		UTP15
TC153559	6.41061e-06	0.000338788	2.08021		ENSP00000385333	ENSG00000115758	ODC1	ornithine decarboxylase 1 [Source:HGNC Symbol;Acc:8109]	1e-119		AC182751	Gasterosteus aculeatus clone VMRC26-154K14 complete sequence	3e-27		ODC1
TC135789	4.89053e-08	1.4983e-05	2.07725		ENSP00000412302	ENSG00000071655	MBD3	methyl-CpG binding domain protein 3 [Source:HGNC Symbol;Acc:6918]	1e-108		NM_001139934	Salmo salar Methyl-CpG-binding domain protein 3 (mbd3) mRNA gb-BT044912.1- Salmo salar clone ssal-rgf-507-047 Methyl-CpG-binding domain protein 3 putative mRNA complete cds	0		MBD3
TC165246	0.00069398	0.00933028	2.077		ENSP00000378081	ENSG00000130255	RPL36	ribosomal protein L36 [Source:HGNC Symbol;Acc:13631]	7e-56		BT073110	Oncorhynchus mykiss clone omyk-evn-511-317 60S ribosomal protein L36 putative mRNA complete cds	0		RPL36
TC152134	7.50333e-05	0.00188061	2.07591		ENSP00000362638	ENSG00000175130	MARCKSL1	MARCKS-like 1 [Source:HGNC Symbol;Acc:7142]	8e-12		DQ207960	Paralichthys olivaceus microsatellite OF102 sequence	7e-30		MARCKSL1
TC149708	2.80412e-05	0.000953477	2.07274						0		not-annotated	not-annotated	not-annotated
TC141395	7.37344e-10	1.36756e-06	2.06999		ENSP00000320309	ENSG00000179115	FARSA	phenylalanyl-tRNA synthetase, alpha subunit [Source:HGNC Symbol;Acc:3592]	0		NM_001140149	Salmo salar Phenylalanyl-tRNA synthetase alpha chain (syfa) mRNA gb-BT045326.1- Salmo salar clone ssal-rgf-518-193 Phenylalanyl-tRNA synthetase alpha chain putative mRNA complete cds	0		FARSA
TC138376	0.000440651	0.00671734	2.06867		ENSP00000273550	ENSG00000167996	FTH1	ferritin, heavy polypeptide 1 [Source:HGNC Symbol;Acc:3976]	1e-86		BT046816	Salmo salar clone ssal-rgb2-570-157 Ferritin middle subunit putative mRNA complete cds	0		FTH1
TC147768	3.22863e-05	0.00104881	2.06766		ENSP00000343885	ENSG00000138777	PPA2	pyrophosphatase (inorganic) 2 [Source:HGNC Symbol;Acc:28883]	1e-141		BT047238	Salmo salar clone ssal-eve-531-122 Inorganic pyrophosphatase 2 mitochondrial precursor putative mRNA complete cds	0		PPA2
TC171563	3.57378e-05	0.00112164	2.06717		ENSP00000447782	ENSG00000135486	HNRNPA1	heterogeneous nuclear ribonucleoprotein A1 [Source:HGNC Symbol;Acc:5031]	2e-54		BT060407	Salmo salar clone ssal-rgh-519-111 Heterogeneous nuclear ribonucleoprotein A1 putative mRNA complete cds	0		HNRNPA1
TC149043	4.98927e-08	1.50641e-05	2.05857		ENSP00000417352	ENSG00000023330	ALAS1	aminolevulinate, delta-, synthase 1 [Source:HGNC Symbol;Acc:396]	4e-26		BT045241	Salmo salar clone ssal-rgf-516-072 5-aminolevulinate synthase nonspecific mitochondrial precursor putative mRNA complete cds	0		ALAS1
TC143209	6.73571e-05	0.00172826	2.05668		ENSP00000221801	ENSG00000105202	FBL	fibrillarin [Source:HGNC Symbol;Acc:3599]	1e-148		NM_001140202	Salmo salar rRNA 2-O-methyltransferase fibrillarin (fbrl) mRNA gb-BT045419.1- Salmo salar clone ssal-rgf-520-381 rRNA 2-O-methyltransferase fibrillarin putative mRNA complete cds	0		FBL
TC133469	2.64504e-05	0.000916299	2.05286		ENSP00000374265	ENSG00000176153	GPX2	glutathione peroxidase 2 (gastrointestinal) [Source:HGNC Symbol;Acc:4554]	5e-85		NM_001124525	Oncorhynchus mykiss glutathione peroxidase type 2 (LOC100136264) mRNA gb-AY622862.1- Oncorhynchus mykiss glutathione peroxidase type 2 mRNA complete cds	0		GPX2
TC144842	4.59784e-05	0.00133245	2.05268		ENSP00000273550	ENSG00000167996	FTH1	ferritin, heavy polypeptide 1 [Source:HGNC Symbol;Acc:3976]	5e-90		BT073755	Oncorhynchus mykiss clone omyk-evo-511-005 Ferritin middle subunit putative mRNA complete cds	0		FTH1
TC150673	1.57762e-05	0.000630224	2.05059		ENSP00000438483	ENSG00000182481	KPNA2	karyopherin alpha 2 (RAG cohort 1, importin alpha 1) [Source:HGNC Symbol;Acc:6395]	0		NM_001140161	Salmo salar Importin subunit alpha-2 (ima2) mRNA gb-BT045347.1- Salmo salar clone ssal-rgf-518-361 Importin subunit alpha-2 putative mRNA complete cds	0		KPNA2
TC149101	1.85535e-07	3.28123e-05	2.0485		ENSP00000323588	ENSG00000181449	SOX2	SRY (sex determining region Y)-box 2 [Source:HGNC Symbol;Acc:11195]	6e-68		NM_001141718	Salmo salar SRY-box containing gene 2 (sox2) mRNA gb-BT044795.1- Salmo salar clone ssal-rgf-504-016 Transcription factor Sox-2 putative mRNA complete cds	0		SOX2
IMM 219	0.000479549	0.0071127	2.0483						1e-133		U89945	Oncorhynchus tshawytscha heat shock protein hsp90 mRNA complete cds	0		HSP90AA1
TC153231	2.43301e-05	0.000870187	2.03999		ENSP00000267169	ENSG00000184047	DIABLO	diablo, IAP-binding mitochondrial protein [Source:HGNC Symbol;Acc:21528]	1e-51		BT079981	Esox lucius clone eluc-evq-528-265 Diablo homolog mitochondrial precursor putative mRNA complete cds	1e-173		DIABLO
TC137267	4.32082e-05	0.00127204	2.03716		ENSP00000300933	ENSG00000167460	TPM4	tropomyosin 4 [Source:HGNC Symbol;Acc:12013]	2e-68		BT058828	Salmo salar clone ssal-rgf-505-360 Tropomyosin alpha-4 chain putative mRNA complete cds	0		TPM4
TC160534	9.26886e-08	2.14867e-05	2.03691		ENSP00000222968	ENSG00000106244	PDAP1	PDGFA associated protein 1 [Source:HGNC Symbol;Acc:14634]	7e-42		BT045136	Salmo salar clone ssal-rgf-513-076 28 kDa heat- and acid-stable phosphoprotein putative mRNA complete cds	0		PDAP1
TC132389	2.17101e-05	0.000806088	2.03625		ENSP00000360266	ENSG00000177606	JUN	jun proto-oncogene [Source:HGNC Symbol;Acc:6204]	1e-133		NM_001124411	Oncorhynchus mykiss jun proto-oncogene (jun) mRNA emb-AJ627207.1- Oncorhynchus mykiss mRNA for transcription factor AP-1 (jun gene)	0		JUN
TC146569	1.09781e-08	6.1969e-06	2.03327		ENSP00000418779	ENSG00000023330	ALAS1	aminolevulinate, delta-, synthase 1 [Source:HGNC Symbol;Acc:396]	0		BT045241	Salmo salar clone ssal-rgf-516-072 5-aminolevulinate synthase nonspecific mitochondrial precursor putative mRNA complete cds	0		ALAS1
TC151548	0.000539229	0.00777005	2.02635		ENSP00000454453	ENSG00000103502	CDIPT	CDP-diacylglycerol--inositol 3-phosphatidyltransferase [Source:HGNC Symbol;Acc:1769]	5e-79		AY648721	Danio rerio phosphatidylinositol synthase mRNA complete cds	4e-89		CDIPT
TC164544	4.63021e-08	1.44274e-05	2.02564		ENSP00000243253	ENSG00000058262	SEC61A1	Sec61 alpha 1 subunit (S. cerevisiae) [Source:HGNC Symbol;Acc:18276]	0		NM_001124302	Oncorhynchus mykiss Sec61 alpha form B (LOC100135961) mRNA gb-AF346601.1-AF346601 Oncorhynchus mykiss Sec61 alpha form B mRNA complete cds	0		SEC61A1
TC145487	1.26713e-06	0.000111912	2.02283		ENSP00000418779	ENSG00000023330	ALAS1	aminolevulinate, delta-, synthase 1 [Source:HGNC Symbol;Acc:396]	1e-146		BT045241	Salmo salar clone ssal-rgf-516-072 5-aminolevulinate synthase nonspecific mitochondrial precursor putative mRNA complete cds	0		ALAS1
TC144966	0.000340047	0.00558132	2.01265		ENSP00000216037	ENSG00000100219	XBP1	X-box binding protein 1 [Source:HGNC Symbol;Acc:12801]	1e-53		BT045205	Salmo salar clone ssal-rgf-514-308 X-box-binding protein 1 putative mRNA complete cds	0		XBP1
TC138443	9.96351e-07	9.96522e-05	2.01224		ENSP00000405926	ENSG00000134970	TMED7	transmembrane emp24 protein transport domain containing 7 [Source:HGNC Symbol;Acc:24253]	1e-117		BT073768	Oncorhynchus mykiss clone omyk-evo-505-286 Transmembrane emp24 domain-containing protein 7 precursor putative mRNA complete cds	0		TMED7
TC163104	1.11974e-06	0.000105856	2.00733		ENSP00000277900	ENSG00000148700	ADD3	adducin 3 (gamma) [Source:HGNC Symbol;Acc:245]	1e-180		BC045384	Danio rerio adducin 3 (gamma) a mRNA (cDNA clone MGC:55560 IMAGE:2642819) complete cds	1e-118		ADD3
TC143884	5.77196e-05	0.00157101	2.00519		ENSP00000342445	ENSG00000189143	CLDN4	claudin 4 [Source:HGNC Symbol;Acc:2046]	4e-55		BT049216	Salmo salar clone ssal-eve-502-340 Claudin-4 putative mRNA complete cds	0		CLDN4
TC143306	0.000233446	0.00419977	2.00465		ENSP00000438483	ENSG00000182481	KPNA2	karyopherin alpha 2 (RAG cohort 1, importin alpha 1) [Source:HGNC Symbol;Acc:6395]	4e-80		BT060257	Salmo salar clone ssal-rgh-511-105 Importin subunit alpha-2 putative mRNA complete cds	0		KPNA2
TC165145	0.000132232	0.00278545	0.499557		ENSP00000350425	ENSG00000110244	APOA4	apolipoprotein A-IV [Source:HGNC Symbol;Acc:602]	3e-36		BT047465	Salmo salar clone ssal-plnb-513-085 Apolipoprotein A-IV precursor putative mRNA complete cds	1e-119		APOA4
TC156858	0.000468851	0.00700215	0.499134		ENSP00000225387	ENSG00000108255	CRYBA1	crystallin, beta A1 [Source:HGNC Symbol;Acc:2394]	1e-110		DQ147911	Dissostichus mawsoni beta A1 crystallin mRNA complete cds	0		CRYBA1
TC140516	2.54989e-06	0.000178915	0.498512		ENSP00000356552	ENSG00000153029	MR1	major histocompatibility complex, class I-related [Source:HGNC Symbol;Acc:4975]	1e-17		DQ789367	Oncorhynchus mykiss nonclassical MHC class I antigen (Onmy-LEA) gene Onmy-LEA*0101 allele and nonclassical MHC class I antigen (Onmy-LCA) gene Onmy-LCA-Onmy-LEA*0101 allele partial cds	6e-16		MR1
TC158310	5.79411e-07	6.74427e-05	0.497311		ENSP00000243056	ENSG00000123364	HOXC13	homeobox C13 [Source:HGNC Symbol;Acc:5125]	5e-93		EU025715	Salmo salar homeobox protein HoxC13ab (HoxC13ab) homeobox protein HoxC12ab (HoxC12ab) homeobox protein HoxC11ab (HoxC11ab) homeobox protein HoxC10ab (HoxC10ab) homeobox protein HoxC9ab (HoxC9ab) homeobox protein HoxC8ab (HoxC8ab) homeobox protein HoxC6ab (HoxC6ab) homeobox protein HoxC5ab (HoxC5ab) and homeobox protein HoxC4ab (HoxC4ab) genes complete cds; homeobox protein HoxC3ab (HoxC3ab) pseud…	6e-10		HOXC13
TC133040	2.40199e-05	0.00086625	0.497249		ENSP00000308472	ENSG00000243056	EIF4EBP3	eukaryotic translation initiation factor 4E binding protein 3 [Source:HGNC Symbol;Acc:3290]	3e-17		BT056499	Salmo salar clone ssal-evd-541-123 Eukaryotic translation initiation factor 4E-1A-binding protein putative mRNA complete cds	0		EIF4EBP3
TC148943	5.27883e-06	0.000298845	0.496927		ENSP00000314949	ENSG00000181222	POLR2A	polymerase (RNA) II (DNA directed) polypeptide A, 220kDa [Source:HGNC Symbol;Acc:9187]	6e-14		not-annotated	not-annotated	not-annotated		POLR2A
TC170069	3.36895e-05	0.0010782	0.49644						0		not-annotated	not-annotated	not-annotated
TC146783	2.25384e-06	0.000167528	0.49598						0		NM_001194988	Danio rerio RAMP-like triterpene glycoside receptor (rltgr) mRNA emb-FN547414.1- Danio rerio mRNA for RAMP-like triterpene glycoside receptor (rl-TGR gene)	2e-09		RLTGR
TC158013	5.72195e-07	6.72706e-05	0.495588						0		not-annotated	not-annotated	not-annotated
TC166098	6.55573e-05	0.00169814	0.495469		ENSP00000325146	ENSG00000111799	COL12A1	collagen, type XII, alpha 1 [Source:HGNC Symbol;Acc:2188]	0		XM_003215683	PREDICTED: Anolis carolinensis collagen alpha-1(XII) chain-like (LOC100555585) mRNA	6e-31		COL12A1
TC159841	1.54277e-05	0.000619478	0.494575		ENSP00000378743	ENSG00000162433	AK4	adenylate kinase 4 [Source:HGNC Symbol;Acc:363]	4e-11		BT047068	Salmo salar clone ssal-sjb-018-254 Adenylate kinase isoenzyme 4 mitochondrial putative mRNA complete cds	2e-26		AK4
TC140431	5.20252e-05	0.00145361	0.494562		ENSP00000260988	ENSG00000182187	CRYGB	crystallin, gamma B [Source:HGNC Symbol;Acc:2409]	8e-70		NM_001024427	Danio rerio crystallin gamma MX like 2 (crygmxl2) mRNA	2e-52		CRYGB
TC143227	1.45422e-07	2.77649e-05	0.494004						0		not-annotated	not-annotated	not-annotated
TC151883	0.000109203	0.00241657	0.493902						0		not-annotated	not-annotated	not-annotated
TC165794	5.14306e-07	6.31657e-05	0.493457						0		not-annotated	not-annotated	not-annotated
TC154821	1.88057e-06	0.000149788	0.493292		ENSP00000376811	ENSG00000167526	RPL13	ribosomal protein L13 [Source:HGNC Symbol;Acc:10303]	1e-59		BT060072	Salmo salar clone ssal-rgg-520-133 60S ribosomal protein L13 putative mRNA complete cds	0		RPL13
TC138936	4.43087e-06	0.000265097	0.493179		ENSP00000440945	ENSG00000165912	PACSIN3	protein kinase C and casein kinase substrate in neurons 3 [Source:HGNC Symbol;Acc:8572]	4e-19		FQ310507	Dicentrarchus labrax chromosome sequence corresponding to linkage group 1 bottom part complete sequence	2e-13		PACSIN3
TC160299	4.123e-05	0.00123623	0.493109						0		not-annotated	not-annotated	not-annotated
TC146049	0.000157482	0.00317318	0.492988						0		not-annotated	not-annotated	not-annotated
TC149458	2.33216e-06	0.000169797	0.492667		ENSP00000362123	ENSG00000138308	PLA2G12B	phospholipase A2, group XIIB [Source:HGNC Symbol;Acc:18555]	1e-100		BT046570	Salmo salar clone ssal-plnb-016-037 Group XIIB secretory phospholipase A2-like protein precursor putative mRNA complete cds	0		PLA2G12B
TC163023	1.74996e-07	3.15551e-05	0.490866						0		not-annotated	not-annotated	not-annotated
TC142913	3.44349e-08	1.23046e-05	0.490376		ENSP00000399908				3e-30		NM_001013443	Danio rerio eukaryotic translation initiation factor 4 gamma 2b (eif4g2b) mRNA	8e-44		EIF4G2
TC151122	5.80392e-05	0.00157531	0.489795		ENSP00000225964	ENSG00000108821	COL1A1	collagen, type I, alpha 1 [Source:HGNC Symbol;Acc:2197]	1e-37		BT072645	Salmo salar clone ssal-rgf-534-240 Collagen alpha-1I chain precursor putative mRNA partial cds	0		COL1A1
IMM 15	1.30376e-05	0.000554368	0.489432						8e-05		BT071961	Salmo salar clone ssal-rgf-505-086 Collagen alpha-2I chain precursor putative mRNA pseudogene cds	1e-145		COL1A2
TC165503	2.42277e-09	2.77543e-06	0.489336		ENSP00000335321	ENSG00000115524	SF3B1	splicing factor 3b, subunit 1, 155kDa [Source:HGNC Symbol;Acc:10768]	3e-59		BT072342	Salmo salar clone ssal-rgf-522-005 Splicing factor 3B subunit 1 putative mRNA partial cds	1e-151		SF3B1
TC153462	1.23934e-06	0.000110356	0.488891		ENSP00000339883	ENSG00000143815	LBR	lamin B receptor [Source:HGNC Symbol;Acc:6518]	2e-43		BX000468	Zebrafish DNA sequence from clone DKEY-1J5 in linkage group 20 Contains the gene for a novel protein similar to vertebrate deleted in liver cancer 1 (DLC1) the gene for a novel protein similar to vertebrate leucine-rich repeat-containing G protein-coupled receptor family and a CpG island complete sequence	9e-15		LBR
TC169798	5.09311e-06	0.000293015	0.488711		ENSP00000245907	ENSG00000125730	C3	complement component 3 [Source:HGNC Symbol;Acc:1318]	5e-05		L24433	Oncorhynchus mykiss complement component C3 mRNA partial cds	8e-97		C3
TC156930	3.23163e-07	4.73191e-05	0.48855		ENSP00000348068	ENSG00000197249	SERPINA1	serpin peptidase inhibitor, clade A (alpha-1 antiproteinase, antitrypsin), member 1 [Source:HGNC Symbol;Acc:8941]	1e-102		NM_001124397	Oncorhynchus mykiss alpha-1-antiproteinase-like protein (antiprot1) mRNA emb-AJ558113.1- Oncorhynchus mykiss mRNA for alpha-1-antiproteinase-like protein (antiprot1 gene)	0		SERPINA1
TC136600	2.60941e-06	0.00018214	0.487993						0		not-annotated	not-annotated	not-annotated
TC164489	1.27002e-08	6.59544e-06	0.487991						0		U11503	Salmo salar putative minisatellite sequence	1e-13
TC162639	1.66577e-07	3.07659e-05	0.487674						0		not-annotated	not-annotated	not-annotated
TC157895	9.08243e-07	9.33381e-05	0.487338		ENSP00000326261	ENSG00000133226	SRRM1	serine/arginine repetitive matrix 1 [Source:HGNC Symbol;Acc:16638]	3e-58		BT059289	Salmo salar clone ssal-rgf-539-131 Serine/arginine repetitive matrix protein 1 putative mRNA complete cds	0		SRRM1
TC165252	2.64663e-05	0.000916299	0.487187						0		BT072252	Salmo salar clone ssal-rgf-518-208 unknown large open reading frame mRNA novel cds	7e-95
TC140795	1.4189e-07	2.7224e-05	0.486971						0		not-annotated	not-annotated	not-annotated
TC166759	4.55199e-05	0.00132211	0.484917						0		not-annotated	not-annotated	not-annotated
TC140105	0.000185957	0.0035644	0.484783		ENSP00000444198	ENSG00000164442	CITED2	Cbp/p300-interacting transactivator, with Glu/Asp-rich carboxy-terminal domain, 2 [Source:HGNC Symbol;Acc:1987]	2e-59		NM_001006045	Danio rerio Cbp/p300-interacting transactivator with Glu/Asp-rich carboxy-terminal domain 2 (cited2) mRNA gb-BC083367.1- Danio rerio zgc:103418 mRNA (cDNA clone MGC:103418 IMAGE:7233104) complete cds	5e-16		CITED2
TC149713	1.81758e-07	3.24739e-05	0.483522						0		not-annotated	not-annotated	not-annotated
TC133915	5.18405e-07	6.32824e-05	0.482955		ENSP00000380769	ENSG00000160307	S100B	S100 calcium binding protein B [Source:HGNC Symbol;Acc:10500]	3e-33		NM_001146376	Salmo salar S100 calcium binding protein beta (neural) (s100b) mRNA gb-BT056444.1- Salmo salar clone ssal-evd-567-134 S100-B putative mRNA complete cds	0		S100B
TC148156	5.68655e-08	1.62857e-05	0.48293						0		BT072633	Salmo salar clone ssal-rgf-534-050 unknown large open reading frame mRNA novel cds	0
TC163612	1.25289e-05	0.000541006	0.482751						0		not-annotated	not-annotated	not-annotated
TC151705	6.87443e-05	0.0017546	0.482653						0		EU081756	Oncorhynchus mykiss Y chromosome genomic sequence	0
TC132879	4.07932e-07	5.47881e-05	0.48192						0		not-annotated	not-annotated	not-annotated
TC161015	1.55624e-08	7.44367e-06	0.480786						0		not-annotated	not-annotated	not-annotated
TC160823	4.67633e-07	5.95645e-05	0.480157		ENSP00000321466				7e-55		NM_001124391	Oncorhynchus mykiss plasminogen (plg) mRNA emb-AJ548828.1- Oncorhynchus mykiss mRNA for plasminogen (plg gene)	0		PLG
TC158551	1.14779e-06	0.00010711	0.480112						0		AB294121	Salmo salar DNA preintegration site of HpaI SINE element clone: IL1B_9P	3e-27
TC145230	8.16231e-07	8.6625e-05	0.479623		ENSP00000303476	ENSG00000171914	TLN2	talin 2 [Source:HGNC Symbol;Acc:15447]	5e-43		BT072010	Salmo salar clone ssal-rgf-507-170 Talin-1 putative mRNA partial cds	0		TLN2
TC160636	2.56347e-08	9.94128e-06	0.478734		ENSP00000362123	ENSG00000138308	PLA2G12B	phospholipase A2, group XIIB [Source:HGNC Symbol;Acc:18555]	3e-99		BT046570	Salmo salar clone ssal-plnb-016-037 Group XIIB secretory phospholipase A2-like protein precursor putative mRNA complete cds	0		PLA2G12B
TC168138	5.52839e-06	0.000307506	0.478685						0		not-annotated	not-annotated	not-annotated
TC151369	1.49425e-05	0.000609421	0.477909		ENSP00000384979	ENSG00000220008	LINGO3	leucine rich repeat and Ig domain containing 3 [Source:HGNC Symbol;Acc:21206]	0		HM159473	Salmo salar clone BAC 19C14 DOT1-like histone H3 methyltransferase pseudogene complete sequence; anti-mullerian hormone gene complete cds; ornithine decarboxylase antizyme 1 pseudogene complete sequence; oogenesis-related protein gene complete cds; and nuclear factor interleukin 3 regulated pseudogene complete sequence	8e-24		LINGO3
TC170519	6.61092e-05	0.00170522	0.477832						0		not-annotated	not-annotated	not-annotated
TC154915	6.74886e-08	1.83819e-05	0.477131						0		not-annotated	not-annotated	not-annotated
TC167977	0.000234444	0.00421578	0.47674		ENSP00000338613	ENSG00000127377	CRYGN	crystallin, gamma N [Source:HGNC Symbol;Acc:20458]	2e-81		FJ589748	Poecilia reticulata gammaN2 crystallin (CRYGN2) mRNA complete cds	1e-156		CRYGN
TC160146	3.48212e-09	3.18767e-06	0.476606		ENSP00000354505	ENSG00000188153	COL4A5	collagen, type IV, alpha 5 [Source:HGNC Symbol;Acc:2207]	2e-79		NM_001123230	Danio rerio collagen type IV alpha 5 (Alport syndrome) (col4a5) mRNA	1e-94		COL4A5
TC169208	4.67934e-05	0.00134705	0.475971						0		not-annotated	not-annotated	not-annotated
IMM 175	0.00030671	0.00515805	0.475899						7e-28		NM_001124427	Oncorhynchus mykiss complement factor H1 protein (LOC100136131) mRNA emb-AM039935.1- Oncorhynchus mykiss mRNA for complement factor H1 protein	0		CFH
IMM 1072	0.000384506	0.00608124	0.475858						2e-06		S56372	Oncorhynchus mykiss complement protein (C9) mRNA partial cds	1e-111		C7
TC138793	6.90867e-05	0.00176103	0.475283						0		BT043964	Salmo salar clone HM5_1038 hypothetical protein mRNA partial cds	7e-89
TC160202	1.09817e-06	0.000104696	0.474499		ENSP00000440350	ENSG00000185739	SRL	sarcalumenin [Source:HGNC Symbol;Acc:11295]	0		XM_003124647	PREDICTED: Sus scrofa sarcalumenin-like (LOC100514098) mRNA	0		SRL
TC136037	3.59131e-09	3.18767e-06	0.473884		ENSP00000326261	ENSG00000133226	SRRM1	serine/arginine repetitive matrix 1 [Source:HGNC Symbol;Acc:16638]	1e-08		BT059289	Salmo salar clone ssal-rgf-539-131 Serine/arginine repetitive matrix protein 1 putative mRNA complete cds	0		SRRM1
TC162990	5.36435e-07	6.48627e-05	0.471279		ENSP00000342626	ENSG00000104313	EYA1	eyes absent homolog 1 (Drosophila) [Source:HGNC Symbol;Acc:3519]	0		NM_131193	Danio rerio eyes absent homolog 1 (eya1) mRNA gb-AF118106.1-AF118106 Danio rerio eyes absent homolog 1 (eya1) mRNA complete cds	9e-13		EYA1
TC162752	0.000183533	0.00354408	0.47042		ENSP00000332139	ENSG00000197766	CFD	complement factor D (adipsin) [Source:HGNC Symbol;Acc:2771]	3e-55		AF005026	Salvelinus fontinalis serine protease-like protein mRNA complete cds	2e-97		CFD
TC148539	2.52501e-05	0.000890822	0.469009		ENSP00000260988	ENSG00000182187	CRYGB	crystallin, gamma B [Source:HGNC Symbol;Acc:2409]	8e-74		JF430638	Epinephelus bruneus clone CL251_1 hypothetical protein mRNA partial cds	1e-136		CRYGB
TC143016	0.000436726	0.00667846	0.468601		ENSP00000168148	ENSG00000072080	SPP2	secreted phosphoprotein 2, 24kDa [Source:HGNC Symbol;Acc:11256]	4e-17		NM_001124398	Oncorhynchus mykiss secreted phosphoprotein 24 (spp2) mRNA emb-AJ580808.1- Oncorhynchus mykiss mRNA for secreted phosphoprotein 24 (spp2 gene)	0		SPP2
TC141616	4.25779e-09	3.35405e-06	0.468485		ENSP00000371936	ENSG00000112902	SEMA5A	sema domain, seven thrombospondin repeats (type 1 and type 1-like), transmembrane domain (TM) and short cytoplasmic domain, (semaphorin) 5A [Source:HGNC Symbol;Acc:10736]	1e-131		XM_001922538	PREDICTED: Danio rerio sema domain seven thrombospondin repeats (type 1 and type 1-like) transmembrane domain (TM) and short cytoplasmic domain (semaphorin) 5A (sema5a) mRNA	8e-64		SEMA5A
TC145671	1.34363e-07	2.65649e-05	0.468361						0		not-annotated	not-annotated	not-annotated
TC136488	1.28774e-07	2.57212e-05	0.468172		ENSP00000308938	ENSG00000122194	PLG	plasminogen [Source:HGNC Symbol;Acc:9071]	1e-133		NM_001124391	Oncorhynchus mykiss plasminogen (plg) mRNA emb-AJ548828.1- Oncorhynchus mykiss mRNA for plasminogen (plg gene)	0		PLG
TC145852	0.000649873	0.00890011	0.46723		ENSP00000408559	ENSG00000090621	PABPC4	poly(A) binding protein, cytoplasmic 4 (inducible form) [Source:HGNC Symbol;Acc:8557]	2e-40		CR677120	Tetraodon nigroviridis full-length cDNA	2e-70		PABPC4
TC147531	2.77352e-06	0.000189852	0.466984						0		not-annotated	not-annotated	not-annotated
TC141922	9.56937e-05	0.00219504	0.466169		ENSP00000339084	ENSG00000053371	AKR7A2	aldo-keto reductase family 7, member A2 (aflatoxin aldehyde reductase) [Source:HGNC Symbol;Acc:389]	3e-57		NM_001139750	Salmo salar aldo-keto reductase family 7 member A5-like (LOC100194670) mRNA gb-BT043945.1- Salmo salar clone HM4_2591 aldo-keto reductase family 7 member A5-like mRNA complete cds	0		AKR7A2
TC133942	3.98935e-05	0.00120919	0.464539		ENSP00000393887	ENSG00000145192	AHSG	alpha-2-HS-glycoprotein [Source:HGNC Symbol;Acc:349]	1e-28		CR732117	Tetraodon nigroviridis full-length cDNA	4e-10		AHSG
TC135211	1.22464e-06	0.000109865	0.463324		ENSP00000205948	ENSG00000091583	APOH	apolipoprotein H (beta-2-glycoprotein I) [Source:HGNC Symbol;Acc:616]	1e-38		HQ206544	Perca flavescens clone Pf_6822 beta-2-glycoprotein 1 (Apoh) mRNA partial cds	3e-14		APOH
TC136002	5.11925e-08	1.51053e-05	0.462545		ENSP00000277541	ENSG00000148400	NOTCH1	notch 1 [Source:HGNC Symbol;Acc:7881]	0		NM_001135695	Oncorhynchus mykiss notch 1 (notch1) mRNA dbj-AB430584.1- Oncorhynchus mykiss notch1 mRNA for notch1 complete cds	0		NOTCH1
TC162271	0.000130018	0.00275222	0.462368		ENSP00000329867	ENSG00000214517	PPME1	protein phosphatase methylesterase 1 [Source:HGNC Symbol;Acc:30178]	1e-132		BT058836	Salmo salar clone ssal-rgf-506-157 phosphatase methylesterase 1 putative mRNA complete cds	1e-152		PPME1
TC163056	1.87533e-08	8.59321e-06	0.46203		ENSP00000442182				2e-19		BX936363	Zebrafish DNA sequence from clone CH211-112P19 in linkage group 11 complete sequence	2e-22		KDM5B
TC135982	1.11322e-06	0.000105496	0.461607						0		not-annotated	not-annotated	not-annotated
TC164061	6.23632e-08	1.72268e-05	0.461278						0		not-annotated	not-annotated	not-annotated
TC154681	5.04402e-08	1.51053e-05	0.459949		ENSP00000447260	ENSG00000135486	HNRNPA1	heterogeneous nuclear ribonucleoprotein A1 [Source:HGNC Symbol;Acc:5031]	1e-116		BT060407	Salmo salar clone ssal-rgh-519-111 Heterogeneous nuclear ribonucleoprotein A1 putative mRNA complete cds	0		HNRNPA1
TC149554	3.67733e-05	0.00114538	0.459036		ENSP00000368906	ENSG00000151655	ITIH2	inter-alpha-trypsin inhibitor heavy chain 2 [Source:HGNC Symbol;Acc:6167]	5e-22		CR653046	Tetraodon nigroviridis full-length cDNA	2e-24		ITIH2
TC164002	8.80621e-07	9.14648e-05	0.458738		ENSP00000455547	ENSG00000260272	RP11-20I23.1	Uncharacterized protein [Source:UniProtKB/TrEMBL;Acc:H3BQ06]	1e-69		AC203446	Salmo salar BAC CH214-363E24 (Children's Hospital Oakland Research Institute Atlantic Salmon BAC Library) complete sequence	1e-17
TC133465	0.000495748	0.00729739	0.458643		ENSP00000411474	ENSG00000241253	CFB	complement factor B [Source:HGNC Symbol;Acc:1037]	1e-174		AF089860	Oncorhynchus mykiss complement factor Bf-2 mRNA partial cds	0		CFB
TC158030	0.00016015	0.00320941	0.458452						0		not-annotated	not-annotated	not-annotated
TC140065	7.50894e-08	1.93686e-05	0.457439		ENSP00000384050	ENSG00000099937	SERPIND1	serpin peptidase inhibitor, clade D (heparin cofactor), member 1 [Source:HGNC Symbol;Acc:4838]	1e-134		HM582203	Oplegnathus fasciatus heparin cofactor II mRNA complete cds	1e-132		SERPIND1
TC154362	5.07718e-07	6.27781e-05	0.457388		ENSP00000360857	ENSG00000124214	STAU1	staufen, RNA binding protein, homolog 1 (Drosophila) [Source:HGNC Symbol;Acc:11370]	1e-83		BT072368	Salmo salar clone ssal-rgf-522-313 Double-stranded RNA-binding protein Staufen homolog 1 putative mRNA partial cds	0		STAU1
TC166665	3.3977e-06	0.000220195	0.457325		ENSP00000360229	ENSG00000162599	NFIA	nuclear factor I/A [Source:HGNC Symbol;Acc:7784]	5e-28		CR318656	Zebrafish DNA sequence from clone CH211-88D2 in linkage group 22 Contains the 3' end of the gene for a novel protein similar to vertebrate nuclear factor I/A (NFIA) complete sequence	1e-72		NFIA
TC137631	3.51434e-06	0.000224295	0.45673		ENSP00000351956	ENSG00000198788	MUC2	mucin 2, oligomeric mucus/gel-forming [Source:HGNC Symbol;Acc:7512]	0.0008		not-annotated	not-annotated	not-annotated		MUC2
TC165952	7.94259e-06	0.00039763	0.456475		ENSP00000225964	ENSG00000108821	COL1A1	collagen, type I, alpha 1 [Source:HGNC Symbol;Acc:2197]	1e-153		BT072645	Salmo salar clone ssal-rgf-534-240 Collagen alpha-1I chain precursor putative mRNA partial cds	4e-64		COL1A1
TC159937	7.76866e-07	8.42845e-05	0.456115						0		not-annotated	not-annotated	not-annotated
TC132480	1.82345e-05	0.000703184	0.455989		ENSP00000265132	ENSG00000106927	AMBP	alpha-1-microglobulin/bikunin precursor [Source:HGNC Symbol;Acc:453]	1e-96		NM_001124386	Oncorhynchus mykiss alpha-1-microglobulin/bikunin precursor (ambp) mRNA emb-AJ544263.1- Oncorhynchus mykiss mRNA for alpha-1-microglobulin/bikunin precursor (ambp gene)	0		AMBP
TC162254	2.3641e-07	3.86799e-05	0.455678		ENSP00000354522	ENSG00000198900	TOP1	topoisomerase (DNA) I [Source:HGNC Symbol;Acc:11986]	1e-07		NM_001044324	Danio rerio topoisomerase (DNA) I like (top1l) mRNA	3e-22		TOP1
TC165601	3.71812e-08	1.28538e-05	0.455422		ENSP00000409429	ENSG00000100354	TNRC6B	trinucleotide repeat containing 6B [Source:HGNC Symbol;Acc:29190]	0		XM_002663944	PREDICTED: Danio rerio trinucleotide repeat containing 6B (tnrc6b) mRNA	1e-11		TNRC6B
TC155463	3.54961e-10	9.87527e-07	0.454732		ENSP00000053867	ENSG00000030582	GRN	granulin [Source:HGNC Symbol;Acc:4601]	1e-158		NM_001140047	Salmo salar Granulins (grn) mRNA gb-BT045135.1- Salmo salar clone ssal-rgf-513-057 Granulins precursor putative mRNA complete cds	1e-96		GRN
TC169407	1.02685e-06	0.000101252	0.453772		ENSP00000351363	ENSG00000138294	MSMB	microseminoprotein, beta- [Source:HGNC Symbol;Acc:7372]	2e-12		not-annotated	not-annotated	not-annotated		MSMB
TC136854	0.00038888	0.00612722	0.453147		ENSP00000263413	ENSG00000039537	C6	complement component 6 [Source:HGNC Symbol;Acc:1339]	2e-18		NM_001124426	Oncorhynchus mykiss complement component C9 (LOC100136130) mRNA emb-AM039888.1- Oncorhynchus mykiss mRNA for complement component C9 protein	0		C6
TC152457	3.96699e-09	3.28746e-06	0.451342		ENSP00000354635	ENSG00000162688	AGL	amylo-alpha-1, 6-glucosidase, 4-alpha-glucanotransferase [Source:HGNC Symbol;Acc:321]	1e-119		CR640891	Tetraodon nigroviridis full-length cDNA	4e-80		AGL
TC149070	2.7992e-08	1.03834e-05	0.451027		ENSP00000225964	ENSG00000108821	COL1A1	collagen, type I, alpha 1 [Source:HGNC Symbol;Acc:2197]	1e-134		BT072251	Salmo salar clone ssal-rgf-518-187 Collagen alpha-1I chain precursor putative mRNA pseudogene cds	1e-144		COL1A1
TC150775	3.73333e-06	0.00023345	0.450195		ENSP00000356671	ENSG00000117601	SERPINC1	serpin peptidase inhibitor, clade C (antithrombin), member 1 [Source:HGNC Symbol;Acc:775]	4e-75		NM_001123632	Salmo salar antithrombin protein (antithrombin) mRNA emb-AJ252153.1- Salmo salar mRNA for antithrombin	0		SERPINC1
TC150178	6.26636e-09	4.20808e-06	0.449891		ENSP00000354490	ENSG00000018625	ATP1A2	ATPase, Na+/K+ transporting, alpha 2 polypeptide [Source:HGNC Symbol;Acc:800]	0		NM_001124458	Oncorhynchus mykiss Na/K ATPase alpha subunit isoform 2 (LOC100136182) mRNA gb-AY319387.1- Oncorhynchus mykiss Na/K ATPase alpha subunit isoform 2 mRNA complete cds	5e-74		ATP1A2
TC142173	0.000191806	0.00363712	0.449807						0		not-annotated	not-annotated	not-annotated
TC145041	0.000211692	0.00391325	0.448597		ENSP00000225964	ENSG00000108821	COL1A1	collagen, type I, alpha 1 [Source:HGNC Symbol;Acc:2197]	3e-64		BT072251	Salmo salar clone ssal-rgf-518-187 Collagen alpha-1I chain precursor putative mRNA pseudogene cds	0		COL1A1
TC166782	6.27379e-07	7.12414e-05	0.44813		ENSP00000245907	ENSG00000125730	C3	complement component 3 [Source:HGNC Symbol;Acc:1318]	7e-16		L24433	Oncorhynchus mykiss complement component C3 mRNA partial cds	1e-161		C3
TC142001	7.84813e-05	0.00194081	0.447441		ENSP00000225964	ENSG00000108821	COL1A1	collagen, type I, alpha 1 [Source:HGNC Symbol;Acc:2197]	3e-74		BT072645	Salmo salar clone ssal-rgf-534-240 Collagen alpha-1I chain precursor putative mRNA partial cds	0		COL1A1
TC151944	2.70802e-06	0.000186681	0.447209						0		not-annotated	not-annotated	not-annotated
TC147665	1.00104e-06	9.97177e-05	0.447158						0		not-annotated	not-annotated	not-annotated
TC160673	6.84078e-10	1.33221e-06	0.446135		ENSP00000370571	ENSG00000180176	TH	tyrosine hydroxylase [Source:HGNC Symbol;Acc:11782]	5e-45		AL021880	Fugu rubripes cosmid 258N02 containing IGFII TH NAP2 genes	1e-16		TH
TC139818	1.51437e-06	0.000129008	0.445715		ENSP00000004531	ENSG00000003989	SLC7A2	solute carrier family 7 (cationic amino acid transporter, y+ system), member 2 [Source:HGNC Symbol;Acc:11060]	5e-18		not-annotated	not-annotated	not-annotated		SLC7A2
TC145689	0.000265835	0.00462027	0.445407		ENSP00000394090	ENSG00000230669	PSMB8	proteasome (prosome, macropain) subunit, beta type, 8 (large multifunctional peptidase 7) [Source:HGNC Symbol;Acc:9545]	5e-26		AB162343	Oncorhynchus mykiss genes MHC class I b region complete cds	1e-135		PSMB8
TC159210	1.94613e-08	8.75582e-06	0.445065		ENSP00000427083	ENSG00000183091	NEB	nebulin [Source:HGNC Symbol;Acc:7720]	0.0002		BT044041	Salmo salar clone HM6_0740 nebulin-like mRNA partial cds	0		NEB
TC138841	2.30456e-08	9.44847e-06	0.444921						0		not-annotated	not-annotated	not-annotated
TC168916	6.49896e-06	0.000341217	0.4446						0		not-annotated	not-annotated	not-annotated
TC161913	0.000135359	0.00283295	0.444528						0		not-annotated	not-annotated	not-annotated
TC165499	9.42714e-06	0.000447778	0.444283		ENSP00000409727				2e-98		NM_001173811	Salmo salar trk-fused gene (tfg) mRNA gb-BT059555.1- Salmo salar clone ssal-rgf-503-071 TFG putative mRNA complete cds	0		TFG
TC161710	2.51632e-05	0.000889082	0.443754		ENSP00000414140				2e-38		NM_001079951	Danio rerio CCR4-NOT transcription complex subunit 1 (cnot1) mRNA gb-BC128655.1- Danio rerio CCR4-NOT transcription complex subunit 1 mRNA (cDNA clone MGC:152902 IMAGE:3817358) complete cds	4e-72		CNOT1
TC141484	4.4754e-05	0.00130278	0.442109						0		not-annotated	not-annotated	not-annotated
TC133680	0.000213651	0.00393452	0.440567		ENSP00000305147	ENSG00000111799	COL12A1	collagen, type XII, alpha 1 [Source:HGNC Symbol;Acc:2188]	2e-31		not-annotated	not-annotated	not-annotated		COL12A1
TC137790	3.28465e-07	4.7559e-05	0.439456		ENSP00000457433	ENSG00000260130	MYOM2	myomesin (M-protein) 2, 165kDa [Source:HGNC Symbol;Acc:7614]	4e-87		XM_003201578	PREDICTED: Danio rerio myomesin (M-protein) 2 165kDa (myom2) mRNA	3e-23		MYOM2
TC142424	1.0414e-07	2.30462e-05	0.43827		ENSP00000370003	ENSG00000104765	BNIP3L	BCL2/adenovirus E1B 19kDa interacting protein 3-like [Source:HGNC Symbol;Acc:1085]	5e-57		BT043936	Salmo salar clone HM4_1385 BCL2/adenovirus E1B interacting protein 3-like (bnip31) mRNA partial cds	0		BNIP3L
TC143643	2.12286e-07	3.57936e-05	0.437518		ENSP00000297268	ENSG00000164692	COL1A2	collagen, type I, alpha 2 [Source:HGNC Symbol;Acc:2198]	1e-94		BT071961	Salmo salar clone ssal-rgf-505-086 Collagen alpha-2I chain precursor putative mRNA pseudogene cds	0		COL1A2
TC169058	1.58974e-09	2.29329e-06	0.436301						0		not-annotated	not-annotated	not-annotated
TC163925	1.25221e-07	2.53074e-05	0.435913		ENSP00000225964	ENSG00000108821	COL1A1	collagen, type I, alpha 1 [Source:HGNC Symbol;Acc:2197]	1e-114		BT072251	Salmo salar clone ssal-rgf-518-187 Collagen alpha-1I chain precursor putative mRNA pseudogene cds	0		COL1A1
TC140607	1.2517e-05	0.000541006	0.435487		ENSP00000369071	ENSG00000133110	POSTN	periostin, osteoblast specific factor [Source:HGNC Symbol;Acc:16953]	4e-32		not-annotated	not-annotated	not-annotated		POSTN
TC140980	5.7415e-05	0.00156564	0.434403		ENSP00000314299	ENSG00000244414	CFHR1	complement factor H-related 1 [Source:HGNC Symbol;Acc:4888]	9e-25		not-annotated	not-annotated	not-annotated		CFHR1
TC160998	3.00864e-05	0.000997305	0.433911		ENSP00000394090	ENSG00000230669	PSMB8	proteasome (prosome, macropain) subunit, beta type, 8 (large multifunctional peptidase 7) [Source:HGNC Symbol;Acc:9545]	5e-26		AB162343	Oncorhynchus mykiss genes MHC class I b region complete cds	1e-160		PSMB8
TC169444	1.53524e-06	0.000129992	0.433255		ENSP00000418248	ENSG00000168477	TNXB	tenascin XB [Source:HGNC Symbol;Acc:11976]	1e-119		GQ505858	Salmo salar clone BAC CHORI214-129P21 genomic sequence	3e-92		TNXB
TC163943	2.99916e-07	4.5102e-05	0.431784		ENSP00000435342	ENSG00000254656	RTL1	retrotransposon-like 1 [Source:HGNC Symbol;Acc:14665]	2e-59		GU129140	Salmo salar IgH locus B genomic sequence	2e-11		RTL1
TC150756	6.67278e-07	7.46833e-05	0.431655						0		not-annotated	not-annotated	not-annotated
TC170054	1.90607e-07	3.34412e-05	0.430518		ENSP00000331666				1e-16		DQ512736	Oncorhynchus mykiss serum albumin mRNA partial cds	0		ALB
TC146289	2.28621e-06	0.000168647	0.430317		ENSP00000350425	ENSG00000110244	APOA4	apolipoprotein A-IV [Source:HGNC Symbol;Acc:602]	5e-21		BT047267	Salmo salar clone ssal-plnb-013-037 Apolipoprotein A-IV precursor putative mRNA complete cds	0		APOA4
TC160559	2.35974e-06	0.000170836	0.428519		ENSP00000349259	ENSG00000115306	SPTBN1	spectrin, beta, non-erythrocytic 1 [Source:HGNC Symbol;Acc:11275]	1e-63		BT071966	Salmo salar clone ssal-rgf-505-184 Spectrin beta chain brain 1 putative mRNA partial cds	1e-168		SPTBN1
TC167072	0.000669424	0.00907848	0.428463		ENSP00000262467	ENSG00000091592	NLRP1	NLR family, pyrin domain containing 1 [Source:HGNC Symbol;Acc:14374]	9e-14		BT072692	Salmo salar clone ssal-rgf-536-362 NACHT LRR and PYD domains-containing protein 1 putative mRNA pseudogene cds	1e-127		NLRP1
TC136859	1.22336e-07	2.52108e-05	0.427605		ENSP00000416053	ENSG00000032219	ARID4A	AT rich interactive domain 4A (RBP1-like) [Source:HGNC Symbol;Acc:9885]	1e-30		NM_001031668	Danio rerio AT rich interactive domain 4A (RBP1-like) (arid4a) mRNA gb-BC100008.1- Danio rerio zgc:110391 mRNA (cDNA clone MGC:110391 IMAGE:2600360) complete cds	1e-25		ARID4A
TC149345	5.15718e-07	6.31657e-05	0.427151		ENSP00000357981	ENSG00000163131	CTSS	cathepsin S [Source:HGNC Symbol;Acc:2545]	3e-09		NM_001140779	Salmo salar Cathepsin M (catm) mRNA gb-BT046998.1- Salmo salar clone ssal-evf-544-306 Cathepsin M precursor putative mRNA complete cds	0		CTSS
TC163523	1.28685e-05	0.000550488	0.427038		ENSP00000295728	ENSG00000163499	CRYBA2	crystallin, beta A2 [Source:HGNC Symbol;Acc:2395]	5e-75		DQ143966	Dissostichus mawsoni beta A2 crystallin mRNA complete cds	1e-159		CRYBA2
TC143927	4.49854e-06	0.000267094	0.427001						0		not-annotated	not-annotated	not-annotated
TC165016	2.1352e-08	9.03957e-06	0.425324						0		not-annotated	not-annotated	not-annotated
TC138897	0.000732845	0.00973851	0.424018		ENSP00000216200	ENSG00000100362	PVALB	parvalbumin [Source:HGNC Symbol;Acc:9704]	7e-19		BT043924	Salmo salar clone HM5_0764 parvalbumin like 1 mRNA complete cds	0		PVALB
TC165448	0.000281095	0.00481247	0.423441		ENSP00000368450	ENSG00000112149	CD83	CD83 molecule [Source:HGNC Symbol;Acc:1703]	2e-12		BT045799	Salmo salar clone ssal-rgf-531-267 CD83 antigen precursor putative mRNA complete cds	7e-09		CD83
TC163392	1.17616e-07	2.44974e-05	0.423223		ENSP00000350425	ENSG00000110244	APOA4	apolipoprotein A-IV [Source:HGNC Symbol;Acc:602]	5e-22		NM_001124248	Oncorhynchus mykiss apolipoprotein A-I-2 (apoa-i-2) mRNA gb-AF042219.1-AF042219 Oncorhynchus mykiss apolipoprotein A-I-2 (apoA-I-2) mRNA complete cds	0		APOA4
TC148170	0.000170819	0.00335534	0.423062		ENSP00000444788	ENSG00000151790	TDO2	tryptophan 2,3-dioxygenase [Source:HGNC Symbol;Acc:11708]	6e-50		GQ925595	Salvelinus alpinus conserved noncoding element 864 and conserved noncoding element 865 genomic sequences	5e-48		TDO2
TC145761	5.93402e-05	0.00159948	0.42091		ENSP00000418248	ENSG00000168477	TNXB	tenascin XB [Source:HGNC Symbol;Acc:11976]	1e-119		GQ505858	Salmo salar clone BAC CHORI214-129P21 genomic sequence	1e-119		TNXB
TC169379	2.82648e-07	4.3342e-05	0.420075						0		not-annotated	not-annotated	not-annotated
TC169371	2.36359e-07	3.86799e-05	0.419411						0		not-annotated	not-annotated	not-annotated
TC140463	1.17901e-08	6.37795e-06	0.419272		ENSP00000441677	ENSG00000158104	HPD	4-hydroxyphenylpyruvate dioxygenase [Source:HGNC Symbol;Acc:5147]	1e-119		NM_001140426	Salmo salar 4-hydroxyphenylpyruvate dioxygenase (hpd) mRNA gb-BT045841.1- Salmo salar clone ssal-rgf-534-157 4-hydroxyphenylpyruvate dioxygenase putative mRNA complete cds	0		HPD
TC166319	1.65391e-07	3.07659e-05	0.41753						0		not-annotated	not-annotated	not-annotated
TC144511	3.09947e-05	0.00101792	0.417158		ENSP00000327533	ENSG00000185674	LYG2	lysozyme G-like 2 [Source:HGNC Symbol;Acc:29615]	2e-44		BT074079	Oncorhynchus mykiss clone omyk-evo-507-248 Lysozyme g putative mRNA complete cds	0		LYG2
TC140893	4.58922e-07	5.89919e-05	0.417119		ENSP00000300036	ENSG00000133392	MYH11	myosin, heavy chain 11, smooth muscle [Source:HGNC Symbol;Acc:7569]	9e-82		BT071972	Salmo salar clone ssal-rgf-505-258 Myosin-11 putative mRNA partial cds	0		MYH11
IMM 982	0.000109311	0.00241657	0.416916						1e-118		NM_001124426	Oncorhynchus mykiss complement component C9 (LOC100136130) mRNA emb-AM039888.1- Oncorhynchus mykiss mRNA for complement component C9 protein	0		C9
TC152687	1.64344e-07	3.07659e-05	0.416703		ENSP00000311402	ENSG00000164889	SLC4A2	solute carrier family 4, anion exchanger, member 2 (erythrocyte membrane protein band 3-like 1) [Source:HGNC Symbol;Acc:11028]	0		NM_001124741	Oncorhynchus mykiss anion exchanger (LOC100136955) mRNA emb-Z50848.1- S.gairdneri mRNA for anion exchanger	0		SLC4A2
TC160775	7.5232e-09	4.82666e-06	0.41593						0		not-annotated	not-annotated	not-annotated
TC164712	8.72578e-05	0.00206854	0.415323		ENSP00000435342	ENSG00000254656	RTL1	retrotransposon-like 1 [Source:HGNC Symbol;Acc:14665]	4e-52		GU129139	Salmo salar IgH locus A genomic sequence	0		RTL1
TC146279	7.77394e-06	0.000392742	0.412375						0		not-annotated	not-annotated	not-annotated
TC140984	2.054e-08	9.03957e-06	0.411739		ENSP00000223127	ENSG00000106397	PLOD3	procollagen-lysine, 2-oxoglutarate 5-dioxygenase 3 [Source:HGNC Symbol;Acc:9083]	0		BT059042	Salmo salar clone ssal-rgf-521-378 Procollagen-lysine2-oxoglutarate 5-dioxygenase 3 precursor putative mRNA complete cds	2e-99		PLOD3
TC157432	0.000662199	0.00899303	0.410982		ENSP00000260988	ENSG00000182187	CRYGB	crystallin, gamma B [Source:HGNC Symbol;Acc:2409]	3e-74		FJ438517	Epinephelus coioides gamma-crystallin M1-1 mRNA complete cds	1e-164		CRYGB
TC171472	1.51731e-08	7.43819e-06	0.409987						0		not-annotated	not-annotated	not-annotated
TC147626	1.50286e-08	7.43819e-06	0.408522		ENSP00000387419	ENSG00000127152	BCL11B	B-cell CLL/lymphoma 11B (zinc finger protein) [Source:HGNC Symbol;Acc:13222]	1e-134		CR382377	Zebrafish DNA sequence from clone DKEY-238I13 in linkage group 17 Contains the 3' end of the gene for a novel protein similar to vertebrate B-cell CLL/lymphoma 11B (zinc finger protein) (BCL11B) complete sequence	0		BCL11B
TC155470	0.000608168	0.00847194	0.407548		ENSP00000361087	ENSG00000173267	SNCG	synuclein, gamma (breast cancer-specific protein 1) [Source:HGNC Symbol;Acc:11141]	3e-29		NM_001140569	Salmo salar Synuclein (syu) mRNA gb-BT046103.1- Salmo salar clone ssal-rgf-541-255 Synuclein putative mRNA complete cds	1e-167		SNCG
TC151922	0.000162829	0.00325065	0.40717		ENSP00000260988	ENSG00000182187	CRYGB	crystallin, gamma B [Source:HGNC Symbol;Acc:2409]	3e-87		CR702180	Tetraodon nigroviridis full-length cDNA	2e-39		CRYGB
TC147448	3.27074e-08	1.17956e-05	0.405793		ENSP00000457433	ENSG00000260130	MYOM2	myomesin (M-protein) 2, 165kDa [Source:HGNC Symbol;Acc:7614]	7e-57		XM_003201578	PREDICTED: Danio rerio myomesin (M-protein) 2 165kDa (myom2) mRNA	5e-23		MYOM2
TC157166	3.3283e-07	4.76966e-05	0.405682		ENSP00000300036	ENSG00000133392	MYH11	myosin, heavy chain 11, smooth muscle [Source:HGNC Symbol;Acc:7569]	9e-82		BT071972	Salmo salar clone ssal-rgf-505-258 Myosin-11 putative mRNA partial cds	0		MYH11
IMM 983	5.58807e-07	6.61549e-05	0.405152						9e-44		NM_001124427	Oncorhynchus mykiss complement factor H1 protein (LOC100136131) mRNA emb-AM039935.1- Oncorhynchus mykiss mRNA for complement factor H1 protein	0		CFH
TC171264	4.14361e-05	0.00123955	0.40463		ENSP00000293842	ENSG00000161970	RPL26	ribosomal protein L26 [Source:HGNC Symbol;Acc:10327]	2e-81		BT073289	Oncorhynchus mykiss clone omyk-evn-504-193 60S ribosomal protein L26 putative mRNA complete cds	6e-14		RPL26
TC159292	8.75526e-06	0.000425198	0.404251		ENSP00000431179	ENSG00000255103	KIAA0754	KIAA0754 [Source:HGNC Symbol;Acc:29111]	6e-14		not-annotated	not-annotated	not-annotated		KIAA0754
TC158652	3.65906e-09	3.18767e-06	0.40306						0		not-annotated	not-annotated	not-annotated
TC170511	4.50761e-06	0.000267225	0.40299		ENSP00000442753				5e-32		BT059022	Salmo salar clone ssal-rgf-520-298 Interleukin-10 receptor beta chain precursor putative mRNA complete cds	4e-30		IL10RB
TC154366	2.03779e-05	0.000766155	0.399923		ENSP00000308938	ENSG00000122194	PLG	plasminogen [Source:HGNC Symbol;Acc:9071]	7e-46		NM_001124391	Oncorhynchus mykiss plasminogen (plg) mRNA emb-AJ548828.1- Oncorhynchus mykiss mRNA for plasminogen (plg gene)	0		PLG
TC147852	0.000261622	0.00456334	0.399801						0		not-annotated	not-annotated	not-annotated
TC160863	4.00476e-07	5.41602e-05	0.39857		ENSP00000357981	ENSG00000163131	CTSS	cathepsin S [Source:HGNC Symbol;Acc:2545]	1e-09		AY622857	Oncorhynchus mykiss cysteine proteinase inhibitor mRNA partial cds	0		CTSS
TC166677	8.60804e-06	0.000419618	0.397004		ENSP00000260988	ENSG00000182187	CRYGB	crystallin, gamma B [Source:HGNC Symbol;Acc:2409]	2e-67		FJ438486	Epinephelus coioides crystallin gamma M2b mRNA partial cds	1e-164		CRYGB
TC163984	1.77581e-07	3.18738e-05	0.396837						0		AF469998	Oncorhynchus mykiss microsatellite OMM1216 sequence	2e-15
TC161390	8.88029e-05	0.00209496	0.396425		ENSP00000409271	ENSG00000167110	GOLGA2	golgin A2 [Source:HGNC Symbol;Acc:4425]	9e-48		NM_001127334	Danio rerio golgi autoantigen golgin subfamily a 2 (golga2) mRNA dbj-AB245440.1- Danio rerio drgm130 mRNA for cis-Golgi matrix protein GM130 complete cds	1e-36		GOLGA2
TC139770	3.61349e-09	3.18767e-06	0.394987		ENSP00000399139	ENSG00000115677	HDLBP	high density lipoprotein binding protein [Source:HGNC Symbol;Acc:4857]	1e-143		NM_001173653	Salmo salar Vigilin (vigln) mRNA gb-BT059175.1- Salmo salar clone ssal-rgf-530-166 Vigilin putative mRNA complete cds	0		HDLBP
TC148164	7.55927e-09	4.82666e-06	0.394788		ENSP00000416053	ENSG00000032219	ARID4A	AT rich interactive domain 4A (RBP1-like) [Source:HGNC Symbol;Acc:9885]	8e-26		NM_001031668	Danio rerio AT rich interactive domain 4A (RBP1-like) (arid4a) mRNA gb-BC100008.1- Danio rerio zgc:110391 mRNA (cDNA clone MGC:110391 IMAGE:2600360) complete cds	2e-24		ARID4A
TC155648	5.557e-07	6.60175e-05	0.394334		ENSP00000321466				9e-58		NM_001124391	Oncorhynchus mykiss plasminogen (plg) mRNA emb-AJ548828.1- Oncorhynchus mykiss mRNA for plasminogen (plg gene)	0		PLG
TC158112	3.42574e-10	9.87527e-07	0.392085		ENSP00000371427	ENSG00000126838	PZP	pregnancy-zone protein [Source:HGNC Symbol;Acc:9750]	2e-20		FJ800038	Perca flavescens alpha-2-macroglobulin mRNA partial cds	3e-13		PZP
TC136413	2.59612e-07	4.10156e-05	0.391753		ENSP00000388647	ENSG00000112118	MCM3	minichromosome maintenance complex component 3 [Source:HGNC Symbol;Acc:6945]	6e-33		NM_001140180	Salmo salar MCM3 minichromosome maintenance deficient 3 (S. cerevisiae) (mcm3) mRNA gb-BT045382.1- Salmo salar clone ssal-rgf-519-351 DNA replication licensing factor MCM3 putative mRNA complete cds	0		MCM3
TC141595	3.76426e-07	5.21758e-05	0.38963		ENSP00000411018	ENSG00000138293	NCOA4	nuclear receptor coactivator 4 [Source:HGNC Symbol;Acc:7671]	2e-35		BT072637	Salmo salar clone ssal-rgf-534-151 Nuclear receptor coactivator 4 putative mRNA pseudogene cds	0		NCOA4
TC140573	6.47038e-06	0.000341084	0.389577		ENSP00000343764	ENSG00000155657	TTN	titin [Source:HGNC Symbol;Acc:12403]	3e-98		XM_001923765	PREDICTED: Danio rerio titin a (ttna) mRNA	8e-30		TTN
TC162624	1.24398e-06	0.000110369	0.388765		ENSP00000415939	ENSG00000236287	ZBED5	zinc finger, BED-type containing 5 [Source:HGNC Symbol;Acc:30803]	3e-81		EU008541	Salmo salar neurogranin TIP41-like protein (TIP41) MHC class II antigen beta chain (Sasa-DBB) MHC class II antigen alpha chain (Sasa-DBA) leucine rich repeat containing 35-like protein and alpha-tectorin-like protein genes complete cds	6e-50		ZBED5
IMM 748	6.35214e-06	0.00033707	0.388493						0		AF281352	Oncorhynchus mykiss putative fibrinogen gamma A chain. mRNA partial cds	1e-29		FGG
TC156076	5.12566e-05	0.00143832	0.387903		ENSP00000367913	ENSG00000198173	FAM47C	family with sequence similarity 47, member C [Source:HGNC Symbol;Acc:25301]	2e-05		not-annotated	not-annotated	not-annotated		FAM47C
TC149923	2.09696e-09	2.63466e-06	0.385389						0		AF256861	Salmo salar clone BHMS7-038 microsatellite sequence	1e-14
TC137368	4.41895e-08	1.41077e-05	0.383778						0		not-annotated	not-annotated	not-annotated
TC151125	1.54625e-05	0.000620237	0.381626						0		not-annotated	not-annotated	not-annotated
TC161775	7.62642e-05	0.00190533	0.381274		ENSP00000439477				1e-157		FJ713568	Hemibarbus mylodon aortic alpha-actin (acta2) mRNA complete cds	0		ACTA2
TC152384	1.24474e-05	0.000538684	0.378564		ENSP00000260988	ENSG00000182187	CRYGB	crystallin, gamma B [Source:HGNC Symbol;Acc:2409]	8e-69		JF430638	Epinephelus bruneus clone CL251_1 hypothetical protein mRNA partial cds	1e-126		CRYGB
TC149247	1.86795e-06	0.000149394	0.378383		ENSP00000400512				2e-37		BT056697	Salmo salar clone ssal-evf-507-194 Phosphoglycerate mutase 1 putative mRNA complete cds	1e-160		PGAM1
TC150489	3.00487e-06	0.000199852	0.377794		ENSP00000439731				2e-13		X81856	S.salar mRNA for apolipoprotein B	0		APOB
TC160886	2.26834e-08	9.39889e-06	0.376738						0		EU181070	Uncultured microorganism isolate SeaGull65 16S ribosomal RNA gene partial sequence	5e-10
TC154375	9.07345e-07	9.33381e-05	0.37365						0		not-annotated	not-annotated	not-annotated
TC165123	3.68246e-09	3.18767e-06	0.373355		ENSP00000422246	ENSG00000142599	RERE	arginine-glutamic acid dipeptide (RE) repeats [Source:HGNC Symbol;Acc:9965]	5e-90		AL928977	Zebrafish DNA sequence from clone DKEY-24D19 in linkage group 20 complete sequence	5e-21		RERE
TC150814	4.14761e-06	0.000251332	0.372204		ENSP00000260988	ENSG00000182187	CRYGB	crystallin, gamma B [Source:HGNC Symbol;Acc:2409]	7e-78		FJ438486	Epinephelus coioides crystallin gamma M2b mRNA partial cds	1e-136		CRYGB
TC142815	0.000405777	0.00633931	0.370315						0		not-annotated	not-annotated	not-annotated
TC162242	2.31814e-07	3.84209e-05	0.370032		ENSP00000418248	ENSG00000168477	TNXB	tenascin XB [Source:HGNC Symbol;Acc:11976]	1e-122		HM208332	Oncorhynchus mykiss clone BAC20-C13 zinc transporter (SLC39A7.B) gene MHC class I antigen (Onmy-UGA) gene Onmy-UGA-OSU allele RING1.B ribosomal protein S18 (RPS18.B) vacuolar protein sorting-associated protein 52-like protein (VPS52.b) putative adhesion protein (VIG-B319.b) hyopthetical protein and cyclic AMP-dependent transcription factor ATF-6 alpha-like protein (ATF6) genes complete cds; and T…	3e-21		TNXB
TC134206	1.34973e-06	0.000117345	0.368364		ENSP00000311402	ENSG00000164889	SLC4A2	solute carrier family 4, anion exchanger, member 2 (erythrocyte membrane protein band 3-like 1) [Source:HGNC Symbol;Acc:11028]	0		NM_001124717	Oncorhynchus mykiss Band 3 (LOC100136769) mRNA emb-X61699.1- S.gairdneri mRNA for erythrocyte band 3 protein	0		SLC4A2
TC151809	2.79921e-09	3.02851e-06	0.366314		ENSP00000381312	ENSG00000152291	TGOLN2	trans-golgi network protein 2 [Source:HGNC Symbol;Acc:15450]	4e-14		not-annotated	not-annotated	not-annotated		TGOLN2
TC152920	2.1924e-05	0.000811709	0.364966						0		not-annotated	not-annotated	not-annotated
TC146752	0.0001165	0.00252507	0.364148						0		not-annotated	not-annotated	not-annotated
TC152055	1.70223e-07	3.09814e-05	0.363863						0		not-annotated	not-annotated	not-annotated
TC158279	1.64671e-08	7.72745e-06	0.363329						0		not-annotated	not-annotated	not-annotated
TC169815	5.64206e-07	6.65917e-05	0.362587		ENSP00000426179	ENSG00000163631	ALB	albumin [Source:HGNC Symbol;Acc:399]	1e-61		NM_001123692	Salmo salar serum albumin 2 (LOC100136922) mRNA emb-X60776.1- S.salar mRNA for serum albumin 2	0		ALB
TC148040	9.36345e-05	0.00217211	0.362018		ENSP00000380960	ENSG00000214226	C17orf67	chromosome 17 open reading frame 67 [Source:HGNC Symbol;Acc:27900]	8e-13		NM_001146412	Salmo salar CQ067 protein (cq067) mRNA gb-BT056604.1- Salmo salar clone ssal-evf-555-013 C17orf67 homolog precursor putative mRNA complete cds	0		C17orf67
TC169521	2.69146e-07	4.19319e-05	0.361865		ENSP00000260988	ENSG00000182187	CRYGB	crystallin, gamma B [Source:HGNC Symbol;Acc:2409]	2e-67		JF430638	Epinephelus bruneus clone CL251_1 hypothetical protein mRNA partial cds	1e-137		CRYGB
TC138860	1.72142e-05	0.000669924	0.358255						0		not-annotated	not-annotated	not-annotated
TC151427	5.42255e-07	6.5186e-05	0.358246		ENSP00000260988	ENSG00000182187	CRYGB	crystallin, gamma B [Source:HGNC Symbol;Acc:2409]	1e-72		CR700562	Tetraodon nigroviridis full-length cDNA	1e-107		CRYGB
TC157524	1.19179e-06	0.000109126	0.351205		ENSP00000368906	ENSG00000151655	ITIH2	inter-alpha-trypsin inhibitor heavy chain 2 [Source:HGNC Symbol;Acc:6167]	4e-55		CR653046	Tetraodon nigroviridis full-length cDNA	2e-28		ITIH2
TC151813	4.68924e-06	0.000274648	0.348519		ENSP00000260988	ENSG00000182187	CRYGB	crystallin, gamma B [Source:HGNC Symbol;Acc:2409]	3e-70		JF430638	Epinephelus bruneus clone CL251_1 hypothetical protein mRNA partial cds	1e-133		CRYGB
TC170539	5.85781e-09	4.07421e-06	0.347722						0		not-annotated	not-annotated	not-annotated
TC164518	5.37172e-06	0.000301909	0.3475		ENSP00000389624	ENSG00000151247	EIF4E	eukaryotic translation initiation factor 4E [Source:HGNC Symbol;Acc:3287]	1e-109		BC055649	Danio rerio eukaryotic translation initiation factor 4e 1b mRNA (cDNA clone MGC:66421 IMAGE:6033957) complete cds	1e-41		EIF4E
TC167754	2.33279e-06	0.000169797	0.347292						0		not-annotated	not-annotated	not-annotated
TC135966	0.000115205	0.00250731	0.344661						0		not-annotated	not-annotated	not-annotated
TC149120	2.01014e-06	0.000155652	0.342595		ENSP00000260988	ENSG00000182187	CRYGB	crystallin, gamma B [Source:HGNC Symbol;Acc:2409]	8e-58		CR703490	Tetraodon nigroviridis full-length cDNA	1e-96		CRYGB
TC164609	9.25981e-10	1.56809e-06	0.339819		ENSP00000407847				2e-25		NM_001099604	Takifugu rubripes lysyl hydroxylase 1 (fglh1) mRNA	2e-15		PLOD1
TC164284	9.31819e-06	0.000444772	0.336644						0		not-annotated	not-annotated	not-annotated
TC153030	1.49858e-08	7.43819e-06	0.335841		ENSP00000456912	ENSG00000083799	CYLD	cylindromatosis (turban tumor syndrome) [Source:HGNC Symbol;Acc:2584]	2e-14		not-annotated	not-annotated	not-annotated		CYLD
TC169707	2.70093e-05	0.000928496	0.329376		ENSP00000260988	ENSG00000182187	CRYGB	crystallin, gamma B [Source:HGNC Symbol;Acc:2409]	3e-73		FJ438486	Epinephelus coioides crystallin gamma M2b mRNA partial cds	1e-136		CRYGB
TC146415	1.88354e-11	1.47058e-07	0.328719		ENSP00000418248	ENSG00000168477	TNXB	tenascin XB [Source:HGNC Symbol;Acc:11976]	1e-122		HM208332	Oncorhynchus mykiss clone BAC20-C13 zinc transporter (SLC39A7.B) gene MHC class I antigen (Onmy-UGA) gene Onmy-UGA-OSU allele RING1.B ribosomal protein S18 (RPS18.B) vacuolar protein sorting-associated protein 52-like protein (VPS52.b) putative adhesion protein (VIG-B319.b) hyopthetical protein and cyclic AMP-dependent transcription factor ATF-6 alpha-like protein (ATF6) genes complete cds; and T…	4e-22		TNXB
TC169860	5.24677e-10	1.13531e-06	0.32811		ENSP00000395259	ENSG00000232040	SCAND3	SCAN domain containing 3 [Source:HGNC Symbol;Acc:13851]	4e-63		DQ246664	Oncorhynchus mykiss SYPG1 (SYPG1) PHF1 (PHF1) and RGL2 (RGL2) genes complete cds; DNaseII pseudogene complete sequence; LGN-like PBX2 (PBX2) NOTCH-like TAP1 (TAP1) and BRD2 (BRD2) genes complete cds; and MHCII-alpha and Raftlin-like pseudogenes complete sequence	0		SCAND3
TC142127	2.57791e-08	9.94128e-06	0.326958						0		not-annotated	not-annotated	not-annotated
TC154624	8.61287e-05	0.00205051	0.323543		ENSP00000378696				4e-84		EF413589	Acipenser naccarii alpha 1 type II collagen (ColIIAI) mRNA partial cds	5e-83		COL2A1
TC163975	1.56713e-08	7.44367e-06	0.319216		ENSP00000356386	ENSG00000134365	CFHR4	complement factor H-related 4 [Source:HGNC Symbol;Acc:16979]	7e-22		NM_001124427	Oncorhynchus mykiss complement factor H1 protein (LOC100136131) mRNA emb-AM039935.1- Oncorhynchus mykiss mRNA for complement factor H1 protein	0		CFHR4
TC150216	4.97231e-07	6.1859e-05	0.311948		ENSP00000225387	ENSG00000108255	CRYBA1	crystallin, beta A1 [Source:HGNC Symbol;Acc:2394]	3e-57		BT027520	Gasterosteus aculeatus clone CGX29-C02 mRNA sequence	1e-117		CRYBA1
TC148827	7.67266e-08	1.96607e-05	0.310973		ENSP00000428756	ENSG00000040341	STAU2	staufen, RNA binding protein, homolog 2 (Drosophila) [Source:HGNC Symbol;Acc:11371]	0		NM_200925	Danio rerio staufen RNA binding protein homolog 2 (Drosophila) (stau2) mRNA gb-BC045292.1- Danio rerio staufen RNA binding protein homolog 2 (Drosophila) mRNA (cDNA clone MGC:55287 IMAGE:2600097) complete cds	1e-119		STAU2
TC160511	0.000446539	0.00677532	0.305743						0		not-annotated	not-annotated	not-annotated
TC154857	5.07452e-06	0.000292378	0.301145						0		FN396363	Oncorhynchus mykiss partial mRNA for Type-4 ice-structuring protein precursor (afp4 gene)	0
TC141603	0.000529454	0.00766607	0.2917		ENSP00000223368	ENSG00000106635	BCL7B	B-cell CLL/lymphoma 7B [Source:HGNC Symbol;Acc:1005]	2e-62		NM_001140154	Salmo salar B-cell CLL/lymphoma 7b (bcl7b) mRNA gb-BT045337.1- Salmo salar clone ssal-rgf-518-281 B-cell CLL/lymphoma 7 protein family member B putative mRNA complete cds	2e-27		BCL7B
TC156245	2.5239e-08	9.94128e-06	0.291026						0		not-annotated	not-annotated	not-annotated
TC169481	4.22723e-08	1.38358e-05	0.290666						0		not-annotated	not-annotated	not-annotated
TC153218	4.81429e-05	0.00137674	0.28948		ENSP00000260988	ENSG00000182187	CRYGB	crystallin, gamma B [Source:HGNC Symbol;Acc:2409]	4e-69		DQ143976	Dissostichus mawsoni gamma M5a crystallin mRNA complete cds	1e-130		CRYGB
TC147285	8.17449e-08	2.04857e-05	0.281958		ENSP00000351163	ENSG00000060718	COL11A1	collagen, type XI, alpha 1 [Source:HGNC Symbol;Acc:2186]	1e-138		NM_001173909	Salmo salar collagen type XI alpha1 short isoform (LOC100380776) mRNA gb-FJ790236.1- Salmo salar collagen type XI alpha1 short isoform mRNA complete cds	0		COL11A1
TC139333	0.000136628	0.0028531	0.281354						0		not-annotated	not-annotated	not-annotated
TC163569	2.52642e-07	4.01638e-05	0.28064		ENSP00000367913	ENSG00000198173	FAM47C	family with sequence similarity 47, member C [Source:HGNC Symbol;Acc:25301]	3e-05		not-annotated	not-annotated	not-annotated		FAM47C
TC165276	1.04494e-13	2.03497e-09	0.276828		ENSP00000396320	ENSG00000007314	SCN4A	sodium channel, voltage-gated, type IV, alpha subunit [Source:HGNC Symbol;Acc:10591]	1e-158		EU621900	Oncorhynchus tshawytscha clone ChinookGH1 interferon alpha 1-like gene complete sequence; growth hormone 1 gene complete cds; and skeletal muscle sodium channel alpha subunit-like and myosin alkali light chain-like genes complete sequence	3e-92		SCN4A
TC138270	2.61915e-08	1.00013e-05	0.24697		ENSP00000400157	ENSG00000237172	B3GNT9	UDP-GlcNAc:betaGal beta-1,3-N-acetylglucosaminyltransferase 9 [Source:HGNC Symbol;Acc:28714]	1e-110		DQ156149	Salmo salar clone BAC S0085O16 partial sequence	1e-26		B3GNT9
TC161003	2.26539e-11	1.47058e-07	0.246129		ENSP00000308080	ENSG00000174428	GTF2IRD2B	GTF2I repeat domain containing 2B [Source:HGNC Symbol;Acc:33125]	1e-133		AB162342	Oncorhynchus mykiss genes MHC class I a region complete and partial cds	0		GTF2IRD2B
TC165774	3.37371e-05	0.00107884	0.245877						0		not-annotated	not-annotated	not-annotated
TC150508	1.39622e-07	2.70555e-05	0.236721		ENSP00000260988	ENSG00000182187	CRYGB	crystallin, gamma B [Source:HGNC Symbol;Acc:2409]	2e-77		BT028505	Gasterosteus aculeatus clone CNB232-C04 mRNA sequence	8e-45		CRYGB
TC163242	2.0982e-08	9.03957e-06	0.208743						0		not-annotated	not-annotated	not-annotated
TC154532	2.37359e-07	3.86799e-05	0.194131		ENSP00000260988	ENSG00000182187	CRYGB	crystallin, gamma B [Source:HGNC Symbol;Acc:2409]	1e-71		DQ143975	Dissostichus mawsoni gamma M2c crystallin mRNA complete cds	1e-113		CRYGB
TC160000	9.07199e-06	0.000436768	0.192375		ENSP00000387898	ENSG00000085982	USP40	ubiquitin specific peptidase 40 [Source:HGNC Symbol;Acc:20069]	1e-49		XM_001921318	PREDICTED: Danio rerio ubiquitin specific peptidase 40 (usp40) mRNA	1e-10		USP40
TC144653	0.000737844	0.00978491	0.176883		ENSP00000435782	ENSG00000120925	RNF170	ring finger protein 170 [Source:HGNC Symbol;Acc:25358]	9e-71		NM_001140806	Salmo salar RING finger protein 170 (rn170) mRNA gb-BT047098.2- Salmo salar clone ssal-evf-561-106 RING finger protein 170 putative mRNA complete cds	0		RNF170
TC150746	2.29822e-06	0.000168893	0.161411						0		not-annotated	not-annotated	not-annotated
TC166226	2.81076e-10	9.87527e-07	0.155999						0		FM253373	Blattella germanica mRNA for hypothetical protein clone BG30031	3e-09
TC138704	0.000323144	0.0053764	0.101505		ENSP00000315474	ENSG00000179144	GIMAP7	GTPase, IMAP family member 7 [Source:HGNC Symbol;Acc:22404]	3e-47		XM_002664876	PREDICTED: Danio rerio GTPase IMAP family member 4-like (LOC100332452) mRNA	1e-13		GIMAP7
TC170038	2.6484e-07	4.14267e-05	0.095005						0		not-annotated	not-annotated	not-annotated
TC143483	0.00047294	0.00705042	0.0729946		ENSP00000263773	ENSG00000109920	FNBP4	formin binding protein 4 [Source:HGNC Symbol;Acc:19752]	1e-37		XM_001923840	PREDICTED: Danio rerio formin binding protein 4 (fnbp4) mRNA	8e-18		FNBP4

## Sheet: Hatch stage - Bact vs Control
					Best hit in Human						Best hit in NR ncbi database
ProbeName	raw pValue	Adj. pValue	Fold change	HGNC symbol	Ensembl Protein ID	Ensembl Gene ID	Associated Gene Name	Description	Ensembl eValue		NCBI nt acc	NCBInt hit	NCBI E val		HGNC symbol
TC155613	2.64993e-13	1.95367e-10	20.6143	CXCL2	ENSP00000427279	ENSG00000081041	CXCL2	chemokine (C-X-C motif) ligand 2 [Source:HGNC Symbol;Acc:4603]	2e-13		AY160981	Oncorhynchus mykiss interleukin-8 (IL-8) mRNA IL-8-nL allele complete cds	0		CXCL2
TC134956	8.94776e-15	2.17816e-11	15.9389	MMP9	ENSP00000439043				1e-24		NM_001140457	Salmo salar matrix metalloproteinase 9 (mmp9) mRNA gb-BT045896.1- Salmo salar clone ssal-rgf-536-026 Matrix metalloproteinase-9 precursor putative mRNA complete cds	3e-64		MMP9
IMM 897	6.33365e-13	3.37119e-10	15.3822	CXCL2					5e-13		NM_001124521	Oncorhynchus mykiss myc-regulated DEAD box protein (LOC100136257) mRNA gb-AY614597.1- Oncorhynchus mykiss myc-regulated DEAD box protein mRNA complete cds	0		CXCL2
IMM 547	3.8123e-13	2.35691e-10	15.2567	CXCL2					5e-13		NM_001124521	Oncorhynchus mykiss myc-regulated DEAD box protein (LOC100136257) mRNA gb-AY614597.1- Oncorhynchus mykiss myc-regulated DEAD box protein mRNA complete cds	0		CXCL2
CUST_106_PI420312184	2.16223e-14	3.6616e-11	14.0872	CXCL2	ENSP00000427279	ENSG00000081041	CXCL2	chemokine (C-X-C motif) ligand 2 [Source:HGNC Symbol;Acc:4603]	5e-13		NM_001124521	Oncorhynchus mykiss myc-regulated DEAD box protein (LOC100136257) mRNA gb-AY614597.1- Oncorhynchus mykiss myc-regulated DEAD box protein mRNA complete cds	0		CXCL2
IMM 1056	2.66302e-13	1.95367e-10	13.6047	CXCL2					3e-13		NM_001124521	Oncorhynchus mykiss myc-regulated DEAD box protein (LOC100136257) mRNA gb-AY614597.1- Oncorhynchus mykiss myc-regulated DEAD box protein mRNA complete cds	0		CXCL2
IMM 687	3.71788e-06	3.97933e-05	11.4415	CAMP					0		NM_001123573	Salmo salar cathelicidin antimicrobial peptide (LOC100136439) mRNA gb-AY360357.1- Salmo salar cathelicidin antimicrobial peptide mRNA complete cds	1e-179		CAMP
TC151905	1.81098e-08	5.69758e-07	10.6802	CATH1					0		NM_001124463	Oncorhynchus mykiss cathelicidin antimicrobial peptide (LOC100136187) mRNA gb-AY360356.1- Oncorhynchus mykiss cathelicidin antimicrobial peptide mRNA complete cds	0		CATH1
CUST_86_PI420312184	3.46894e-10	2.87472e-08	9.97016	IL1B	ENSP00000263341	ENSG00000125538	IL1B	interleukin 1, beta [Source:HGNC Symbol;Acc:5992]	1e-14		AJ223954	Oncorhynchus mykiss mRNA for interleukin-1-beta	0		IL1B
IMM 482	3.41832e-09	1.585e-07	9.50615	CATH1					0		NM_001124463	Oncorhynchus mykiss cathelicidin antimicrobial peptide (LOC100136187) mRNA gb-AY360356.1- Oncorhynchus mykiss cathelicidin antimicrobial peptide mRNA complete cds	0		CATH1
TC132801	4.44405e-10	3.3873e-08	8.86033	JUNB	ENSP00000303315	ENSG00000171223	JUNB	jun B proto-oncogene [Source:HGNC Symbol;Acc:6205]	8e-76		NM_001124520	Oncorhynchus mykiss junB protein (LOC100136256) mRNA gb-AY614595.1- Oncorhynchus mykiss junB protein mRNA complete cds	0		JUNB
IMM 563	1.86822e-09	9.95422e-08	8.47608	CATH1					0		NM_001124463	Oncorhynchus mykiss cathelicidin antimicrobial peptide (LOC100136187) mRNA gb-AY360356.1- Oncorhynchus mykiss cathelicidin antimicrobial peptide mRNA complete cds	0		CATH1
TC162883	2.59325e-10	2.29556e-08	7.8836	MMP13	ENSP00000260302	ENSG00000137745	MMP13	matrix metallopeptidase 13 (collagenase 3) [Source:HGNC Symbol;Acc:7159]	1e-132		BT060383	Salmo salar clone ssal-rgh-518-066 Collagenase 3 precursor putative mRNA complete cds	0		MMP13
TC170600	3.56646e-08	9.64652e-07	7.71328	SAA2	ENSP00000436126	ENSG00000134339	SAA2	serum amyloid A2 [Source:HGNC Symbol;Acc:10514]	3e-32		AM422447	Oncorhynchus mykiss saa gene for serum amyloid A exons 1-3	3e-56		SAA2
IMM 831	3.05739e-13	2.05315e-10	7.62977	HAMP					3e-05		AF281354	Oncorhynchus mykiss putative hepcidin antibacterial peptide mRNA partial cds	0		HAMP
TC165887	5.31523e-08	1.31862e-06	7.49463	SAA2	ENSP00000436126	ENSG00000134339	SAA2	serum amyloid A2 [Source:HGNC Symbol;Acc:10514]	3e-38		NM_001124436	Oncorhynchus mykiss serum amyloid A (saa) mRNA emb-AM422446.1- Oncorhynchus mykiss mRNA for serum amyloid A (saa gene)	0		SAA2
IMM 416	1.06766e-07	2.3013e-06	7.41871	JUNB					1e-45		NM_001124520	Oncorhynchus mykiss junB protein (LOC100136256) mRNA gb-AY614595.1- Oncorhynchus mykiss junB protein mRNA complete cds	0		JUNB
IMM 1088	4.00136e-11	6.11173e-09	6.97254	SAA2					3e-38		NM_001124436	Oncorhynchus mykiss serum amyloid A (saa) mRNA emb-AM422446.1- Oncorhynchus mykiss mRNA for serum amyloid A (saa gene)	0		SAA2
TC132896	4.39316e-11	6.50606e-09	6.92503	MMP13	ENSP00000339672	ENSG00000137745	MMP13	matrix metallopeptidase 13 (collagenase 3) [Source:HGNC Symbol;Acc:7159]	5e-98		BT060383	Salmo salar clone ssal-rgh-518-066 Collagenase 3 precursor putative mRNA complete cds	0		MMP13
IMM 890	1.6182e-11	3.31722e-09	6.91253	CXCL2					4e-13		AJ279069	Oncorhynchus mykiss mRNA for putative interleukin 8 (IL-8 gene)	0		CXCL2
TC150015	3.21234e-05	0.000234083	6.90332	HIST1H1A	ENSP00000244573	ENSG00000124610	HIST1H1A	histone cluster 1, H1a [Source:HGNC Symbol;Acc:4715]	4e-22		X02624	Salmo gairdnerii H1 histone gene	0		HIST1H1A
TC147125	3.17379e-07	5.43367e-06	6.79647	ARRDC2	ENSP00000222250	ENSG00000105643	ARRDC2	arrestin domain containing 2 [Source:HGNC Symbol;Acc:25225]	5e-81		BT045176	Salmo salar clone ssal-rgf-514-074 Arrestin domain-containing protein 2 putative mRNA complete cds	0		ARRDC2
IMM 988	5.28952e-11	7.68736e-09	6.73298	CEBPB					3e-25		NM_001124447	Oncorhynchus mykiss CCAAT/enhancer-binding protein beta (LOC100136165) mRNA gb-AY144611.1- Oncorhynchus mykiss CCAAT/enhancer-binding protein beta mRNA complete cds	0		CEBPB
TC171918	1.50658e-08	4.96025e-07	6.66444	SAA2	ENSP00000436126	ENSG00000134339	SAA2	serum amyloid A2 [Source:HGNC Symbol;Acc:10514]	5e-29		NM_001124436	Oncorhynchus mykiss serum amyloid A (saa) mRNA emb-AM422446.1- Oncorhynchus mykiss mRNA for serum amyloid A (saa gene)	1e-132		SAA2
TC132437	6.35032e-09	2.5368e-07	6.40696	DDIT4L	ENSP00000354830	ENSG00000145358	DDIT4L	DNA-damage-inducible transcript 4-like [Source:HGNC Symbol;Acc:30555]	2e-17		NM_001124575	Oncorhynchus mykiss DNA-damage-inducible transcript 4-like (ddit4l) mRNA gb-DQ400410.1- Oncorhynchus mykiss DNA-damage-inducible transcript 4-like (DDIT4L) mRNA complete cds	0		DDIT4L
IMM 936	2.80786e-13	1.95367e-10	6.31162	IL11					3e-06		NM_001124382	Oncorhynchus mykiss interleukin-11 (il-11) mRNA emb-AJ535687.1- Oncorhynchus mykiss mRNA for interleukin-11 (il-11 gene)	0		IL11
TC162265	2.64886e-09	1.29774e-07	6.28208	SAA2	ENSP00000436126	ENSG00000134339	SAA2	serum amyloid A2 [Source:HGNC Symbol;Acc:10514]	2e-36		NM_001124436	Oncorhynchus mykiss serum amyloid A (saa) mRNA emb-AM422446.1- Oncorhynchus mykiss mRNA for serum amyloid A (saa gene)	0		SAA2
TC163440	5.08087e-08	1.26999e-06	6.20892	POR	ENSP00000412490	ENSG00000127948	POR	P450 (cytochrome) oxidoreductase [Source:HGNC Symbol;Acc:9208]	1e-180		BT058741	Salmo salar clone ssal-rgf-002-235 NADPH--cytochrome P450 reductase putative mRNA complete cds	0		POR
TC169258	1.24409e-07	2.60377e-06	6.20145	SAA2	ENSP00000436126	ENSG00000134339	SAA2	serum amyloid A2 [Source:HGNC Symbol;Acc:10514]	4e-36		NM_001146565	Salmo salar Serum amyloid A-5 protein (saa5) mRNA gb-BT057477.1- Salmo salar clone ssal-eve-561-244 Serum amyloid A-5 protein putative mRNA complete cds	0		SAA2
TC135368	4.30062e-12	1.34004e-09	6.18187	CEBPB	ENSP00000305422	ENSG00000172216	CEBPB	CCAAT/enhancer binding protein (C/EBP), beta [Source:HGNC Symbol;Acc:1834]	3e-25		NM_001172498	Oncorhynchus mykiss CCAAT/enhancer binding protein beta2 (LOC100379112) mRNA gb-DQ423470.1- Oncorhynchus mykiss CCAAT/enhancer binding protein beta2 mRNA complete cds	0		CEBPB
TC156869	3.41035e-13	2.21383e-10	6.13325	HAMP	ENSP00000222304	ENSG00000105697	HAMP	hepcidin antimicrobial peptide [Source:HGNC Symbol;Acc:15598]	4e-06		HQ711993	Oncorhynchus mykiss hepcidin mRNA complete cds	0		HAMP
IMM 1050	5.10732e-10	3.73919e-08	6.02077	JUNB					1e-45		NM_001124520	Oncorhynchus mykiss junB protein (LOC100136256) mRNA gb-AY614595.1- Oncorhynchus mykiss junB protein mRNA complete cds	0		JUNB
TC146120	5.05679e-09	2.13157e-07	5.98464	IFITM5	ENSP00000372059	ENSG00000206013	IFITM5	interferon induced transmembrane protein 5 [Source:HGNC Symbol;Acc:16644]	1e-15		NM_001124369	Oncorhynchus mykiss interferon inducible protein 2 (iip2) mRNA emb-AJ320157.1- Oncorhynchus mykiss mRNA for interferon inducible protein 2 (iip2 gene)	0		IFITM5
IMM 481	2.7967e-11	4.84128e-09	5.87304	CEBPB					3e-26		AY283059	Oncorhynchus mykiss CCAAT/enhancer binding protein beta (C/EBPbeta) gene complete cds	0		CEBPB
TC155239	2.51624e-10	2.23756e-08	5.61597	PLIN2	ENSP00000276914	ENSG00000147872	PLIN2	perilipin 2 [Source:HGNC Symbol;Acc:248]	4e-12		BT072598	Salmo salar clone ssal-rgf-532-023 Adipophilin putative mRNA partial cds	0		PLIN2
TC139011	3.58164e-07	5.97164e-06	5.58111	NFKBIA	ENSP00000216797	ENSG00000100906	NFKBIA	nuclear factor of kappa light polypeptide gene enhancer in B-cells inhibitor, alpha [Source:HGNC Symbol;Acc:7797]	8e-74		BT060230	Salmo salar clone ssal-rgh-510-057 NF-kappa-B inhibitor alpha putative mRNA complete cds	0		NFKBIA
TC141699	5.54042e-08	1.35976e-06	5.48865	CREBZF	ENSP00000381342	ENSG00000137504	CREBZF	CREB/ATF bZIP transcription factor [Source:HGNC Symbol;Acc:24905]	1e-12		BT045072	Salmo salar clone ssal-rgf-511-101 CREB/ATF bZIP transcription factor putative mRNA complete cds	0		CREBZF
CUST_64_PI420312184	7.01759e-12	1.98992e-09	5.47065	ZFP36L1	ENSP00000337386	ENSG00000185650	ZFP36L1	zinc finger protein 36, C3H type-like 1 [Source:HGNC Symbol;Acc:1107]	3e-34		NM_001140451	Salmo salar Butyrate response factor 1 (tisb) mRNA gb-BT045883.1- Salmo salar clone ssal-rgf-535-262 Butyrate response factor 1 putative mRNA complete cds	0		ZFP36L1
TC171267	3.05737e-08	8.54243e-07	5.45043	SAA2	ENSP00000436126	ENSG00000134339	SAA2	serum amyloid A2 [Source:HGNC Symbol;Acc:10514]	1e-37		NM_001124436	Oncorhynchus mykiss serum amyloid A (saa) mRNA emb-AM422446.1- Oncorhynchus mykiss mRNA for serum amyloid A (saa gene)	0		SAA2
IMM 552	3.17239e-13	2.09426e-10	5.42661	IL11					3e-06		NM_001124382	Oncorhynchus mykiss interleukin-11 (il-11) mRNA emb-AJ535687.1- Oncorhynchus mykiss mRNA for interleukin-11 (il-11 gene)	0		IL11
IMM 67	3.07958e-11	5.1701e-09	5.40688	CEBPB					3e-27		NM_001172498	Oncorhynchus mykiss CCAAT/enhancer binding protein beta2 (LOC100379112) mRNA gb-DQ423470.1- Oncorhynchus mykiss CCAAT/enhancer binding protein beta2 mRNA complete cds	0		CEBPB
TC132326	1.26989e-09	7.43776e-08	5.36124	C6	ENSP00000263413	ENSG00000039537	C6	complement component 6 [Source:HGNC Symbol;Acc:1339]	0		NM_001124621	Oncorhynchus mykiss complement component 6 (c6) mRNA emb-AJ622903.2- Oncorhynchus mykiss mRNA for complement component C6 (c6 gene)	0		C6
TC159994	9.08404e-11	1.07216e-08	5.34966	ATP2A1	ENSP00000378876				9e-66		NM_001124292	Oncorhynchus mykiss myosin light chain 3 (LOC100135948) mRNA gb-AF330141.1-AF330141 Oncorhynchus mykiss myosin light chain 3 mRNA complete cds	0		ATP2A1
IMM 507	8.67614e-08	1.94434e-06	5.27627	DDIT4L					2e-17		NM_001124575	Oncorhynchus mykiss DNA-damage-inducible transcript 4-like (ddit4l) mRNA gb-DQ400410.1- Oncorhynchus mykiss DNA-damage-inducible transcript 4-like (DDIT4L) mRNA complete cds	0		DDIT4L
TC143542	1.24546e-14	2.61331e-11	5.21119	SDC4	ENSP00000361818	ENSG00000124145	SDC4	syndecan 4 [Source:HGNC Symbol;Acc:10661]	5e-15		CR722688	Tetraodon nigroviridis full-length cDNA	1e-25		SDC4
TC171675	3.39467e-06	3.70258e-05	5.15123	SAA2	ENSP00000436126	ENSG00000134339	SAA2	serum amyloid A2 [Source:HGNC Symbol;Acc:10514]	1e-37		NM_001124436	Oncorhynchus mykiss serum amyloid A (saa) mRNA emb-AM422446.1- Oncorhynchus mykiss mRNA for serum amyloid A (saa gene)	3e-25		SAA2
TC170449	1.51035e-06	1.92096e-05	5.05952	ARRDC2	ENSP00000222250	ENSG00000105643	ARRDC2	arrestin domain containing 2 [Source:HGNC Symbol;Acc:25225]	1e-121		BT045627	Salmo salar clone ssal-rgf-526-376 Arrestin domain-containing protein 2 putative mRNA complete cds	0		ARRDC2
TC132637	1.47496e-09	8.33789e-08	5.05504	CEBPD	ENSP00000386165	ENSG00000221869	CEBPD	CCAAT/enhancer binding protein (C/EBP), delta [Source:HGNC Symbol;Acc:1835]	9e-47		NM_001160641	Oncorhynchus mykiss CCAAT/enhancer binding protein (C/EBP) delta (cebpd) mRNA gb-BT073476.1- Oncorhynchus mykiss clone omyk-evn-504-006 CCAAT/enhancer-binding protein delta putative mRNA complete cds	0		CEBPD
TC140405	2.36917e-10	2.156e-08	4.9336	ODC1	ENSP00000385333	ENSG00000115758	ODC1	ornithine decarboxylase 1 [Source:HGNC Symbol;Acc:8109]	1e-79		BT045263	Salmo salar clone ssal-rgf-516-350 Ornithine decarboxylase 1 putative mRNA complete cds	0		ODC1
IMM 879	1.47074e-09	8.32616e-08	4.88188	MMP13					1e-23		AJ006411	Oncorhynchus mykiss mRNA for collagenase 3 partial	1e-136		MMP13
TC136836	1.55544e-06	1.96762e-05	4.87479	ITLN2	ENSP00000357008	ENSG00000158764	ITLN2	intelectin 2 [Source:HGNC Symbol;Acc:20599]	1e-131		AF281350	Oncorhynchus mykiss putative intelectin mRNA partial cds	1e-146		ITLN2
IMM 1054	2.84499e-12	9.63561e-10	4.86564	IL1B					3e-14		AJ223954	Oncorhynchus mykiss mRNA for interleukin-1-beta	0		IL1B
TC136471	7.16895e-06	6.73964e-05	4.84369	ARRDC3	ENSP00000265138	ENSG00000113369	ARRDC3	arrestin domain containing 3 [Source:HGNC Symbol;Acc:29263]	5e-94		BT058997	Salmo salar clone ssal-rgf-518-332 Arrestin domain-containing protein 3 putative mRNA complete cds	0		ARRDC3
TC147872	1.76501e-08	5.56644e-07	4.84209	CEBPD	ENSP00000386165	ENSG00000221869	CEBPD	CCAAT/enhancer binding protein (C/EBP), delta [Source:HGNC Symbol;Acc:1835]	2e-44		BT057758	Salmo salar clone ssal-evd-501-089 CCAAT/enhancer-binding protein delta putative mRNA complete cds	0		CEBPD
TC137434	1.48607e-05	0.000123151	4.8364	F2RL1	ENSP00000296677	ENSG00000164251	F2RL1	coagulation factor II (thrombin) receptor-like 1 [Source:HGNC Symbol;Acc:3538]	1e-72		BT046007	Salmo salar clone ssal-rgf-538-379 Proteinase-activated receptor 2 precursor putative mRNA complete cds	0		F2RL1
TC135848	8.51096e-11	1.0263e-08	4.77089	PLIN2	ENSP00000276914	ENSG00000147872	PLIN2	perilipin 2 [Source:HGNC Symbol;Acc:248]	8e-79		BT072598	Salmo salar clone ssal-rgf-532-023 Adipophilin putative mRNA partial cds	9e-33		PLIN2
TC159135	5.21082e-07	8.10528e-06	4.72303	MMP3	ENSP00000299855	ENSG00000149968	MMP3	matrix metallopeptidase 3 (stromelysin 1, progelatinase) [Source:HGNC Symbol;Acc:7173]	3e-46		NM_001140524	Salmo salar Collagenase 3 (mmp13) mRNA gb-BT046016.1- Salmo salar clone ssal-rgf-539-134 Collagenase 3 precursor putative mRNA complete cds	0		MMP3
TC155957	7.64039e-06	7.09213e-05	4.69679	MIER1	ENSP00000383820	ENSG00000198160	MIER1	mesoderm induction early response 1 homolog (Xenopus laevis) [Source:HGNC Symbol;Acc:29657]	6e-79		BT072393	Salmo salar clone ssal-rgf-523-256 Mesoderm induction early response protein 1 putative mRNA partial cds	2e-49		MIER1
TC165597	4.82748e-08	1.22812e-06	4.68805	MYH3	ENSP00000226209	ENSG00000109063	MYH3	myosin, heavy chain 3, skeletal muscle, embryonic [Source:HGNC Symbol;Acc:7573]	7e-19		AB076182	Oncorhynchus keta mRNA for myosin heavy chain complete cds	1e-140		MYH3
TC158363	4.60604e-05	0.000314733	4.66225	ARRDC2	ENSP00000368977	ENSG00000105643	ARRDC2	arrestin domain containing 2 [Source:HGNC Symbol;Acc:25225]	2e-37		BT045176	Salmo salar clone ssal-rgf-514-074 Arrestin domain-containing protein 2 putative mRNA complete cds	0		ARRDC2
TC136181	6.01219e-06	5.84399e-05	4.63818	ODC1	ENSP00000385333	ENSG00000115758	ODC1	ornithine decarboxylase 1 [Source:HGNC Symbol;Acc:8109]	2e-19		BT045263	Salmo salar clone ssal-rgf-516-350 Ornithine decarboxylase 1 putative mRNA complete cds	0		ODC1
IMM 302	2.6617e-15	1.70104e-11	4.63781	MMP9					1e-128		NM_001124370	Oncorhynchus mykiss matrix metalloproteinase 9 (mmp9) mRNA emb-AJ320533.1- Oncorhynchus mykiss mRNA for matrix metalloproteinase 9 (mmp9 gene)	0		MMP9
TC148618	0.000279099	0.00143166	4.61152	BNIP3L	ENSP00000370003	ENSG00000104765	BNIP3L	BCL2/adenovirus E1B 19kDa interacting protein 3-like [Source:HGNC Symbol;Acc:1085]	4e-51		BT071852	Salmo salar clone ssal-rgf-002-138 BCL2/adenovirus E1B 19 kDa protein-interacting protein 3-like putative mRNA pseudogene cds	0		BNIP3L
TC164725	2.17432e-12	7.84146e-10	4.46474	LEP					0		FM211190	Oncorhynchus mykiss mRNA for leptin (lep gene) isolated from kidney	0		LEP
TC161257	3.74621e-15	1.70104e-11	4.32659	SERBP1	ENSP00000360033	ENSG00000142864	SERBP1	SERPINE1 mRNA binding protein 1 [Source:HGNC Symbol;Acc:17860]	6e-11		BT045234	Salmo salar clone ssal-rgf-516-004 Plasminogen activator inhibitor 1 RNA-binding protein putative mRNA complete cds	0		SERBP1
TC132759	1.42397e-12	6.09475e-10	4.30234	MMP9	ENSP00000361405	ENSG00000100985	MMP9	matrix metallopeptidase 9 (gelatinase B, 92kDa gelatinase, 92kDa type IV collagenase) [Source:HGNC Symbol;Acc:7176]	0		NM_001124370	Oncorhynchus mykiss matrix metalloproteinase 9 (mmp9) mRNA emb-AJ320533.1- Oncorhynchus mykiss mRNA for matrix metalloproteinase 9 (mmp9 gene)	0		MMP9
TC150420	1.19686e-11	2.83253e-09	4.28016	ZFP36L1	ENSP00000337386	ENSG00000185650	ZFP36L1	zinc finger protein 36, C3H type-like 1 [Source:HGNC Symbol;Acc:1107]	2e-34		NM_001140451	Salmo salar Butyrate response factor 1 (tisb) mRNA gb-BT045883.1- Salmo salar clone ssal-rgf-535-262 Butyrate response factor 1 putative mRNA complete cds	0		ZFP36L1
TC148637	1.50017e-13	1.42512e-10	4.27594	JUNB	ENSP00000303315	ENSG00000171223	JUNB	jun B proto-oncogene [Source:HGNC Symbol;Acc:6205]	1e-43		DQ285670	Xiphophorus maculatus JUN-B (JunB) gene complete cds	2e-73		JUNB
TC136204	6.73088e-15	2.0874e-11	4.25081	CTNNB1	ENSP00000379488	ENSG00000168036	CTNNB1	catenin (cadherin-associated protein), beta 1, 88kDa [Source:HGNC Symbol;Acc:2514]	1e-138		NM_001173938	Salmo salar Catenin beta-1 (ctnb1) mRNA gb-BT059259.1- Salmo salar clone ssal-rgf-537-118 Catenin beta-1 putative mRNA complete cds	0		CTNNB1
TC147486	1.78034e-06	2.18999e-05	4.2315	GNPTAB	ENSP00000299314	ENSG00000111670	GNPTAB	N-acetylglucosamine-1-phosphate transferase, alpha and beta subunits [Source:HGNC Symbol;Acc:29670]	1e-140		NM_001044768	Danio rerio N-acetylglucosamine-1-phosphate transferase alpha and beta subunits (gnptab) mRNA	1e-90		GNPTAB
IMM 923	1.90755e-11	3.71486e-09	4.21766	IFITM5					1e-15		NM_001124369	Oncorhynchus mykiss interferon inducible protein 2 (iip2) mRNA emb-AJ320157.1- Oncorhynchus mykiss mRNA for interferon inducible protein 2 (iip2 gene)	0		IFITM5
TC158779	8.37047e-14	1.01882e-10	4.21611	JUNB	ENSP00000303315	ENSG00000171223	JUNB	jun B proto-oncogene [Source:HGNC Symbol;Acc:6205]	4e-30		DQ285670	Xiphophorus maculatus JUN-B (JunB) gene complete cds	1e-46		JUNB
IMM 1017	4.97254e-12	1.525e-09	4.21511	TIMP2					1e-103		NM_001124508	Oncorhynchus mykiss tissue inhibitor of metalloproteinase 2 (LOC100136244) mRNA gb-AY606030.1- Oncorhynchus mykiss tissue inhibitor of metalloproteinase 2 mRNA complete cds	0		TIMP2
TC172556	8.38396e-09	3.17653e-07	4.21456	SOCS3	ENSP00000330341	ENSG00000184557	SOCS3	suppressor of cytokine signaling 3 [Source:HGNC Symbol;Acc:19391]	2e-84		NM_001146168	Oncorhynchus mykiss suppressor of cytokine signaling 3 (socs3) mRNA emb-AM748723.1- Oncorhynchus mykiss mRNA for suppressor of cytokine signaling 3 (socs3 gene)	0		SOCS3
IMM 493	1.65847e-09	9.10636e-08	4.19653	JUNB					1e-100		NM_001124520	Oncorhynchus mykiss junB protein (LOC100136256) mRNA gb-AY614595.1- Oncorhynchus mykiss junB protein mRNA complete cds	0		JUNB
TC159922	2.13136e-11	4.01036e-09	4.19236	PABPC1	ENSP00000313007	ENSG00000070756	PABPC1	poly(A) binding protein, cytoplasmic 1 [Source:HGNC Symbol;Acc:8554]	0		BT027754	Gasterosteus aculeatus clone CNB09-F04 mRNA sequence	0		PABPC1
TC145967	2.89116e-07	5.06103e-06	4.17755	RAP1B	ENSP00000439966	ENSG00000127314	RAP1B	RAP1B, member of RAS oncogene family [Source:HGNC Symbol;Acc:9857]	1e-103		BT049950	Salmo salar clone ssal-evf-552-206 Ras-related protein Rap-1b precursor putative mRNA complete cds	0		RAP1B
TC168738	2.7551e-08	7.86718e-07	4.14873	TXNIP	ENSP00000358323	ENSG00000117289	TXNIP	thioredoxin interacting protein [Source:HGNC Symbol;Acc:16952]	2e-75		BT058954	Salmo salar clone ssal-rgf-515-371 Thioredoxin-interacting protein putative mRNA complete cds	0		TXNIP
TC156791	5.43058e-12	1.63966e-09	4.14482	JUNB	ENSP00000303315	ENSG00000171223	JUNB	jun B proto-oncogene [Source:HGNC Symbol;Acc:6205]	9e-49		BT026598	Gasterosteus aculeatus clone CEC16-H09 mRNA sequence	2e-34		JUNB
TC132999	1.69565e-12	6.80865e-10	4.13537	SLC39A1	ENSP00000407717	ENSG00000143570	SLC39A1	solute carrier family 39 (zinc transporter), member 1 [Source:HGNC Symbol;Acc:12876]	1e-44		NM_001124481	Oncorhynchus mykiss zinc/iron-regulated protein (zip1) mRNA gb-AY387045.1- Oncorhynchus mykiss zinc/iron-regulated protein (ZIP1) mRNA complete cds	0		SLC39A1
TC168650	2.77475e-06	3.13439e-05	4.0746	SAA2	ENSP00000436126	ENSG00000134339	SAA2	serum amyloid A2 [Source:HGNC Symbol;Acc:10514]	3e-32		AM422447	Oncorhynchus mykiss saa gene for serum amyloid A exons 1-3	1e-132		SAA2
TC167434	1.64569e-15	1.70104e-11	4.07203	SQSTM1	ENSP00000424477	ENSG00000161011	SQSTM1	sequestosome 1 [Source:HGNC Symbol;Acc:11280]	5e-20		NM_001140341	Salmo salar Sequestosome-1 (sqstm) mRNA gb-BT045678.1- Salmo salar clone ssal-rgf-528-266 Sequestosome-1 putative mRNA complete cds	0		SQSTM1
IMM 280	8.27898e-06	7.58106e-05	4.05475	LECT2					4e-36		NM_001124309	Oncorhynchus mykiss LECT2 neutrophil chemotactic factor (lect2) mRNA gb-AF363272.1- Oncorhynchus mykiss LECT2 neutrophil chemotactic factor (LECT2) mRNA complete cds	0		LECT2
TC148575	5.41686e-05	0.000361641	4.03361	SLC37A3	ENSP00000442808				1e-15		BT027299	Gasterosteus aculeatus clone CFW236-F02 mRNA sequence	1e-139		SLC37A3
TC157950	0.000189703	0.00103469	4.03075	ARRDC2	ENSP00000368977	ENSG00000105643	ARRDC2	arrestin domain containing 2 [Source:HGNC Symbol;Acc:25225]	1e-47		BT045627	Salmo salar clone ssal-rgf-526-376 Arrestin domain-containing protein 2 putative mRNA complete cds	0		ARRDC2
TC151536	2.60296e-09	1.2817e-07	4.01142	EHMT2	ENSP00000409823	ENSG00000224143	EHMT2	euchromatic histone-lysine N-methyltransferase 2 [Source:HGNC Symbol;Acc:14129]	3e-36		BT072769	Salmo salar clone ssal-rgf-539-342 Histone-lysine N-methyltransferase H3 lysine-9 specific 3 putative mRNA partial cds	0		EHMT2
IMM 510	2.55462e-09	1.25966e-07	4.00969	STEAP4					9e-85		DQ400413	Oncorhynchus mykiss STEAP family member 4 (STEAP4) mRNA partial cds	0		STEAP4
TC143575	7.81622e-08	1.78868e-06	4.00923	ODC1	ENSP00000385333	ENSG00000115758	ODC1	ornithine decarboxylase 1 [Source:HGNC Symbol;Acc:8109]	1e-120		BT045263	Salmo salar clone ssal-rgf-516-350 Ornithine decarboxylase 1 putative mRNA complete cds	0		ODC1
TC136568	8.00783e-11	9.96476e-09	4.00233	IL1R2	ENSP00000377066	ENSG00000115590	IL1R2	interleukin 1 receptor, type II [Source:HGNC Symbol;Acc:5994]	6e-31		NM_001124355	Oncorhynchus mykiss interleukin-1 receptor type II (il-1rii) mRNA emb-AJ276474.2- Oncorhynchus mykiss mRNA for interleukin-1 receptor type II (IL-1rII gene)	0		IL1R2
IMM 849	4.6336e-10	3.47734e-08	3.99124	LECT2					1e-35		NM_001124309	Oncorhynchus mykiss LECT2 neutrophil chemotactic factor (lect2) mRNA gb-AF363272.1- Oncorhynchus mykiss LECT2 neutrophil chemotactic factor (LECT2) mRNA complete cds	0		LECT2
TC132930	0.000192393	0.00104673	3.99117	G0S2	ENSP00000355996	ENSG00000123689	G0S2	G0/G1switch 2 [Source:HGNC Symbol;Acc:30229]	9e-15		BT056430	Salmo salar clone ssal-eve-507-203 lymphocyte G0/G1 switch protein 2 putative mRNA complete cds	0		G0S2
TC152761	4.2592e-06	4.45346e-05	3.98305	PDK2	ENSP00000420927	ENSG00000005882	PDK2	pyruvate dehydrogenase kinase, isozyme 2 [Source:HGNC Symbol;Acc:8810]	0		BT059601	Salmo salar clone ssal-rgf-541-031 Pyruvate dehydrogenase kinase isozyme 2 mitochondrial precursor putative mRNA complete cds	0		PDK2
TC165633	1.64767e-11	3.32765e-09	3.97768	C7	ENSP00000322061	ENSG00000112936	C7	complement component 7 [Source:HGNC Symbol;Acc:1346]	0		NM_001124618	Oncorhynchus mykiss complement protein component C7-1 (c7-1) mRNA emb-AJ566190.1- Oncorhynchus mykiss mRNA for complement component C7-1 (C7-1 gene)	0		C7
TC158938	2.33022e-11	4.30018e-09	3.97221	HAL	ENSP00000440861	ENSG00000084110	HAL	histidine ammonia-lyase [Source:HGNC Symbol;Acc:4806]	0		NM_001089457	Danio rerio zgc:136980 (zgc:136980) mRNA gb-BC115354.1- Danio rerio hypothetical protein LOC100004331 mRNA (cDNA clone MGC:136980 IMAGE:8000404) complete cds	0		HAL
TC166670	3.36011e-09	1.56308e-07	3.96828	CSF2RB	ENSP00000442385				2e-08		FN824519	Oncorhynchus mykiss mRNA for IL-4 receptor-2 precursor (il4R2 gene)	0		CSF2RB
CUST_1_PI425348775	1.73933e-11	3.43884e-09	3.95023	GMCSF							NP_001182113	Oncorhynchus mykiss type I interferon (ifn1) mRNA gb-AY788890.1- Oncorhynchus mykiss type I interferon mRNA complete cds	2e-140		GMCSF
TC132479	3.95848e-09	1.77217e-07	3.90474	SLC39A1	ENSP00000309710	ENSG00000143570	SLC39A1	solute carrier family 39 (zinc transporter), member 1 [Source:HGNC Symbol;Acc:12876]	3e-98		NM_001124481	Oncorhynchus mykiss zinc/iron-regulated protein (zip1) mRNA gb-AY387045.1- Oncorhynchus mykiss zinc/iron-regulated protein (ZIP1) mRNA complete cds	0		SLC39A1
TC133121	3.48023e-11	5.57825e-09	3.89472	MCL1	ENSP00000411395				1e-18		BT071873	Salmo salar clone ssal-rgf-501-166 Induced myeloid leukemia cell differentiation protein Mcl-1 putative mRNA pseudogene cds	0		MCL1
TC151871	3.01343e-09	1.42612e-07	3.89032	MYH2	ENSP00000433944	ENSG00000125414	MYH2	myosin, heavy chain 2, skeletal muscle, adult [Source:HGNC Symbol;Acc:7572]	1e-151		AB076182	Oncorhynchus keta mRNA for myosin heavy chain complete cds	0		MYH2
TC132334	4.76577e-11	7.00921e-09	3.86918	IL11	ENSP00000264563	ENSG00000095752	IL11	interleukin 11 [Source:HGNC Symbol;Acc:5966]	3e-06		NM_001124382	Oncorhynchus mykiss interleukin-11 (il-11) mRNA emb-AJ535687.1- Oncorhynchus mykiss mRNA for interleukin-11 (il-11 gene)	0		IL11
TC150571	2.28145e-05	0.000175613	3.86693	THAP1	ENSP00000433912	ENSG00000131931	THAP1	THAP domain containing, apoptosis associated protein 1 [Source:HGNC Symbol;Acc:20856]	2e-41		NM_001141216	Salmo salar THAP domain-containing protein 1 (thap1) mRNA gb-BT048687.2- Salmo salar clone ssal-eve-548-164 THAP domain-containing protein 1 putative mRNA complete cds	0		THAP1
TC157027	1.75509e-05	0.000141046	3.8593	COL18A1	ENSP00000339118	ENSG00000182871	COL18A1	collagen, type XVIII, alpha 1 [Source:HGNC Symbol;Acc:2195]	9e-64		BC163779	Danio rerio collagen type XVIII alpha 1 mRNA (cDNA clone MGC:195107 IMAGE:9039020) complete cds	5e-47		COL18A1
TC139823	2.15691e-06	2.5527e-05	3.80323	PSAP	ENSP00000378398				6e-19		not-annotated	not-annotated	not-annotated		PSAP
TC155131	5.37274e-09	2.24258e-07	3.79875	ZFP36L1	ENSP00000337386	ENSG00000185650	ZFP36L1	zinc finger protein 36, C3H type-like 1 [Source:HGNC Symbol;Acc:1107]	1e-37		NM_001140451	Salmo salar Butyrate response factor 1 (tisb) mRNA gb-BT045883.1- Salmo salar clone ssal-rgf-535-262 Butyrate response factor 1 putative mRNA complete cds	0		ZFP36L1
IMM 664	4.76203e-10	3.53963e-08	3.78854	SDC4					6e-12		CR722688	Tetraodon nigroviridis full-length cDNA	2e-26		SDC4
TC158695	9.54728e-05	0.0005823	3.78168	NR2F2	ENSP00000401674	ENSG00000185551	NR2F2	nuclear receptor subfamily 2, group F, member 2 [Source:HGNC Symbol;Acc:7976]	1e-107		EU481821	Salmo salar physical map contig 483 genomic sequence	1e-162		NR2F2
TC151031	5.74293e-05	0.000380023	3.77976	GADD45G	ENSP00000252506	ENSG00000130222	GADD45G	growth arrest and DNA-damage-inducible, gamma [Source:HGNC Symbol;Acc:4097]	3e-66		BT056971	Salmo salar clone ssal-rgb2-532-160 Growth arrest and DNA-damage-inducible protein GADD45 gamma putative mRNA complete cds	1e-155		GADD45G
TC165668	2.27279e-05	0.00017512	3.74536	PSMB2	ENSP00000362334	ENSG00000126067	PSMB2	proteasome (prosome, macropain) subunit, beta type, 2 [Source:HGNC Symbol;Acc:9539]	2e-22		BT073472	Oncorhynchus mykiss clone omyk-evn-513-296 Proteasome subunit beta type 2 putative mRNA complete cds	3e-88		PSMB2
TC166451	3.8746e-05	0.000272551	3.72422	FBXO32	ENSP00000428205	ENSG00000156804	FBXO32	F-box protein 32 [Source:HGNC Symbol;Acc:16731]	0		NM_001193326	Oncorhynchus mykiss F-box protein 32 (fbxo32) mRNA gb-HM189693.1- Oncorhynchus mykiss F-box protein 32 (FBXO32) mRNA complete cds	1e-131		FBXO32
TC168857	7.16917e-15	2.0874e-11	3.71864	P4HB	ENSP00000442012	ENSG00000185624	P4HB	prolyl 4-hydroxylase, beta polypeptide [Source:HGNC Symbol;Acc:8548]	1e-13		BT050379	Salmo salar clone ssal-rgf-519-050 disulfide-isomerase precursor putative mRNA complete cds	1e-140		P4HB
TC136475	2.4061e-08	7.08889e-07	3.69923	IL7R	ENSP00000306157	ENSG00000168685	IL7R	interleukin 7 receptor [Source:HGNC Symbol;Acc:6024]	2e-09		NM_001124623	Oncorhynchus mykiss interleukin 21 receptor (il21r) mRNA emb-AJ634731.1- Oncorhynchus mykiss mRNA for putative interleukin-21 receptor (il21r gene)	0		IL7R
TC132557	1.46656e-08	4.84487e-07	3.68781	STEAP4	ENSP00000394399	ENSG00000127954	STEAP4	STEAP family member 4 [Source:HGNC Symbol;Acc:21923]	9e-85		DQ400413	Oncorhynchus mykiss STEAP family member 4 (STEAP4) mRNA partial cds	0		STEAP4
TC166107	2.30722e-06	2.68973e-05	3.6877	CEBPB	ENSP00000305422	ENSG00000172216	CEBPB	CCAAT/enhancer binding protein (C/EBP), beta [Source:HGNC Symbol;Acc:1834]	3e-25		NM_001124447	Oncorhynchus mykiss CCAAT/enhancer-binding protein beta (LOC100136165) mRNA gb-AY144611.1- Oncorhynchus mykiss CCAAT/enhancer-binding protein beta mRNA complete cds	0		CEBPB
TC150153	4.21365e-06	4.41532e-05	3.68205	MID1IP1	ENSP00000416670	ENSG00000165175	MID1IP1	MID1 interacting protein 1 [Source:HGNC Symbol;Acc:20715]	5e-40		NM_001139646	Salmo salar MID1 interacting G12-like protein (LOC100194560) mRNA gb-BT043607.1- Salmo salar clone HM4_3351 MID1 interacting G12-like protein mRNA complete cds	0		MID1IP1
IMM 828	5.74827e-06	5.63953e-05	3.67287	ITLN2					1e-33		AF281350	Oncorhynchus mykiss putative intelectin mRNA partial cds	0		ITLN2
CUST_47_PI420312184	4.53331e-05	0.000310422	3.65839						0		not-annotated	not-annotated	not-annotated
IMM 805	1.11714e-10	1.25108e-08	3.65339	LECT2					3e-37		AF271114	Oncorhynchus mykiss chemotaxin mRNA partial cds	0		LECT2
CUST_34_PI425348775	9.64232e-09	3.51958e-07	3.64311	IL2RG	ENSP00000363318	ENSG00000147168	IL2RG	interleukin 2 receptor, gamma [Source:HGNC Symbol;Acc:6010]	1e-33		IL-2Rgamma2				IL2RG
TC150147	3.75615e-05	0.000265322	3.64107	TMEM69	ENSP00000361095	ENSG00000159596	TMEM69	transmembrane protein 69 [Source:HGNC Symbol;Acc:28035]	9e-50		BT056534	Salmo salar clone ssal-eve-569-054 Transmembrane protein 69 putative mRNA complete cds	0		TMEM69
TC168846	1.68264e-08	5.38515e-07	3.62523	LECT2	ENSP00000274507	ENSG00000145826	LECT2	leukocyte cell-derived chemotaxin 2 [Source:HGNC Symbol;Acc:6550]	5e-36		NM_001124309	Oncorhynchus mykiss LECT2 neutrophil chemotactic factor (lect2) mRNA gb-AF363272.1- Oncorhynchus mykiss LECT2 neutrophil chemotactic factor (LECT2) mRNA complete cds	0		LECT2
TC149835	1.42431e-07	2.91057e-06	3.60677	UBE2R2	ENSP00000263228	ENSG00000107341	UBE2R2	ubiquitin-conjugating enzyme E2R 2 [Source:HGNC Symbol;Acc:19907]	1e-13		NM_001139937	Salmo salar Ubiquitin-conjugating enzyme E2 R2 (ub2r2) mRNA gb-BT044917.1- Salmo salar clone ssal-rgf-507-097 Ubiquitin-conjugating enzyme E2 R2 putative mRNA complete cds	2e-92		UBE2R2
TC164544	3.97878e-15	1.70104e-11	3.60287	SEC61A1	ENSP00000243253	ENSG00000058262	SEC61A1	Sec61 alpha 1 subunit (S. cerevisiae) [Source:HGNC Symbol;Acc:18276]	0		NM_001124302	Oncorhynchus mykiss Sec61 alpha form B (LOC100135961) mRNA gb-AF346601.1-AF346601 Oncorhynchus mykiss Sec61 alpha form B mRNA complete cds	0		SEC61A1
TC134971	0.000694281	0.00308976	3.59595	CDA	ENSP00000364212	ENSG00000158825	CDA	cytidine deaminase [Source:HGNC Symbol;Acc:1712]	4e-60		BT060007	Salmo salar clone ssal-rgg-515-376 Cytidine deaminase putative mRNA complete cds	0		CDA
IMM 259	1.20944e-07	2.53807e-06	3.58873	IFITM5					8e-18		BT073834	Oncorhynchus mykiss clone omyk-evo-501-202 Interferon-inducible protein putative mRNA complete cds	0		IFITM5
TC148574	1.59322e-07	3.17252e-06	3.58269	CCT7	ENSP00000258091	ENSG00000135624	CCT7	chaperonin containing TCP1, subunit 7 (eta) [Source:HGNC Symbol;Acc:1622]	1e-142		BT028293	Gasterosteus aculeatus clone CNB181-C09 mRNA sequence	1e-138		CCT7
TC160082	1.47503e-08	4.86871e-07	3.58073	JUNB	ENSP00000303315	ENSG00000171223	JUNB	jun B proto-oncogene [Source:HGNC Symbol;Acc:6205]	5e-27		CR690290	Tetraodon nigroviridis full-length cDNA	2e-27		JUNB
TC161721	8.36191e-07	1.19169e-05	3.57129						0		DQ431158	Lates calcarifer clone LcaE19 microsatellite sequence	3e-11
TC133303	1.07257e-05	9.38565e-05	3.54465	PHLDA2	ENSP00000319231	ENSG00000181649	PHLDA2	pleckstrin homology-like domain, family A, member 2 [Source:HGNC Symbol;Acc:12385]	1e-46		NM_001141526	Salmo salar Pleckstrin homology-like domain family A member 2 (phla2) mRNA gb-BT050012.1- Salmo salar clone ssal-eve-579-162 Pleckstrin homology-like domain family A member 2 putative mRNA complete cds	0		PHLDA2
TC143884	9.88684e-11	1.13594e-08	3.53845	CLDN4	ENSP00000342445	ENSG00000189143	CLDN4	claudin 4 [Source:HGNC Symbol;Acc:2046]	4e-55		BT049216	Salmo salar clone ssal-eve-502-340 Claudin-4 putative mRNA complete cds	0		CLDN4
TC154068	5.04458e-10	3.72124e-08	3.52799	LECT2	ENSP00000274507	ENSG00000145826	LECT2	leukocyte cell-derived chemotaxin 2 [Source:HGNC Symbol;Acc:6550]	4e-36		NM_001124309	Oncorhynchus mykiss LECT2 neutrophil chemotactic factor (lect2) mRNA gb-AF363272.1- Oncorhynchus mykiss LECT2 neutrophil chemotactic factor (LECT2) mRNA complete cds	0		LECT2
IMM 814	1.54668e-11	3.22148e-09	3.52394	C7					0		AF281336	Oncorhynchus mykiss complement component 7 mRNA partial cds	1e-124		C7
CUST_31_PI420312184	3.09489e-09	1.45759e-07	3.52361	MCL1	ENSP00000411395				3e-45		BT072198	Salmo salar clone ssal-rgf-516-146 Induced myeloid leukemia cell differentiation protein Mcl-1 putative mRNA pseudogene cds	0		MCL1
TC160132	2.81219e-09	1.35392e-07	3.52322	MYH1	ENSP00000226207	ENSG00000109061	MYH1	myosin, heavy chain 1, skeletal muscle, adult [Source:HGNC Symbol;Acc:7567]	4e-89		AB076182	Oncorhynchus keta mRNA for myosin heavy chain complete cds	0		MYH1
TC166101	9.7888e-09	3.56321e-07	3.52155	ANGPTL4	ENSP00000301455	ENSG00000167772	ANGPTL4	angiopoietin-like 4 [Source:HGNC Symbol;Acc:16039]	1e-57		NM_001139941	Salmo salar Angiopoietin-related protein 4 (angl4) mRNA gb-BT044924.1- Salmo salar clone ssal-rgf-507-234 Angiopoietin-related protein 4 precursor putative mRNA complete cds	0		ANGPTL4
TC134187	1.78077e-13	1.55e-10	3.49282	GLUL	ENSP00000398320	ENSG00000135821	GLUL	glutamate-ammonia ligase [Source:HGNC Symbol;Acc:4341]	1e-135		NM_001124606	Oncorhynchus mykiss glutamine synthetase (gs04) mRNA gb-AF390024.2- Oncorhynchus mykiss glutamine synthetase (GS04) mRNA complete cds	0		GLUL
TC172174	2.06118e-11	3.93535e-09	3.48929	HSP90B1	ENSP00000443770				1e-100		NM_001195009	Oncorhynchus mykiss 94 kD glucose-regulated protein (grp94) mRNA emb-FR677582.2- Oncorhynchus mykiss mRNA for 94 kD glucose-regulated protein (grp94 gene)	0		HSP90B1
TC134558	2.24685e-10	2.06397e-08	3.47167	SERBP1	ENSP00000360033	ENSG00000142864	SERBP1	SERPINE1 mRNA binding protein 1 [Source:HGNC Symbol;Acc:17860]	2e-63		BT045234	Salmo salar clone ssal-rgf-516-004 Plasminogen activator inhibitor 1 RNA-binding protein putative mRNA complete cds	0		SERBP1
TC145877	1.62813e-05	0.000132693	3.46653	C1QL2	ENSP00000272520	ENSG00000144119	C1QL2	complement component 1, q subcomponent-like 2 [Source:HGNC Symbol;Acc:24181]	1e-16		not-annotated	not-annotated	not-annotated		C1QL2
IMM 725	5.31874e-10	3.84341e-08	3.45809	MMP13					7e-29		BT060383	Salmo salar clone ssal-rgh-518-066 Collagenase 3 precursor putative mRNA complete cds	0		MMP13
TC165246	2.70728e-08	7.76479e-07	3.44551	RPL36	ENSP00000378081	ENSG00000130255	RPL36	ribosomal protein L36 [Source:HGNC Symbol;Acc:13631]	7e-56		BT073110	Oncorhynchus mykiss clone omyk-evn-511-317 60S ribosomal protein L36 putative mRNA complete cds	0		RPL36
TC146114	5.94749e-17	2.31649e-12	3.43457	PIM1	ENSP00000362608	ENSG00000137193	PIM1	pim-1 oncogene [Source:HGNC Symbol;Acc:8986]	6e-44		BT072178	Salmo salar clone ssal-rgf-515-103 Proto-oncogene serine/threonine-protein kinase Pim-1 putative mRNA pseudogene cds	1e-110		PIM1
TC169951	7.90502e-10	5.10602e-08	3.40748	MYH13	ENSP00000404570	ENSG00000006788	MYH13	myosin, heavy chain 13, skeletal muscle [Source:HGNC Symbol;Acc:7571]	8e-76		AB076182	Oncorhynchus keta mRNA for myosin heavy chain complete cds	1e-176		MYH13
TC156752	1.48123e-05	0.000122832	3.39312	GADD45G	ENSP00000364924	ENSG00000130222	GADD45G	growth arrest and DNA-damage-inducible, gamma [Source:HGNC Symbol;Acc:4097]	4e-63		BT056971	Salmo salar clone ssal-rgb2-532-160 Growth arrest and DNA-damage-inducible protein GADD45 gamma putative mRNA complete cds	0		GADD45G
TC135462	9.4643e-13	4.60781e-10	3.37884	EEF2	ENSP00000445379				0		BT059645	Salmo salar clone ssal-rgf-503-042 Elongation factor 2 putative mRNA complete cds	0		EEF2
IMM 924	6.29483e-13	3.37119e-10	3.37349	MMP9					0		NM_001124370	Oncorhynchus mykiss matrix metalloproteinase 9 (mmp9) mRNA emb-AJ320533.1- Oncorhynchus mykiss mRNA for matrix metalloproteinase 9 (mmp9 gene)	0		MMP9
TC167790	1.5425e-10	1.6021e-08	3.3619	GNB2L1	ENSP00000426101	ENSG00000204628	GNB2L1	guanine nucleotide binding protein (G protein), beta polypeptide 2-like 1 [Source:HGNC Symbol;Acc:4399]	1e-101		NM_001124668	Oncorhynchus mykiss RACK1 (LOC100136700) mRNA gb-EF197117.1- Oncorhynchus mykiss RACK1 mRNA complete cds	0		GNB2L1
TC169458	1.40112e-12	6.09475e-10	3.33759	NFKBIA	ENSP00000451257	ENSG00000100906	NFKBIA	nuclear factor of kappa light polypeptide gene enhancer in B-cells inhibitor, alpha [Source:HGNC Symbol;Acc:7797]	4e-46		BT074060	Oncorhynchus mykiss clone omyk-evo-512-381 NF-kappa-B inhibitor alpha putative mRNA complete cds	0		NFKBIA
TC154576	2.45207e-06	2.82812e-05	3.33732	IFITM5	ENSP00000372059	ENSG00000206013	IFITM5	interferon induced transmembrane protein 5 [Source:HGNC Symbol;Acc:16644]	3e-15		BT073834	Oncorhynchus mykiss clone omyk-evo-501-202 Interferon-inducible protein putative mRNA complete cds	0		IFITM5
TC144227	2.29942e-08	6.87338e-07	3.32704	GADD45B	ENSP00000215631	ENSG00000099860	GADD45B	growth arrest and DNA-damage-inducible, beta [Source:HGNC Symbol;Acc:4096]	1e-67		BT049530	Salmo salar clone ssal-eve-543-092 Growth arrest and DNA-damage-inducible protein GADD45 beta putative mRNA complete cds	0		GADD45B
TC142015	1.06179e-06	1.44984e-05	3.32671	MFAP4	ENSP00000299610	ENSG00000166482	MFAP4	microfibrillar-associated protein 4 [Source:HGNC Symbol;Acc:7035]	9e-91		XM_002943396	PREDICTED: Xenopus (Silurana) tropicalis microfibril-associated glycoprotein 4-like (LOC100488644) mRNA	2e-15		MFAP4
IMM 590	3.3313e-12	1.10898e-09	3.3237	SOCS3					2e-84		NM_001146168	Oncorhynchus mykiss suppressor of cytokine signaling 3 (socs3) mRNA emb-AM748723.1- Oncorhynchus mykiss mRNA for suppressor of cytokine signaling 3 (socs3 gene)	0		SOCS3
TC156751	1.63122e-11	3.32642e-09	3.29756	TPM3	ENSP00000357518	ENSG00000143549	TPM3	tropomyosin 3 [Source:HGNC Symbol;Acc:12012]	2e-52		BT059158	Salmo salar clone ssal-rgf-528-352 Tropomyosin alpha-3 chain putative mRNA complete cds	0		TPM3
TC147771	5.1221e-07	7.98642e-06	3.29442						0		U34341	Oncorhynchus mykiss 28S ribosomal RNA gene partial sequence	0
TC155290	0.000308548	0.00155548	3.28671	DMBT1	ENSP00000342572				5e-20		FJ438515	Epinephelus coioides CUB/zona pellucida-like domains 1-like protein mRNA partial cds	2e-15		DMBT1
TC150751	0.0014269	0.00567976	3.27921	RTL1	ENSP00000435342	ENSG00000254656	RTL1	retrotransposon-like 1 [Source:HGNC Symbol;Acc:14665]	2e-15		EU221176	Salmo salar clone 115J17 TCR gamma locus region	2e-27		RTL1
IMM 138	5.9272e-11	8.24122e-09	3.27318	CTGF					1e-158		NM_001139999	Salmo salar connective tissue growth factor (ctgf) mRNA gb-BT045041.1- Salmo salar clone ssal-rgf-510-167 Connective tissue growth factor precursor putative mRNA complete cds	0		CTGF
TC148401	1.55086e-12	6.42601e-10	3.26975	CD81	ENSP00000263645	ENSG00000110651	CD81	CD81 molecule [Source:HGNC Symbol;Acc:1701]	7e-76		BT049555	Salmo salar clone ssal-eve-550-052 CD81 antigen putative mRNA complete cds	0		CD81
TC152819	4.74638e-10	3.53474e-08	3.26855	PCK1	ENSP00000319814	ENSG00000124253	PCK1	phosphoenolpyruvate carboxykinase 1 (soluble) [Source:HGNC Symbol;Acc:8724]	0		BT059078	Salmo salar clone ssal-rgf-524-084 Phosphoenolpyruvate carboxykinase cytosolic putative mRNA complete cds	0		PCK1
TC143570	8.55751e-13	4.21907e-10	3.26697	PGM1	ENSP00000360125	ENSG00000079739	PGM1	phosphoglucomutase 1 [Source:HGNC Symbol;Acc:8905]	0		NM_001139658	Salmo salar phosphoglucomutase 1 (pgm1) mRNA gb-BT043631.1- Salmo salar clone HM5_0587 phosphoglucomutase 1 (pgm1) mRNA complete cds	0		PGM1
TC137224	1.75696e-08	5.54553e-07	3.23707	BTG2	ENSP00000290551	ENSG00000159388	BTG2	BTG family, member 2 [Source:HGNC Symbol;Acc:1131]	1e-59		BT045644	Salmo salar clone ssal-rgf-527-229 BTG2 putative mRNA complete cds	0		BTG2
IMM 1058	7.10986e-10	4.74995e-08	3.23363	MCL1					3e-18		BT071873	Salmo salar clone ssal-rgf-501-166 Induced myeloid leukemia cell differentiation protein Mcl-1 putative mRNA pseudogene cds	0		MCL1
IMM 68	5.00936e-07	7.84518e-06	3.23297	CEBPD					1e-28		NM_001160641	Oncorhynchus mykiss CCAAT/enhancer binding protein (C/EBP) delta (cebpd) mRNA gb-BT073476.1- Oncorhynchus mykiss clone omyk-evn-504-006 CCAAT/enhancer-binding protein delta putative mRNA complete cds	0		CEBPD
TC169124	8.03906e-15	2.08742e-11	3.22722	ATP1A1	ENSP00000295598	ENSG00000163399	ATP1A1	ATPase, Na+/K+ transporting, alpha 1 polypeptide [Source:HGNC Symbol;Acc:799]	2e-05		NM_001124459	Oncorhynchus mykiss Na/K ATPase alpha subunit isoform 1c (LOC100136183) mRNA gb-AY319389.1- Oncorhynchus mykiss Na/K ATPase alpha subunit isoform 1c mRNA complete cds	1e-88		ATP1A1
TC134325	5.36937e-06	5.35274e-05	3.22705	CDCA3	ENSP00000441120	ENSG00000111665	CDCA3	cell division cycle associated 3 [Source:HGNC Symbol;Acc:14624]	9e-11		not-annotated	not-annotated	not-annotated		CDCA3
TC164678	2.22497e-10	2.04871e-08	3.22632	YWHAZ	ENSP00000429041	ENSG00000164924	YWHAZ	tyrosine 3-monooxygenase/tryptophan 5-monooxygenase activation protein, zeta polypeptide [Source:HGNC Symbol;Acc:12855]	5e-68		BT060133	Salmo salar clone ssal-rgh-505-023 14-3-3 protein zeta putative mRNA complete cds	1e-162		YWHAZ
IMM 956	3.37491e-11	5.45433e-09	3.21345	C7					0		NM_001124618	Oncorhynchus mykiss complement protein component C7-1 (c7-1) mRNA emb-AJ566190.1- Oncorhynchus mykiss mRNA for complement component C7-1 (C7-1 gene)	0		C7
TC163008	4.58998e-07	7.32085e-06	3.21281						0		GU072131	Uncultured eukaryote clone G531C9 18S small subunit ribosomal RNA gene partial sequence	0
TC146007	1.48196e-12	6.27401e-10	3.21217	PNP	ENSP00000354532	ENSG00000198805	PNP	purine nucleoside phosphorylase [Source:HGNC Symbol;Acc:7892]	1e-126		BT080000	Esox lucius clone eluc-evq-536-094 Purine nucleoside phosphorylase putative mRNA complete cds	0		PNP
TC140127	0.000641485	0.00289047	3.18939	IER2	ENSP00000292433	ENSG00000160888	IER2	immediate early response 2 [Source:HGNC Symbol;Acc:28871]	7e-14		NM_001140121	Salmo salar IMM ediate early response 2 (ier2) mRNA gb-BT045276.1- Salmo salar clone ssal-rgf-517-071 IMM ediate early response gene 2 protein putative mRNA complete cds	0		IER2
TC152910	1.58678e-13	1.47151e-10	3.18873	IST1	ENSP00000455805	ENSG00000182149	IST1	increased sodium tolerance 1 homolog (yeast) [Source:HGNC Symbol;Acc:28977]	1e-102		BT059342	Salmo salar clone ssal-rgf-517-311 KIAA0174 homolog putative mRNA complete cds	0		IST1
TC162130	8.44539e-05	0.000524624	3.18818	KCTD10	ENSP00000390321	ENSG00000110906	KCTD10	potassium channel tetramerisation domain containing 10 [Source:HGNC Symbol;Acc:23236]	6e-20		BT048332	Salmo salar clone ssal-rgb-542-339 BTB/POZ domain-containing protein KCTD10 putative mRNA complete cds	1e-66		KCTD10
TC138462	2.69656e-09	1.3145e-07	3.17665	MYH2	ENSP00000433944	ENSG00000125414	MYH2	myosin, heavy chain 2, skeletal muscle, adult [Source:HGNC Symbol;Acc:7572]	1e-110		AB076182	Oncorhynchus keta mRNA for myosin heavy chain complete cds	0		MYH2
TC144721	2.23625e-13	1.81458e-10	3.17252	GNB1	ENSP00000367869	ENSG00000078369	GNB1	guanine nucleotide binding protein (G protein), beta polypeptide 1 [Source:HGNC Symbol;Acc:4396]	1e-145		BT044874	Salmo salar clone ssal-rgf-506-090 Guanine nucleotide-binding protein GI/GS/GT subunit beta-1 putative mRNA complete cds	0		GNB1
TC144966	1.22879e-08	4.22981e-07	3.16874	XBP1	ENSP00000216037	ENSG00000100219	XBP1	X-box binding protein 1 [Source:HGNC Symbol;Acc:12801]	1e-53		BT045205	Salmo salar clone ssal-rgf-514-308 X-box-binding protein 1 putative mRNA complete cds	0		XBP1
TC166200	2.01495e-07	3.83392e-06	3.16601	SDS	ENSP00000443326				6e-90		XM_002939192	PREDICTED: Xenopus (Silurana) tropicalis serine dehydratase (sds) mRNA	2e-12		SDS
TC162492	5.85422e-11	8.20201e-09	3.15768	CLEC17A	ENSP00000393719	ENSG00000187912	CLEC17A	C-type lectin domain family 17, member A [Source:HGNC Symbol;Acc:34520]	2e-21		NM_001123581	Salmo salar C type lectin receptor C (LOC100136448) mRNA gb-AY572834.1- Salmo salar C type lectin receptor C mRNA complete cds	0		CLEC17A
TC140289	2.22493e-06	2.61651e-05	3.14892						0		BT072122	Salmo salar clone ssal-rgf-512-199 unknown large open reading frame mRNA novel cds	0
TC143561	4.54379e-05	0.000310977	3.1319	C1QL2	ENSP00000272520	ENSG00000144119	C1QL2	complement component 1, q subcomponent-like 2 [Source:HGNC Symbol;Acc:24181]	2e-09		not-annotated	not-annotated	not-annotated		C1QL2
TC148765	8.90336e-06	8.0627e-05	3.1283	UBE2H	ENSP00000347836	ENSG00000186591	UBE2H	ubiquitin-conjugating enzyme E2H [Source:HGNC Symbol;Acc:12484]	1e-110		NM_001165354	Salmo salar ubiquitin-conjugating enzyme E2H (UBC8 homolog yeast) (ube2h) mRNA gb-BT058844.1- Salmo salar clone ssal-rgf-507-020 Ubiquitin-conjugating enzyme E2 H putative mRNA complete cds	1e-136		UBE2H
TC143055	4.74908e-13	2.84572e-10	3.11717	SERPINE2	ENSP00000408452	ENSG00000135919	SERPINE2	serpin peptidase inhibitor, clade E (nexin, plasminogen activator inhibitor type 1), member 2 [Source:HGNC Symbol;Acc:8951]	1e-47		NM_001141691	Salmo salar serine (or cysteine) proteinase inhibitor clade E nexin plasminogen activator inhibitor type 1-like (LOC100196662) mRNA gb-BT043691.1- Salmo salar clone HM5_2066 serine (or cysteine) proteinase inhibitor clade E nexin plasminogen activator inhibitor type 1-like mRNA complete cds	0		SERPINE2
TC149199	1.01398e-13	1.09704e-10	3.1107	CYR61	ENSP00000353612				7e-86		NM_001139977	Salmo salar CEF-10 (cef10) mRNA gb-BT044993.1- Salmo salar clone ssal-rgf-509-110 CEF-10 precursor putative mRNA complete cds	0		CYR61
TC147883	0.000219752	0.0011704	3.1036	ADD3	ENSP00000277900	ENSG00000148700	ADD3	adducin 3 (gamma) [Source:HGNC Symbol;Acc:245]	4e-54		AY522619	Oreochromis mossambicus gamma adducing-like mRNA partial sequence	5e-19		ADD3
TC142293	7.16466e-10	4.76449e-08	3.10271	SERBP1	ENSP00000360033	ENSG00000142864	SERBP1	SERPINE1 mRNA binding protein 1 [Source:HGNC Symbol;Acc:17860]	3e-10		BT045445	Salmo salar clone ssal-rgf-521-309 Plasminogen activator inhibitor 1 RNA-binding protein putative mRNA complete cds	0		SERBP1
TC149209	0.00010779	0.000642239	3.10082	NIF3L1	ENSP00000352711	ENSG00000196290	NIF3L1	NIF3 NGG1 interacting factor 3-like 1 (S. cerevisiae) [Source:HGNC Symbol;Acc:13390]	2e-47		NM_001146480	Salmo salar NIF3-like protein 1 (nif3l) mRNA gb-BT056978.1- Salmo salar clone ssal-eve-575-326 NIF3-like protein 1 putative mRNA complete cds	0		NIF3L1
TC150743	5.25737e-08	1.30676e-06	3.10037	GADD45B	ENSP00000215631	ENSG00000099860	GADD45B	growth arrest and DNA-damage-inducible, beta [Source:HGNC Symbol;Acc:4096]	1e-72		NM_001160537	Oncorhynchus mykiss Growth arrest and DNA-damage-inducible protein GADD45 beta (ga45b) mRNA gb-BT073096.1- Oncorhynchus mykiss clone omyk-evn-507-243 Growth arrest and DNA-damage-inducible protein GADD45 beta putative mRNA complete cds	0		GADD45B
TC144381	1.17714e-13	1.20118e-10	3.09662	CIRBP	ENSP00000322887	ENSG00000099622	CIRBP	cold inducible RNA binding protein [Source:HGNC Symbol;Acc:1982]	3e-31		BT058753	Salmo salar clone ssal-rgf-501-107 Cold-inducible RNA-binding protein putative mRNA complete cds	0		CIRBP
TC150087	1.39838e-11	3.07604e-09	3.09275	CNN3	ENSP00000437665	ENSG00000117519	CNN3	calponin 3, acidic [Source:HGNC Symbol;Acc:2157]	1e-96		NM_001140401	Salmo salar calponin 2 (cnn2) mRNA gb-BT045796.1- Salmo salar clone ssal-rgf-531-216 Calponin-2 putative mRNA complete cds	0		CNN3
TC141262	1.48565e-11	3.14047e-09	3.09053	CH25H	ENSP00000360918	ENSG00000138135	CH25H	cholesterol 25-hydroxylase [Source:HGNC Symbol;Acc:1907]	1e-112		BT125236	Salmo salar clone ssal-rgb2-595-290 Cholesterol 25-hydroxylase-like protein A putative mRNA complete cds	0		CH25H
IMM 827	4.84567e-08	1.23194e-06	3.08725	COLEC12					6e-07		AF281349	Oncorhynchus mykiss C-type lectin 2-1 mRNA partial cds	1e-167		COLEC12
TC139401	4.77245e-06	4.88264e-05	3.07826						0		not-annotated	not-annotated	not-annotated
TC166261	1.08285e-09	6.60032e-08	3.07719	TOB1	ENSP00000268957	ENSG00000141232	TOB1	transducer of ERBB2, 1 [Source:HGNC Symbol;Acc:11979]	1e-129		BT044692	Salmo salar clone ssal-rgf-002-373 Tob1 putative mRNA complete cds	0		TOB1
TC168987	5.96896e-09	2.42827e-07	3.07223	CTGF	ENSP00000356954	ENSG00000118523	CTGF	connective tissue growth factor [Source:HGNC Symbol;Acc:2500]	0		NM_001139999	Salmo salar connective tissue growth factor (ctgf) mRNA gb-BT045041.1- Salmo salar clone ssal-rgf-510-167 Connective tissue growth factor precursor putative mRNA complete cds	0		CTGF
IMM 737	2.46661e-09	1.23645e-07	3.05889	LECT2					5e-38		BT050009	Salmo salar clone ssal-eve-570-356 Leukocyte cell-derived chemotaxin 2 precursor putative mRNA complete cds	0		LECT2
TC133074	4.58983e-10	3.45782e-08	3.05107	TSPAN8	ENSP00000447160	ENSG00000127324	TSPAN8	tetraspanin 8 [Source:HGNC Symbol;Acc:11855]	7e-11		BT060323	Salmo salar clone ssal-rgh-515-015 Tetraspanin-8 putative mRNA complete cds	0		TSPAN8
TC166062	7.03531e-11	9.19524e-09	3.04812	CTGF	ENSP00000356954	ENSG00000118523	CTGF	connective tissue growth factor [Source:HGNC Symbol;Acc:2500]	2e-90		NM_001139999	Salmo salar connective tissue growth factor (ctgf) mRNA gb-BT045041.1- Salmo salar clone ssal-rgf-510-167 Connective tissue growth factor precursor putative mRNA complete cds	0		CTGF
TC135240	1.48108e-11	3.14047e-09	3.0477	KRT16	ENSP00000301653	ENSG00000186832	KRT16	keratin 16 [Source:HGNC Symbol;Acc:6423]	1e-131		NM_001124376	Oncorhynchus mykiss keratin 13 (k13) mRNA emb-AJ427867.1- Oncorhynchus mykiss mRNA for Keratin 13 (k13 gene)	0		KRT16
TC142552	2.5841e-07	4.62749e-06	3.04421						0		not-annotated	not-annotated	not-annotated
TC147066	7.7495e-11	9.70531e-09	3.0275	ANP32E	ENSP00000324074	ENSG00000143401	ANP32E	acidic (leucine-rich) nuclear phosphoprotein 32 family, member E [Source:HGNC Symbol;Acc:16673]	1e-64		BT059450	Salmo salar clone ssal-rgf-506-287 Acidic leucine-rich nuclear phosphoprotein 32 family member E putative mRNA complete cds	0		ANP32E
TC139968	1.79051e-05	0.000143523	3.02707	HAMP	ENSP00000222304	ENSG00000105697	HAMP	hepcidin antimicrobial peptide [Source:HGNC Symbol;Acc:15598]	4e-06		HQ711993	Oncorhynchus mykiss hepcidin mRNA complete cds	0		HAMP
IMM 832	4.61668e-09	1.98253e-07	3.02425						0		NM_001124601	Oncorhynchus mykiss differentially regulated trout protein 1 (LOC100136615) mRNA gb-AF281355.1- Oncorhynchus mykiss differentially regulated trout protein 1 mRNA complete cds	0
TC160163	0.000674413	0.00301443	3.02116	PM20D1	ENSP00000356104	ENSG00000162877	PM20D1	peptidase M20 domain containing 1 [Source:HGNC Symbol;Acc:26518]	1e-161		BT028472	Gasterosteus aculeatus clone CNB224-B02 mRNA sequence	2e-36		PM20D1
TC150444	1.06826e-07	2.30131e-06	3.01973	ZNF259	ENSP00000394495	ENSG00000109917	ZNF259	zinc finger protein 259 [Source:HGNC Symbol;Acc:13051]	2e-36		BT047593	Salmo salar clone ssal-eve-564-085 Zinc finger protein ZPR1 putative mRNA complete cds	3e-54		ZNF259
TC133313	2.78536e-15	1.70104e-11	3.01733	DDX21	ENSP00000346120	ENSG00000165732	DDX21	DEAD (Asp-Glu-Ala-Asp) box helicase 21 [Source:HGNC Symbol;Acc:2744]	0		BT044047	Salmo salar clone HM4_0808 DEAD (Asp-Glu-Ala-Asp) box polypeptide 21 mRNA partial cds	0		DDX21
TC160118	0.000416621	0.00199938	3.01469	PLK3	ENSP00000442125				3e-68		HM210102	Danio rerio polo-like kinase 3 mRNA complete cds	4e-24		PLK3
TC157741	3.08333e-07	5.3071e-06	3.01419	ADAMTS1	ENSP00000284984	ENSG00000154734	ADAMTS1	ADAM metallopeptidase with thrombospondin type 1 motif, 1 [Source:HGNC Symbol;Acc:217]	7e-46		not-annotated	not-annotated	not-annotated		ADAMTS1
TC155208	5.0519e-07	7.89208e-06	3.00767	LSM12	ENSP00000293406	ENSG00000161654	LSM12	LSM12 homolog (S. cerevisiae) [Source:HGNC Symbol;Acc:26407]	1e-113		BT082140	Anoplopoma fimbria clone afim-evh-008-051 LSM12 homolog A putative mRNA complete cds	1e-159		LSM12
IMM 574	1.56615e-09	8.7518e-08	3.00586						0		NM_001124601		0
TC137267	1.4839e-09	8.37631e-08	3.00447	TPM4	ENSP00000300933	ENSG00000167460	TPM4	tropomyosin 4 [Source:HGNC Symbol;Acc:12013]	2e-68		BT058828	Salmo salar clone ssal-rgf-505-360 Tropomyosin alpha-4 chain putative mRNA complete cds	0		TPM4
TC139275	7.94487e-13	3.96724e-10	2.99968	ZFP36L2	ENSP00000282388	ENSG00000152518	ZFP36L2	zinc finger protein 36, C3H type-like 2 [Source:HGNC Symbol;Acc:1108]	2e-34		NM_001140269	Salmo salar Butyrate response factor 2 (tisd) mRNA gb-BT045556.1- Salmo salar clone ssal-rgf-524-337 Butyrate response factor 2 putative mRNA complete cds	0		ZFP36L2
IMM 220	1.75413e-14	3.2534e-11	2.9902	HSP90AB1					1e-114		NM_001124231	Oncorhynchus mykiss heat shock 90kDa protein 1 beta isoform a (hsp90ba) mRNA dbj-AB196457.1- Oncorhynchus mykiss HSP90BA mRNA for heat shock 90kDa protein 1 beta isoform a complete cds	0		HSP90AB1
TC166140	1.62404e-08	5.25046e-07	2.98037						0		not-annotated	not-annotated	not-annotated
TC167157	2.00652e-06	2.41727e-05	2.95462		ENSP00000407866	ENSG00000205014	AC009113.1	Uncharacterized protein [Source:UniProtKB/TrEMBL;Acc:E7EWK6]	0.0001		CU223764	Populus EST from leave	3e-70
TC169445	3.12064e-05	0.000228127	2.95423	MBL2	ENSP00000363079	ENSG00000165471	MBL2	mannose-binding lectin (protein C) 2, soluble [Source:HGNC Symbol;Acc:6922]	1e-12		NM_001160480	Oncorhynchus mykiss mannan-binding lectin H2 (LOC100301642) mRNA gb-EU118767.1- Oncorhynchus mykiss mannan-binding lectin H2 precursor mRNA complete cds	0		MBL2
TC154970	9.20386e-05	0.000564359	2.93659	ZBED5	ENSP00000415939	ENSG00000236287	ZBED5	zinc finger, BED-type containing 5 [Source:HGNC Symbol;Acc:30803]	4e-57		HM159472	Salmo salar clone BAC 261D01 Foxl2-like protein (Foxl2) gene complete cds	3e-15		ZBED5
IMM 963	7.7787e-09	2.99845e-07	2.92982	C6					0		NM_001124621	Oncorhynchus mykiss complement component 6 (c6) mRNA emb-AJ622903.2- Oncorhynchus mykiss mRNA for complement component C6 (c6 gene)	0		C6
TC160729	1.85319e-08	5.81159e-07	2.92411						0		not-annotated	not-annotated	not-annotated
TC138210	2.07564e-10	1.93871e-08	2.9216	HSP90AB1	ENSP00000360609	ENSG00000096384	HSP90AB1	heat shock protein 90kDa alpha (cytosolic), class B member 1 [Source:HGNC Symbol;Acc:5258]	1e-113		NM_001124231	Oncorhynchus mykiss heat shock 90kDa protein 1 beta isoform a (hsp90ba) mRNA dbj-AB196457.1- Oncorhynchus mykiss HSP90BA mRNA for heat shock 90kDa protein 1 beta isoform a complete cds	0		HSP90AB1
TC145220	6.40499e-13	3.37119e-10	2.91994	RAB1A	ENSP00000387286	ENSG00000138069	RAB1A	RAB1A, member RAS oncogene family [Source:HGNC Symbol;Acc:9758]	3e-90		NM_001141323	Salmo salar RAB1A member RAS oncogene family (rab1a) mRNA gb-BT049120.1- Salmo salar clone ssal-evd-534-382 Ras-related protein Rab-1A putative mRNA complete cds	1e-135		RAB1A
TC162118	1.32096e-09	7.66766e-08	2.9199	TMEFF1	ENSP00000334447	ENSG00000241697	TMEFF1	transmembrane protein with EGF-like and two follistatin-like domains 1 [Source:HGNC Symbol;Acc:11866]	3e-46		not-annotated	not-annotated	not-annotated		TMEFF1
TC138875	6.8614e-05	0.000441289	2.90924	PIBF1	ENSP00000317204				7e-06		not-annotated	not-annotated	not-annotated		PIBF1
TC149924	4.44659e-06	4.61349e-05	2.90681	PPP1R15B	ENSP00000443484				9e-13		not-annotated	not-annotated	not-annotated		PPP1R15B
IMM 798	2.16164e-07	4.05752e-06	2.90426	C1QL2					1e-13		NM_001124265	Oncorhynchus mykiss precerebellin-like protein (cblnl) mRNA gb-AF192969.2- Oncorhynchus mykiss precerebellin-like protein (CBLNL) mRNA complete cds	0		C1QL2
TC134765	8.3764e-09	3.17653e-07	2.89212	CLDN4	ENSP00000342445	ENSG00000189143	CLDN4	claudin 4 [Source:HGNC Symbol;Acc:2046]	1e-100		BT047482	Salmo salar clone ssal-evd-531-040 Claudin-4 putative mRNA complete cds	0		CLDN4
TC132380	6.55065e-07	9.72337e-06	2.89168	HSPA5	ENSP00000324173	ENSG00000044574	HSPA5	heat shock 70kDa protein 5 (glucose-regulated protein, 78kDa) [Source:HGNC Symbol;Acc:5238]	0		AB196459	Oncorhynchus mykiss GRP78 mRNA for glucose-regulated protein 78kDa partial cds	0		HSPA5
TC169404	0.000301221	0.00152526	2.88917	PRM					0		K03052	Rainbow trout protamine component mRNA complete cds clones pPc 6b and pPc 2i	1e-123		PRM
TC147179	3.56671e-12	1.14822e-09	2.88744	HNRNPA1	ENSP00000447260	ENSG00000135486	HNRNPA1	heterogeneous nuclear ribonucleoprotein A1 [Source:HGNC Symbol;Acc:5031]	1e-117		BT125381	Salmo salar clone ssal-eve-542-302 Heterogeneous nuclear ribonucleoprotein A1 putative mRNA complete cds	0		HNRNPA1
TC137706	1.52249e-08	4.99044e-07	2.885	ZFAND5	ENSP00000237937	ENSG00000107372	ZFAND5	zinc finger, AN1-type domain 5 [Source:HGNC Symbol;Acc:13008]	2e-89		BT045183	Salmo salar clone ssal-rgf-514-142 AN1-type zinc finger protein 5 putative mRNA complete cds	0		ZFAND5
IMM 1007	7.24413e-11	9.29115e-09	2.88425	CLEC4E					8e-23		NM_001124633	Oncorhynchus mykiss CD209 molecule (cd209) mRNA gb-AY593994.1- Oncorhynchus mykiss CD209-like protein (CD209) mRNA complete cds	0		CLEC4E
TC140064	0.000961837	0.00406779	2.87923		ENSP00000408290	ENSG00000205785	AC091435.2	Uncharacterized protein [Source:UniProtKB/TrEMBL;Acc:H0Y6W1]	4e-05		GQ505859	Salmo salar clone BAC CHORI214-439H13 genomic sequence	4e-59
IMM 527	2.57269e-07	4.61131e-06	2.8743	C1QL2					1e-13		NM_001124265	Oncorhynchus mykiss precerebellin-like protein (cblnl) mRNA gb-AF192969.2- Oncorhynchus mykiss precerebellin-like protein (CBLNL) mRNA complete cds	0		C1QL2
IMM 385	1.17975e-11	2.83253e-09	2.87166	SOCS3					1e-61		NM_001146168	Oncorhynchus mykiss suppressor of cytokine signaling 3 (socs3) mRNA emb-AM748723.1- Oncorhynchus mykiss mRNA for suppressor of cytokine signaling 3 (socs3 gene)	0		SOCS3
TC148246	3.06054e-06	3.39809e-05	2.8607	ANP32E	ENSP00000324074	ENSG00000143401	ANP32E	acidic (leucine-rich) nuclear phosphoprotein 32 family, member E [Source:HGNC Symbol;Acc:16673]	1e-60		BT059450	Salmo salar clone ssal-rgf-506-287 Acidic leucine-rich nuclear phosphoprotein 32 family member E putative mRNA complete cds	0		ANP32E
TC153149	2.0024e-12	7.42775e-10	2.85506	BCKDK	ENSP00000378404	ENSG00000103507	BCKDK	branched chain ketoacid dehydrogenase kinase [Source:HGNC Symbol;Acc:16902]	1e-173		BT045469	Salmo salar clone ssal-rgf-522-143 3-methyl-2-oxobutanoate dehydrogenase kinase mitochondrial precursor putative mRNA complete cds	0		BCKDK
TC141410	3.72257e-09	1.6958e-07	2.85261	SLC25A22	ENSP00000437236	ENSG00000177542	SLC25A22	solute carrier family 25 (mitochondrial carrier: glutamate), member 22 [Source:HGNC Symbol;Acc:19954]	8e-88		BT072023	Salmo salar clone ssal-rgf-508-001 Mitochondrial glutamate carrier 1 putative mRNA pseudogene cds	0		SLC25A22
TC160534	9.89589e-13	4.75845e-10	2.84347	PDAP1	ENSP00000222968	ENSG00000106244	PDAP1	PDGFA associated protein 1 [Source:HGNC Symbol;Acc:14634]	7e-42		BT045136	Salmo salar clone ssal-rgf-513-076 28 kDa heat- and acid-stable phosphoprotein putative mRNA complete cds	0		PDAP1
TC170662	7.65647e-07	1.10818e-05	2.84223	KRT8	ENSP00000447402	ENSG00000170421	KRT8	keratin 8 [Source:HGNC Symbol;Acc:6446]	0		NM_001124734	Oncorhynchus mykiss simple type II keratin K8b (S2) (krt79) mRNA emb-X92522.1- Oncorhynchus mykiss mRNA for simple type II keratin K8b (S2)	0		KRT8
TC150377	0.00130245	0.00525906	2.83772	FOS	ENSP00000306245	ENSG00000170345	FOS	FBJ murine osteosarcoma viral oncogene homolog [Source:HGNC Symbol;Acc:3796]	9e-76		AB111054	Oncorhynchus masou mRNA for c-Fos protein complete cds	1e-12		FOS
TC142029	3.88643e-05	0.000273334	2.83606	NETO2	ENSP00000457133	ENSG00000171208	NETO2	neuropilin (NRP) and tolloid (TLL)-like 2 [Source:HGNC Symbol;Acc:14644]	3e-78		XM_679100	PREDICTED: Danio rerio neuropilin and tolloid-like protein 2-like (LOC556331) mRNA	2e-33		NETO2
TC142465	2.5369e-08	7.37385e-07	2.83009						0		not-annotated	not-annotated	not-annotated
TC159697	0.00010708	0.000638987	2.82657						0		not-annotated	not-annotated	not-annotated
TC161955	2.94183e-08	8.28498e-07	2.82338	HBA1	ENSP00000322421	ENSG00000206172	HBA1	hemoglobin, alpha 1 [Source:HGNC Symbol;Acc:4823]	2e-40		BT059981	Salmo salar clone ssal-rgg-514-236 Hemoglobin subunit alpha-4 putative mRNA complete cds	0		HBA1
TC132360	1.52829e-10	1.59586e-08	2.82205	CAPN2	ENSP00000295006	ENSG00000162909	CAPN2	calpain 2, (m/II) large subunit [Source:HGNC Symbol;Acc:1479]	0		NM_001124491	Oncorhynchus mykiss calpain 2 catalytic subunit (capn2) mRNA gb-AY573920.1- Oncorhynchus mykiss calpain 2 catalytic subunit (Capn2) mRNA complete cds	0		CAPN2
TC155903	1.44887e-07	2.94224e-06	2.81766		ENSP00000375387	ENSG00000212857	AL356585.1		6e-05		U34341	Oncorhynchus mykiss 28S ribosomal RNA gene partial sequence	0
TC154265	3.26776e-09	1.52609e-07	2.81386	GATM	ENSP00000379895	ENSG00000171766	GATM	glycine amidinotransferase (L-arginine:glycine amidinotransferase) [Source:HGNC Symbol;Acc:4175]	1e-125		BC067594	Danio rerio glycine amidinotransferase (L-arginine:glycine amidinotransferase) mRNA (cDNA clone IMAGE:6971546)	1e-109		GATM
TC153409	2.96618e-09	1.41234e-07	2.81309	DIEXF	ENSP00000419005	ENSG00000117597	DIEXF	digestive organ expansion factor homolog (zebrafish) [Source:HGNC Symbol;Acc:28440]	2e-19		BT048694	Salmo salar clone ssal-eve-522-219 Digestive organ expansion factor putative mRNA complete cds	2e-77		DIEXF
TC158022	1.96335e-11	3.78451e-09	2.81081	RAB11A	ENSP00000261890	ENSG00000103769	RAB11A	RAB11A, member RAS oncogene family [Source:HGNC Symbol;Acc:9760]	1e-123		NM_001140559	Salmo salar Ras-related protein Rab-11A (rb11a) mRNA gb-BT046081.1- Salmo salar clone ssal-rgf-541-069 Ras-related protein Rab-11A putative mRNA complete cds	0		RAB11A
TC155998	7.13259e-05	0.000455571	2.81067	LMOD3	ENSP00000418645	ENSG00000163380	LMOD3	leiomodin 3 (fetal) [Source:HGNC Symbol;Acc:6649]	4e-46		BT026860	Gasterosteus aculeatus clone CFW73-G09 mRNA sequence	8e-50		LMOD3
TC160891	2.1598e-05	0.000167707	2.7937	DRD3	ENSP00000281274				2e-85		BC165727	Danio rerio dopamine receptor D3 mRNA (cDNA clone MGC:192815 IMAGE:100061288) complete cds	2e-71		DRD3
TC152225	1.36937e-10	1.46655e-08	2.79287	PPP3R1	ENSP00000234310	ENSG00000221823	PPP3R1	protein phosphatase 3, regulatory subunit B, alpha [Source:HGNC Symbol;Acc:9317]	1e-112		BT072110	Salmo salar clone ssal-rgf-512-019 Calcineurin subunit B isoform 1 putative mRNA partial cds	0		PPP3R1
TC135682	1.69259e-05	0.000137054	2.78957	SLC35A1	ENSP00000358565	ENSG00000164414	SLC35A1	solute carrier family 35 (CMP-sialic acid transporter), member A1 [Source:HGNC Symbol;Acc:11021]	1e-171		NM_001139611	Salmo salar CMP-sialic acid transporter (slc35a1) mRNA gb-BT043545.1- Salmo salar clone HM4_1930 CMP-sialic acid transporter (slc35a1) mRNA complete cds	0		SLC35A1
TC146568	8.11085e-11	1.0039e-08	2.7857	PLAC8L1	ENSP00000309087	ENSG00000173261	PLAC8L1	PLAC8-like 1 [Source:HGNC Symbol;Acc:31746]	5e-16		BT072227	Salmo salar clone ssal-rgf-517-250 PLAC8-like protein 1 putative mRNA pseudogene cds	0		PLAC8L1
TC151220	9.36033e-11	1.08607e-08	2.78542	HSPA9	ENSP00000297185	ENSG00000113013	HSPA9	heat shock 70kDa protein 9 (mortalin) [Source:HGNC Symbol;Acc:5244]	6e-99		BT050187	Salmo salar clone ssal-evd-561-264 Stress-70 protein mitochondrial precursor putative mRNA complete cds	0		HSPA9
TC163018	7.61865e-12	2.0751e-09	2.78274	TARDBP	ENSP00000240185	ENSG00000120948	TARDBP	TAR DNA binding protein [Source:HGNC Symbol;Acc:11571]	1e-172		BT058868	Salmo salar clone ssal-rgf-509-059 TAR DNA-binding protein 43 putative mRNA complete cds	1e-175		TARDBP
TC140997	6.33781e-09	2.53441e-07	2.78032	TAGLN2	ENSP00000357075	ENSG00000158710	TAGLN2	transgelin 2 [Source:HGNC Symbol;Acc:11554]	1e-100		BT046971	Salmo salar clone ssal-rgb2-658-181 Transgelin putative mRNA complete cds	0		TAGLN2
TC137959	6.47822e-09	2.57469e-07	2.77389	C1QL2	ENSP00000272520	ENSG00000144119	C1QL2	complement component 1, q subcomponent-like 2 [Source:HGNC Symbol;Acc:24181]	3e-12		NM_001124265	Oncorhynchus mykiss precerebellin-like protein (cblnl) mRNA gb-AF192969.2- Oncorhynchus mykiss precerebellin-like protein (CBLNL) mRNA complete cds	0		C1QL2
TC142946	3.6479e-09	1.67155e-07	2.76983	KRT16	ENSP00000301653	ENSG00000186832	KRT16	keratin 16 [Source:HGNC Symbol;Acc:6423]	1e-131		NM_001124376	Oncorhynchus mykiss keratin 13 (k13) mRNA emb-AJ427867.1- Oncorhynchus mykiss mRNA for Keratin 13 (k13 gene)	0		KRT16
TC166157	1.17334e-07	2.47296e-06	2.76463	STEAP4	ENSP00000394399	ENSG00000127954	STEAP4	STEAP family member 4 [Source:HGNC Symbol;Acc:21923]	9e-85		DQ400413	Oncorhynchus mykiss STEAP family member 4 (STEAP4) mRNA partial cds	1e-116		STEAP4
TC137471	7.06177e-13	3.66732e-10	2.75961	TIFA	ENSP00000424231	ENSG00000145365	TIFA	TRAF-interacting protein with forkhead-associated domain [Source:HGNC Symbol;Acc:19075]	4e-27		NM_001173784	Salmo salar TRAF2-binding protein (tifa) mRNA gb-BT059496.1- Salmo salar clone ssal-rgf-529-067 TRAF2-binding protein putative mRNA complete cds	0		TIFA
TC141181	0.000721052	0.00318849	2.75477	PLEKHJ1	ENSP00000318075	ENSG00000104886	PLEKHJ1	pleckstrin homology domain containing, family J member 1 [Source:HGNC Symbol;Acc:18211]	9e-65		GU587961	Ictalurus furcatus clone CBZC18100 pleckstrin-like proteiny domain-containing family j member 1 (PKHJ1) mRNA complete cds	1e-22		PLEKHJ1
TC163769	8.74661e-08	1.95564e-06	2.74934	ODC1	ENSP00000385333	ENSG00000115758	ODC1	ornithine decarboxylase 1 [Source:HGNC Symbol;Acc:8109]	0		BT044794	Salmo salar clone ssal-rgf-504-007 Ornithine decarboxylase 1 putative mRNA complete cds	0		ODC1
IMM 882	2.31104e-09	1.17817e-07	2.74875	PTGS2					0		NM_001124348	Oncorhynchus mykiss cyclooxygenase-2 (cox-2) mRNA emb-AJ238307.1- Oncorhynchus mykiss mRNA for cyclooxygenase-2	0		PTGS2
TC142939	2.9275e-06	3.27841e-05	2.74861	H1F0	ENSP00000438438				2e-33		BT073136	Oncorhynchus mykiss clone omyk-evn-503-031 Histone H5A putative mRNA complete cds	0		H1F0
TC157302	0.00152881	0.00602262	2.74722	TXNIP	ENSP00000358323	ENSG00000117289	TXNIP	thioredoxin interacting protein [Source:HGNC Symbol;Acc:16952]	1e-157		NM_001140431	Salmo salar thioredoxin interacting protein (txnip) mRNA gb-BT045851.1- Salmo salar clone ssal-rgf-534-292 Thioredoxin-interacting protein putative mRNA complete cds	0		TXNIP
TC164683	0.000771674	0.00336987	2.74582						0		BT072074	Salmo salar clone ssal-rgf-510-165 unknown large open reading frame mRNA novel cds	0
TC171104	2.34269e-08	6.95808e-07	2.74199	MT-CO1	ENSP00000354499	ENSG00000198804	MT-CO1	mitochondrially encoded cytochrome c oxidase I [Source:HGNC Symbol;Acc:7419]	0		DQ288271	Oncorhynchus mykiss mitochondrion complete genome	0		MT-CO1
TC150495	2.74644e-08	7.8482e-07	2.73965	TSC22D3	ENSP00000361474	ENSG00000157514	TSC22D3	TSC22 domain family, member 3 [Source:HGNC Symbol;Acc:3051]	2e-62		BT045802	Salmo salar clone ssal-rgf-531-328 TSC22 domain family protein 3 putative mRNA complete cds	0		TSC22D3
TC152709	7.837e-10	5.07899e-08	2.73869	CSF3					0		AM982800	Oncorhynchus mykiss csf-3 gene for granulocyte colony-stimulating factor exons 1-5	2e-21		CSF3
TC167644	7.00821e-09	2.74611e-07	2.73821	ANP32E	ENSP00000358110	ENSG00000143401	ANP32E	acidic (leucine-rich) nuclear phosphoprotein 32 family, member E [Source:HGNC Symbol;Acc:16673]	2e-35		BT057451	Salmo salar clone ssal-sjb-006-073 Acidic leucine-rich nuclear phosphoprotein 32 family member E putative mRNA complete cds	1e-56		ANP32E
TC171584	1.20275e-13	1.20118e-10	2.73747	YWHAZ	ENSP00000430058	ENSG00000164924	YWHAZ	tyrosine 3-monooxygenase/tryptophan 5-monooxygenase activation protein, zeta polypeptide [Source:HGNC Symbol;Acc:12855]	1e-46		BT060133	Salmo salar clone ssal-rgh-505-023 14-3-3 protein zeta putative mRNA complete cds	1e-156		YWHAZ
TC151204	0.000699186	0.00310692	2.73413						0		not-annotated	not-annotated	not-annotated
TC171384	7.46372e-06	6.95965e-05	2.73277	KLHL9	ENSP00000437733	ENSG00000198642	KLHL9	kelch-like 9 (Drosophila) [Source:HGNC Symbol;Acc:18732]	2e-87		NM_001140108	Salmo salar Kelch-like protein 13 (klh13) mRNA gb-BT045254.1- Salmo salar clone ssal-rgf-516-270 Kelch-like protein 13 putative mRNA complete cds	0		KLHL9
TC170431	4.20344e-07	6.79899e-06	2.73276	GC	ENSP00000426718	ENSG00000145321	GC	group-specific component (vitamin D binding protein) [Source:HGNC Symbol;Acc:4187]	0.0003		NM_001123665	Salmo salar serum albumin 1 (alb1) mRNA emb-X52397.1- Salmon mRNA for serum albumin	1e-143		GC
IMM 467	1.31421e-11	2.95975e-09	2.7292	LEP					0		FM211190	Oncorhynchus mykiss mRNA for leptin (lep gene) isolated from kidney	0		LEP
IMM 322	2.34472e-13	1.86376e-10	2.7277	NFKBIA					2e-95		NM_001124368	Oncorhynchus mykiss inhibitor of nuclear factor kappa B alpha (LOC100136058) mRNA emb-AJ317969.1- Oncorhynchus mykiss mRNA for inhibitor of nuclear factor kappa B alpha (i kappa B alpha gene)	0		NFKBIA
TC150229	5.93278e-05	0.000390661	2.72415						0		not-annotated	not-annotated	not-annotated
TC156102	2.02222e-06	2.43022e-05	2.72287						0		BT072122	Salmo salar clone ssal-rgf-512-199 unknown large open reading frame mRNA novel cds	0
TC133909	1.32411e-06	1.72928e-05	2.71517	LAMA3	ENSP00000269217	ENSG00000053747	LAMA3	laminin, alpha 3 [Source:HGNC Symbol;Acc:6483]	5e-13		not-annotated	not-annotated	not-annotated		LAMA3
TC165061	1.35365e-06	1.75744e-05	2.71395	CDAN1	ENSP00000267892				3e-95		XM_002199115	PREDICTED: Taeniopygia guttata congenital dyserythropoietic anemia type I (LOC100227691) mRNA	4e-14		CDAN1
TC134460	6.11192e-10	4.22916e-08	2.70658	TRIM63	ENSP00000363390	ENSG00000158022	TRIM63	tripartite motif containing 63, E3 ubiquitin protein ligase [Source:HGNC Symbol;Acc:16007]	4e-57		NM_001197215	Oncorhynchus mykiss muscle RING finger 3 (LOC100505419) mRNA gb-HM357613.1- Oncorhynchus mykiss muscle RING finger 3 mRNA complete cds	0		TRIM63
TC150624	7.40297e-12	2.04495e-09	2.70539	LANCL1	ENSP00000396518	ENSG00000115365	LANCL1	LanC lantibiotic synthetase component C-like 1 (bacterial) [Source:HGNC Symbol;Acc:6508]	2e-55		NM_001160555	Oncorhynchus mykiss Hemoglobin subunit beta-1 (hbb1) mRNA gb-BT073157.1- Oncorhynchus mykiss clone omyk-evn-504-341 Hemoglobin subunit beta-1 putative mRNA complete cds	4e-31		LANCL1
TC147045	1.10508e-06	1.49763e-05	2.7028	ACVR2B	ENSP00000340361	ENSG00000114739	ACVR2B	activin A receptor, type IIB [Source:HGNC Symbol;Acc:174]	2e-44		NG_011791	Homo sapiens activin A receptor type IIB (ACVR2B) RefSeqGene on chromosome 3	2e-24		ACVR2B
TC146937	1.00717e-07	2.20383e-06	2.69815	PDIA4	ENSP00000286091	ENSG00000155660	PDIA4	protein disulfide isomerase family A, member 4 [Source:HGNC Symbol;Acc:30167]	4e-69		BT072419	Salmo salar clone ssal-rgf-525-016 disulfide-isomerase A4 precursor putative mRNA pseudogene cds	0		PDIA4
IMM 615	7.86996e-12	2.11398e-09	2.69715	CTSD					6e-70		BT043515	Salmo salar clone HM4_0887 cathepsin D (ctsd) mRNA complete cds	0		CTSD
TC146484	2.78467e-07	4.91214e-06	2.69583	MT-CO1	ENSP00000354499	ENSG00000198804	MT-CO1	mitochondrially encoded cytochrome c oxidase I [Source:HGNC Symbol;Acc:7419]	0		DQ288271	Oncorhynchus mykiss mitochondrion complete genome	0		MT-CO1
IMM 454	3.53848e-11	5.62532e-09	2.69178	JUN					1e-133		NM_001124411	Oncorhynchus mykiss jun proto-oncogene (jun) mRNA emb-AJ627207.1- Oncorhynchus mykiss mRNA for transcription factor AP-1 (jun gene)	0		JUN
TC151689	8.18518e-11	1.00888e-08	2.69016	GPI	ENSP00000348877	ENSG00000105220	GPI	glucose-6-phosphate isomerase [Source:HGNC Symbol;Acc:4458]	0		BT059030	Salmo salar clone ssal-rgf-521-219 Glucose-6-phosphate isomerase putative mRNA complete cds	0		GPI
IMM 1068	1.69183e-06	2.09724e-05	2.68702	HSPA1B					1e-158		K02549	Rainbow trout 70 kd heat shock protein mRNA clone pTHS70.7	0		HSPA1B
TC151070	3.17085e-06	3.5016e-05	2.67607	TPD52L2	ENSP00000343554	ENSG00000101150	TPD52L2	tumor protein D52-like 2 [Source:HGNC Symbol;Acc:12007]	9e-61		BT048189	Salmo salar clone ssal-rgb2-596-199 Tumor protein D54 putative mRNA complete cds	0		TPD52L2
TC171516	8.77748e-08	1.96141e-06	2.67185	PNP	ENSP00000354532	ENSG00000198805	PNP	purine nucleoside phosphorylase [Source:HGNC Symbol;Acc:7892]	6e-30		BT080000	Esox lucius clone eluc-evq-536-094 Purine nucleoside phosphorylase putative mRNA complete cds	7e-75		PNP
TC140677	0.000218174	0.00116311	2.66369						0		not-annotated	not-annotated	not-annotated
TC142334	1.31463e-11	2.95975e-09	2.66145	COPB1	ENSP00000436383	ENSG00000129083	COPB1	coatomer protein complex, subunit beta 1 [Source:HGNC Symbol;Acc:2231]	1e-141		NM_001140349	Salmo salar Coatomer subunit beta (copb) mRNA gb-BT045694.1- Salmo salar clone ssal-rgf-528-379 Coatomer subunit beta putative mRNA complete cds	0		COPB1
TC141031	4.29938e-15	1.70104e-11	2.65533	FARSB	ENSP00000281828	ENSG00000116120	FARSB	phenylalanyl-tRNA synthetase, beta subunit [Source:HGNC Symbol;Acc:17800]	1e-141		NM_001139817	Salmo salar Phenylalanyl-tRNA synthetase beta chain (syfb) mRNA gb-BT044717.1- Salmo salar clone ssal-rgf-501-290 Phenylalanyl-tRNA synthetase beta chain putative mRNA complete cds	0		FARSB
TC165431	2.66754e-09	1.30253e-07	2.651	JUN	ENSP00000360266	ENSG00000177606	JUN	jun proto-oncogene [Source:HGNC Symbol;Acc:6204]	6e-85		BT059722	Salmo salar clone ssal-rgf-522-366 Transcription factor AP-1 putative mRNA complete cds	0		JUN
TC169918	8.54779e-06	7.78779e-05	2.64921	ITGB1	ENSP00000388694	ENSG00000150093	ITGB1	integrin, beta 1 (fibronectin receptor, beta polypeptide, antigen CD29 includes MDF2, MSK12) [Source:HGNC Symbol;Acc:6153]	0		BT059711	Salmo salar clone ssal-rgf-524-184 Integrin beta-1 precursor putative mRNA complete cds	2e-15		ITGB1
TC132392	7.09201e-11	9.23516e-09	2.64905	IGFBP6	ENSP00000448953	ENSG00000167779	IGFBP6	insulin-like growth factor binding protein 6 [Source:HGNC Symbol;Acc:5475]	2e-29		NM_001124560	Oncorhynchus mykiss insulin-like growth factor binding protein 6 (igfbp6) mRNA	0		IGFBP6
TC166194	7.96755e-11	9.94641e-09	2.64537	CELF2	ENSP00000443926	ENSG00000048740	CELF2	CUGBP, Elav-like family member 2 [Source:HGNC Symbol;Acc:2550]	2e-66		BC065686	Danio rerio CUG triplet repeat RNA binding protein 2 mRNA (cDNA clone MGC:77203 IMAGE:6962154) complete cds	1e-46		CELF2
CUST_15_PI420312184	6.14412e-07	9.23966e-06	2.64191	CLECT							AF483535	Oncorhynchus mykiss clone B191 VHSV-induced C-lectin-like protein mRNA partial cds	0		CLECT
TC142115	1.76625e-10	1.73284e-08	2.64153	SERINC1	ENSP00000342962	ENSG00000111897	SERINC1	serine incorporator 1 [Source:HGNC Symbol;Acc:13464]	3e-97		NM_001141629	Salmo salar Serine incorporator 1 (serc1) mRNA gb-BT044625.1- Salmo salar clone ssal-rgf-001-091 Serine incorporator 1 putative mRNA complete cds	0		SERINC1
TC136878	1.67384e-12	6.7911e-10	2.64119	PABPC1	ENSP00000174661				1e-81		BT026639	Gasterosteus aculeatus clone CEC30-C05 mRNA sequence	1e-104		PABPC1
TC141395	2.65979e-14	4.3165e-11	2.63665	FARSA	ENSP00000320309	ENSG00000179115	FARSA	phenylalanyl-tRNA synthetase, alpha subunit [Source:HGNC Symbol;Acc:3592]	0		NM_001140149	Salmo salar Phenylalanyl-tRNA synthetase alpha chain (syfa) mRNA gb-BT045326.1- Salmo salar clone ssal-rgf-518-193 Phenylalanyl-tRNA synthetase alpha chain putative mRNA complete cds	0		FARSA
TC161751	3.26703e-05	0.000237446	2.63408						0		NM_001124601	Oncorhynchus mykiss differentially regulated trout protein 1 (LOC100136615) mRNA gb-AF281355.1- Oncorhynchus mykiss differentially regulated trout protein 1 mRNA complete cds	0
TC146669	1.90964e-05	0.000151515	2.63356						0		not-annotated	not-annotated	not-annotated
TC160718	2.25034e-09	1.15631e-07	2.63075	CD81	ENSP00000433767	ENSG00000110651	CD81	CD81 molecule [Source:HGNC Symbol;Acc:1701]	2e-48		BT049555	Salmo salar clone ssal-eve-550-052 CD81 antigen putative mRNA complete cds	0		CD81
TC139093	2.20972e-12	7.896e-10	2.62971	EIF4EBP2	ENSP00000362314	ENSG00000148730	EIF4EBP2	eukaryotic translation initiation factor 4E binding protein 2 [Source:HGNC Symbol;Acc:3289]	2e-49		BT045483	Salmo salar clone ssal-rgf-522-287 Eukaryotic translation initiation factor 4E-binding protein 2 putative mRNA complete cds	0		EIF4EBP2
TC138036	3.39755e-06	3.70468e-05	2.62717	GLUL	ENSP00000398320	ENSG00000135821	GLUL	glutamate-ammonia ligase [Source:HGNC Symbol;Acc:4341]	1e-151		NM_001124606	Oncorhynchus mykiss glutamine synthetase (gs04) mRNA gb-AF390024.2- Oncorhynchus mykiss glutamine synthetase (GS04) mRNA complete cds	0		GLUL
IMM 264	8.41582e-08	1.89582e-06	2.62645	IRF6					3e-63		NM_001139852	Salmo salar interferon regulatory factor 5 (irf5) mRNA gb-BT044767.1- Salmo salar clone ssal-rgf-503-046 Interferon regulatory factor 5 putative mRNA complete cds	0		IRF6
TC141260	1.05324e-12	5.00277e-10	2.62362	EIF4B	ENSP00000448365	ENSG00000063046	EIF4B	eukaryotic translation initiation factor 4B [Source:HGNC Symbol;Acc:3285]	1e-100		BT072661	Salmo salar clone ssal-rgf-535-163 Eukaryotic translation initiation factor 4B putative mRNA partial cds	0		EIF4B
IMM 40	4.8977e-10	3.62663e-08	2.62262	CLEC17A					5e-23		NM_001123581	Salmo salar C type lectin receptor C (LOC100136448) mRNA gb-AY572834.1- Salmo salar C type lectin receptor C mRNA complete cds	0		CLEC17A
IMM 727	1.91845e-06	2.33141e-05	2.62083	C6					4e-18		BT072799	Salmo salar clone ssal-rgf-541-123 Complement component C6 precursor putative mRNA partial cds	0		C6
TC146390	8.8452e-11	1.05678e-08	2.61824	C1QL2	ENSP00000272520	ENSG00000144119	C1QL2	complement component 1, q subcomponent-like 2 [Source:HGNC Symbol;Acc:24181]	3e-13		NM_001124265	Oncorhynchus mykiss precerebellin-like protein (cblnl) mRNA gb-AF192969.2- Oncorhynchus mykiss precerebellin-like protein (CBLNL) mRNA complete cds	0		C1QL2
TC158274	0.00138717	0.00554711	2.61251						0		not-annotated	not-annotated	not-annotated
TC135589	9.96002e-05	0.000602848	2.61189	GADD45G	ENSP00000252506	ENSG00000130222	GADD45G	growth arrest and DNA-damage-inducible, gamma [Source:HGNC Symbol;Acc:4097]	4e-70		BT056971	Salmo salar clone ssal-rgb2-532-160 Growth arrest and DNA-damage-inducible protein GADD45 gamma putative mRNA complete cds	0		GADD45G
TC147024	1.06645e-08	3.81075e-07	2.61186	LTF	ENSP00000405719	ENSG00000012223	LTF	lactotransferrin [Source:HGNC Symbol;Acc:6720]	6e-30		NM_001124552	Oncorhynchus mykiss transferrin (LOC100136298) mRNA	0		LTF
TC168089	8.78386e-07	1.24092e-05	2.60854	LYZ	ENSP00000261267	ENSG00000090382	LYZ	lysozyme [Source:HGNC Symbol;Acc:6740]	2e-60		NM_001124716	Oncorhynchus mykiss lysozyme II (lyz2) mRNA emb-X59491.1- O.mykiss mRNA for lysozyme II	0		LYZ
TC165848	1.65706e-12	6.7911e-10	2.60593	HARS	ENSP00000425634	ENSG00000170445	HARS	histidyl-tRNA synthetase [Source:HGNC Symbol;Acc:4816]	1e-159		BT071847	Salmo salar clone ssal-rgf-001-382 Histidyl-tRNA synthetase putative mRNA pseudogene cds	0		HARS
TC158182	8.06244e-07	1.1579e-05	2.60551	RTL1	ENSP00000435342	ENSG00000254656	RTL1	retrotransposon-like 1 [Source:HGNC Symbol;Acc:14665]	4e-52		GU129139	Salmo salar IgH locus A genomic sequence	0		RTL1
TC144921	1.20868e-05	0.000103635	2.60515	NFKBIA	ENSP00000216797	ENSG00000100906	NFKBIA	nuclear factor of kappa light polypeptide gene enhancer in B-cells inhibitor, alpha [Source:HGNC Symbol;Acc:7797]	7e-83		BT073185	Oncorhynchus mykiss clone omyk-evn-509-337 NF-kappa-B inhibitor alpha putative mRNA complete cds	0		NFKBIA
TC159919	0.000664729	0.00297866	2.60469	ALDH3A1	ENSP00000388369	ENSG00000108602	ALDH3A1	aldehyde dehydrogenase 3 family, member A1 [Source:HGNC Symbol;Acc:405]	3e-25		XM_679964	PREDICTED: Danio rerio novel protein similar to vertebrate aldehyde dehydrogenase 3 family (LOC557008) mRNA	2e-11		ALDH3A1
TC172464	5.47485e-10	3.92322e-08	2.6041	P4HB	ENSP00000327801	ENSG00000185624	P4HB	prolyl 4-hydroxylase, beta polypeptide [Source:HGNC Symbol;Acc:8548]	7e-75		NM_001195172	Oncorhynchus mykiss suppressor of cytokine signaling 7 (socs7) mRNA emb-AM903343.1- Oncorhynchus mykiss mRNA for suppressor of cytokine signaling 7 (socs7 gene)	0		P4HB
IMM 459	1.42308e-12	6.09475e-10	2.60243	IL7R					2e-09		NM_001124623	Oncorhynchus mykiss interleukin 21 receptor (il21r) mRNA emb-AJ634731.1- Oncorhynchus mykiss mRNA for putative interleukin-21 receptor (il21r gene)	0		IL7R
TC170311	5.40485e-13	3.14846e-10	2.58754	EIF3CL	ENSP00000381916	ENSG00000205609	EIF3CL	eukaryotic translation initiation factor 3, subunit C-like [Source:HGNC Symbol;Acc:26347]	9e-38		BT058993	Salmo salar clone ssal-rgf-518-174 Eukaryotic translation initiation factor 3 subunit C putative mRNA complete cds	0		EIF3CL
TC146395	2.48646e-08	7.24888e-07	2.58703	SERPINB1	ENSP00000370115	ENSG00000021355	SERPINB1	serpin peptidase inhibitor, clade B (ovalbumin), member 1 [Source:HGNC Symbol;Acc:3311]	3e-70		NM_001124515	Oncorhynchus mykiss leukocyte elastase inhibitor (LOC100136251) mRNA gb-AY606039.1- Oncorhynchus mykiss leukocyte elastase inhibitor mRNA complete cds	0		SERPINB1
TC143496	9.18953e-14	1.05444e-10	2.5817	PTBP2	ENSP00000412788	ENSG00000117569	PTBP2	polypyrimidine tract binding protein 2 [Source:HGNC Symbol;Acc:17662]	1e-143		NM_001140032	Salmo salar polypyrimidine tract binding protein 2 (ptbp2) mRNA gb-BT045101.1- Salmo salar clone ssal-rgf-512-024 Polypyrimidine tract-binding protein 2 putative mRNA complete cds	0		PTBP2
TC138924	8.62488e-10	5.45341e-08	2.57817	UBE2J2	ENSP00000393301	ENSG00000160087	UBE2J2	ubiquitin-conjugating enzyme E2, J2 [Source:HGNC Symbol;Acc:19268]	1e-124		NM_001146367	Salmo salar Ubiquitin-conjugating enzyme E2 J2 (ub2j2) mRNA gb-BT056408.1- Salmo salar clone ssal-rgb2-575-313 Ubiquitin-conjugating enzyme E2 J2 putative mRNA complete cds	0		UBE2J2
TC161668	5.89977e-08	1.42624e-06	2.57764	MYH2	ENSP00000433944	ENSG00000125414	MYH2	myosin, heavy chain 2, skeletal muscle, adult [Source:HGNC Symbol;Acc:7572]	3e-71		AB076182	Oncorhynchus keta mRNA for myosin heavy chain complete cds	1e-180		MYH2
TC132555	1.27584e-05	0.000108145	2.57547	TNFRSF6B	ENSP00000359023				9e-58		NM_001124614	Oncorhynchus mykiss decoy receptor 3 protein-like (LOC100136637) mRNA emb-AJ315137.1- Oncorhynchus mykiss partial mRNA for putative decoy receptor 3 protein	0		TNFRSF6B
TC165853	5.53281e-07	8.51432e-06	2.57317	FETUB	ENSP00000265029	ENSG00000090512	FETUB	fetuin B [Source:HGNC Symbol;Acc:3658]	3e-24		not-annotated	not-annotated	not-annotated		FETUB
TC141852	7.71716e-12	2.08733e-09	2.5724	TSC22D1	ENSP00000261489	ENSG00000102804	TSC22D1	TSC22 domain family, member 1 [Source:HGNC Symbol;Acc:16826]	1e-46		BX936258	Gallus gallus finished cDNA clone ChEST960m12	2e-43		TSC22D1
TC158305	5.75194e-12	1.72333e-09	2.56976	SQSTM1	ENSP00000385553	ENSG00000161011	SQSTM1	sequestosome 1 [Source:HGNC Symbol;Acc:11280]	5e-70		NM_001140341	Salmo salar Sequestosome-1 (sqstm) mRNA gb-BT045678.1- Salmo salar clone ssal-rgf-528-266 Sequestosome-1 putative mRNA complete cds	0		SQSTM1
TC139055	3.03488e-05	0.000222777	2.56965	C6	ENSP00000263413	ENSG00000039537	C6	complement component 6 [Source:HGNC Symbol;Acc:1339]	2e-33		NM_001124621	Oncorhynchus mykiss complement component 6 (c6) mRNA emb-AJ622903.2- Oncorhynchus mykiss mRNA for complement component C6 (c6 gene)	0		C6
TC132389	9.91107e-09	3.58571e-07	2.56495	JUN	ENSP00000360266	ENSG00000177606	JUN	jun proto-oncogene [Source:HGNC Symbol;Acc:6204]	1e-133		NM_001124411	Oncorhynchus mykiss jun proto-oncogene (jun) mRNA emb-AJ627207.1- Oncorhynchus mykiss mRNA for transcription factor AP-1 (jun gene)	0		JUN
TC139999	1.97192e-07	3.76862e-06	2.5632	ILF2	ENSP00000355011	ENSG00000143621	ILF2	interleukin enhancer binding factor 2, 45kDa [Source:HGNC Symbol;Acc:6037]	0		BT045275	Salmo salar clone ssal-rgf-517-055 Interleukin enhancer-binding factor 2 homolog putative mRNA complete cds	0		ILF2
TC172211	3.97512e-07	6.48898e-06	2.56033	B3GNT9	ENSP00000400157	ENSG00000237172	B3GNT9	UDP-GlcNAc:betaGal beta-1,3-N-acetylglucosaminyltransferase 9 [Source:HGNC Symbol;Acc:28714]	1e-111		DQ156150	Salmo salar BAC S0188I22 partial sequence	8e-22		B3GNT9
TC156080	4.02842e-06	4.25096e-05	2.55995	TSPAN4	ENSP00000386899	ENSG00000214063	TSPAN4	tetraspanin 4 [Source:HGNC Symbol;Acc:11859]	8e-57		BT046740	Salmo salar clone ssal-eve-502-285 Tetraspanin-4 putative mRNA complete cds	0		TSPAN4
TC154467	1.30495e-11	2.95975e-09	2.55851	C6orf58	ENSP00000328069	ENSG00000184530	C6orf58	chromosome 6 open reading frame 58 [Source:HGNC Symbol;Acc:20960]	4e-59		NM_001124381	Oncorhynchus mykiss hypothetical protein LOC100136074 (LOC100136074) mRNA emb-AJ519931.1- Oncorhynchus mykiss mRNA for hypothetical protein (gene similar to mouse RIKEN cDNA 2310057J18)	0		C6orf58
TC160978	1.58292e-11	3.27942e-09	2.5566	SQSTM1	ENSP00000408107				4e-13		NM_001140341	Salmo salar Sequestosome-1 (sqstm) mRNA gb-BT045678.1- Salmo salar clone ssal-rgf-528-266 Sequestosome-1 putative mRNA complete cds	0		SQSTM1
TC133110	4.86577e-07	7.66964e-06	2.55125						0		not-annotated	not-annotated	not-annotated
IMM 863	3.22543e-06	3.5508e-05	2.54886	CLECT					0		AF483535	Oncorhynchus mykiss clone B191 VHSV-induced C-lectin-like protein mRNA partial cds	0		CLECT
TC152453	3.15406e-11	5.1881e-09	2.5445	C2orf16	ENSP00000386190	ENSG00000221843	C2orf16	chromosome 2 open reading frame 16 [Source:HGNC Symbol;Acc:25275]	5e-10		NM_001139860	Salmo salar Keratinocytes-associated transmembrane protein 2 (kct2) mRNA gb-BT044782.1- Salmo salar clone ssal-rgf-503-236 Keratinocytes-associated transmembrane protein 2 precursor putative mRNA complete cds	7e-27		C2orf16
TC149484	2.97826e-06	3.3257e-05	2.53827	ALB	ENSP00000422784	ENSG00000163631	ALB	albumin [Source:HGNC Symbol;Acc:399]	2e-31		NM_001123665	Salmo salar serum albumin 1 (alb1) mRNA emb-X52397.1- Salmon mRNA for serum albumin	0		ALB
TC154838	0.00247041	0.00904154	2.5353	CLEC4E	ENSP00000299663	ENSG00000166523	CLEC4E	C-type lectin domain family 4, member E [Source:HGNC Symbol;Acc:14555]	4e-22		NM_001124633	Oncorhynchus mykiss CD209 molecule (cd209) mRNA gb-AY593994.1- Oncorhynchus mykiss CD209-like protein (CD209) mRNA complete cds	0		CLEC4E
IMM 689	1.08821e-10	1.22854e-08	2.52933	LYZ					9e-44		BT047934	Salmo salar clone ssal-eve-540-215 Lysozyme C II precursor putative mRNA complete cds	0		LYZ
IMM 920	2.30794e-06	2.68977e-05	2.5268	CCL4L2					2e-05		NM_001124367	Oncorhynchus mykiss CC chemokine (LOC100136057) mRNA emb-AJ315149.2- Oncorhynchus mykiss mRNA for CC chemokine	0		CCL4L2
TC159768	0.000145407	0.000825699	2.52643	CCL19	ENSP00000308815	ENSG00000172724	CCL19	chemokine (C-C motif) ligand 19 [Source:HGNC Symbol;Acc:10617]	2e-06		BT059861	Salmo salar clone ssal-rgg-506-208 C-C motif chemokine 19 precursor putative mRNA complete cds	0		CCL19
IMM 815	2.33485e-08	6.9473e-07	2.52397	LYZ					2e-08		AF281337	Oncorhynchus mykiss putative lysozyme CII precursor mRNA partial cds	3e-81		LYZ
TC170325	1.11288e-12	5.17933e-10	2.52322	TPM3	ENSP00000422207	ENSG00000143549	TPM3	tropomyosin 3 [Source:HGNC Symbol;Acc:12012]	1e-17		BT049113	Salmo salar clone ssal-evf-519-209 Tropomyosin alpha-3 chain putative mRNA complete cds	5e-37		TPM3
TC158388	1.27688e-06	1.67847e-05	2.52286						0		not-annotated	not-annotated	not-annotated
TC142957	1.72549e-14	3.2534e-11	2.52137						0		not-annotated	not-annotated	not-annotated
TC152615	5.71796e-07	8.72947e-06	2.52058	CLEC17A	ENSP00000393719	ENSG00000187912	CLEC17A	C-type lectin domain family 17, member A [Source:HGNC Symbol;Acc:34520]	6e-11		NM_001123581	Salmo salar C type lectin receptor C (LOC100136448) mRNA gb-AY572834.1- Salmo salar C type lectin receptor C mRNA complete cds	0		CLEC17A
TC141084	1.61019e-07	3.19977e-06	2.52042	HSPA8	ENSP00000431641	ENSG00000109971	HSPA8	heat shock 70kDa protein 8 [Source:HGNC Symbol;Acc:5241]	1e-120		NM_001124232	Oncorhynchus mykiss heat shock cognate protein 70a (hsc70a) mRNA	0		HSPA8
TC170668	1.91538e-09	1.01499e-07	2.51781	XBP1	ENSP00000216037	ENSG00000100219	XBP1	X-box binding protein 1 [Source:HGNC Symbol;Acc:12801]	3e-40		BT044811	Salmo salar clone ssal-rgf-504-152 X-box-binding protein 1 putative mRNA complete cds	0		XBP1
TC149101	3.66857e-11	5.78491e-09	2.51755	SOX2	ENSP00000323588	ENSG00000181449	SOX2	SRY (sex determining region Y)-box 2 [Source:HGNC Symbol;Acc:11195]	6e-68		NM_001141718	Salmo salar SRY-box containing gene 2 (sox2) mRNA gb-BT044795.1- Salmo salar clone ssal-rgf-504-016 Transcription factor Sox-2 putative mRNA complete cds	0		SOX2
TC147277	1.79551e-05	0.000143807	2.5173	LIMS1	ENSP00000446121	ENSG00000169756	LIMS1	LIM and senescent cell antigen-like domains 1 [Source:HGNC Symbol;Acc:6616]	0		NM_001139827	Salmo salar LIM and senescent cell antigen-like domains 1 (lims1) mRNA gb-BT044731.1- Salmo salar clone ssal-rgf-502-086 LIM and senescent cell antigen-like-containing domain protein 1 putative mRNA complete cds	0		LIMS1
TC150769	1.5182e-07	3.0512e-06	2.51437	SERBP1	ENSP00000360033	ENSG00000142864	SERBP1	SERPINE1 mRNA binding protein 1 [Source:HGNC Symbol;Acc:17860]	4e-45		BT045445	Salmo salar clone ssal-rgf-521-309 Plasminogen activator inhibitor 1 RNA-binding protein putative mRNA complete cds	0		SERBP1
TC150884	1.61524e-09	8.94873e-08	2.51359	TEF	ENSP00000411170	ENSG00000167074	TEF	thyrotrophic embryonic factor [Source:HGNC Symbol;Acc:11722]	4e-20		NM_001020661	Danio rerio thyrotroph embryonic factor b (tefb) mRNA gb-BC095684.1- Danio rerio zgc:112180 mRNA (cDNA clone MGC:112180 IMAGE:7432135) complete cds	2e-30		TEF
TC166289	1.03972e-07	2.25353e-06	2.51268	KIAA1598	ENSP00000376635	ENSG00000187164	KIAA1598	KIAA1598 [Source:HGNC Symbol;Acc:29319]	2e-16		EU481821	Salmo salar physical map contig 483 genomic sequence	4e-17		KIAA1598
TC147580	4.40042e-10	3.38323e-08	2.50717	ANXA13	ENSP00000390809	ENSG00000104537	ANXA13	annexin A13 [Source:HGNC Symbol;Acc:536]	3e-65		BT045040	Salmo salar clone ssal-rgf-510-164 Annexin A13 putative mRNA complete cds	0		ANXA13
TC144414	2.00812e-09	1.05445e-07	2.5044	ALAS1	ENSP00000418779	ENSG00000023330	ALAS1	aminolevulinate, delta-, synthase 1 [Source:HGNC Symbol;Acc:396]	1e-32		BT045241	Salmo salar clone ssal-rgf-516-072 5-aminolevulinate synthase nonspecific mitochondrial precursor putative mRNA complete cds	1e-154		ALAS1
TC150525	1.87835e-07	3.62736e-06	2.50275	CCT7	ENSP00000444379	ENSG00000135624	CCT7	chaperonin containing TCP1, subunit 7 (eta) [Source:HGNC Symbol;Acc:1622]	0		BT028293	Gasterosteus aculeatus clone CNB181-C09 mRNA sequence	0		CCT7
TC169835	1.52757e-05	0.0001258	2.50107						0		not-annotated	not-annotated	not-annotated
TC160121	3.71781e-11	5.82743e-09	2.49812	BCKDK	ENSP00000378404	ENSG00000103507	BCKDK	branched chain ketoacid dehydrogenase kinase [Source:HGNC Symbol;Acc:16902]	1e-158		BT045469	Salmo salar clone ssal-rgf-522-143 3-methyl-2-oxobutanoate dehydrogenase kinase mitochondrial precursor putative mRNA complete cds	0		BCKDK
TC171039	6.13718e-06	5.93144e-05	2.4941	NUPL2	ENSP00000258742	ENSG00000136243	NUPL2	nucleoporin like 2 [Source:HGNC Symbol;Acc:17010]	3e-07		NM_001140005	Salmo salar Nucleoporin-like 2 (nupl2) mRNA gb-BT045053.1- Salmo salar clone ssal-rgf-510-293 Nucleoporin-like 2 putative mRNA complete cds	1e-121		NUPL2
TC135980	6.11845e-08	1.46282e-06	2.49368	ZFAND5	ENSP00000237937	ENSG00000107372	ZFAND5	zinc finger, AN1-type domain 5 [Source:HGNC Symbol;Acc:13008]	7e-87		BT056540	Salmo salar clone ssal-evf-005-156 AN1-type zinc finger protein 5 putative mRNA complete cds	0		ZFAND5
TC134713	2.21872e-05	0.000171598	2.49096	CD63	ENSP00000257857	ENSG00000135404	CD63	CD63 molecule [Source:HGNC Symbol;Acc:1692]	6e-34		NM_001124496	Oncorhynchus mykiss Cd63 antigen (cd63) mRNA gb-AY593998.1- Oncorhynchus mykiss CD63 (CD63) mRNA complete cds	0		CD63
TC147620	2.0071e-06	2.41727e-05	2.48926	CTSC	ENSP00000227266	ENSG00000109861	CTSC	cathepsin C [Source:HGNC Symbol;Acc:2528]	2e-67		NM_001124494	Oncorhynchus mykiss prepro-cathepsin C (LOC100136230) mRNA gb-AY593996.1- Oncorhynchus mykiss prepro-cathepsin C mRNA complete cds	0		CTSC
TC168177	9.26686e-12	2.34373e-09	2.48646	MYH4	ENSP00000255381	ENSG00000264424	MYH4	myosin, heavy chain 4, skeletal muscle [Source:HGNC Symbol;Acc:7574]	6e-69		AB076182	Oncorhynchus keta mRNA for myosin heavy chain complete cds	0		MYH4
TC143000	6.2622e-05	0.000408348	2.48202	CLTC	ENSP00000269122	ENSG00000141367	CLTC	clathrin, heavy chain (Hc) [Source:HGNC Symbol;Acc:2092]	4e-40		AY648777	Danio rerio clatherin heavy chain mRNA complete cds	7e-63		CLTC
TC158435	7.44042e-06	6.94291e-05	2.47897	XRCC6	ENSP00000384104	ENSG00000196419	XRCC6	X-ray repair complementing defective repair in Chinese hamster cells 6 [Source:HGNC Symbol;Acc:4055]	9e-51		NM_001139967	Salmo salar ATP-dependent DNA helicase 2 subunit 1 (ku70) mRNA gb-BT044971.1- Salmo salar clone ssal-rgf-508-291 ATP-dependent DNA helicase 2 subunit 1 putative mRNA complete cds	0		XRCC6
TC141718	6.95661e-06	6.56538e-05	2.47803	H1F0	ENSP00000438438				2e-35		BT074330	Oncorhynchus mykiss clone omyk-evo-501-252 Histone H5A putative mRNA complete cds	0		H1F0
TC146368	1.1389e-07	2.41608e-06	2.47565	RGS5	ENSP00000319308	ENSG00000143248	RGS5	regulator of G-protein signaling 5 [Source:HGNC Symbol;Acc:10001]	7e-48		BT050028	Salmo salar clone ssal-evd-566-338 Regulator of G-protein signaling 5 putative mRNA complete cds	0		RGS5
TC172168	8.29476e-05	0.000516668	2.47535	EPB41	ENSP00000362906	ENSG00000159023	EPB41	erythrocyte membrane protein band 4.1 (elliptocytosis 1, RH-linked) [Source:HGNC Symbol;Acc:3377]	1e-102		XM_003212515	PREDICTED: Meleagris gallopavo erythrocyte membrane protein band 4.1 (elliptocytosis 1 RH-linked) (EPB41) mRNA	3e-30		EPB41
TC146569	1.53795e-12	6.42601e-10	2.47221	ALAS1	ENSP00000418779	ENSG00000023330	ALAS1	aminolevulinate, delta-, synthase 1 [Source:HGNC Symbol;Acc:396]	0		BT045241	Salmo salar clone ssal-rgf-516-072 5-aminolevulinate synthase nonspecific mitochondrial precursor putative mRNA complete cds	0		ALAS1
TC147984	0.000251324	0.00131095	2.47178	HSPD1	ENSP00000340019	ENSG00000144381	HSPD1	heat shock 60kDa protein 1 (chaperonin) [Source:HGNC Symbol;Acc:5261]	0		BT044886	Salmo salar clone ssal-rgf-506-231 60 kDa heat shock protein mitochondrial precursor putative mRNA complete cds	3e-38		HSPD1
TC169724	3.44492e-07	5.79571e-06	2.47148	ATP2A1	ENSP00000457357	ENSG00000196296	ATP2A1	ATPase, Ca++ transporting, cardiac muscle, fast twitch 1 [Source:HGNC Symbol;Acc:811]	2e-30		BT026617	Gasterosteus aculeatus clone CEC24-B04 mRNA sequence	3e-45		ATP2A1
TC154149	9.66404e-10	5.98418e-08	2.46836	PLAC8L1	ENSP00000309087	ENSG00000173261	PLAC8L1	PLAC8-like 1 [Source:HGNC Symbol;Acc:31746]	8e-16		BT072227	Salmo salar clone ssal-rgf-517-250 PLAC8-like protein 1 putative mRNA pseudogene cds	0		PLAC8L1
TC145796	9.73734e-15	2.23094e-11	2.46725	RNF146	ENSP00000309365	ENSG00000118518	RNF146	ring finger protein 146 [Source:HGNC Symbol;Acc:21336]	5e-99		NM_001173902	Salmo salar RING finger protein 146 (rn146) mRNA gb-BT059789.1- Salmo salar clone ssal-rgf-521-123 RING finger protein 146 putative mRNA complete cds	0		RNF146
TC168374	3.1317e-11	5.1881e-09	2.46713	EXOSC1	ENSP00000359939	ENSG00000171311	EXOSC1	exosome component 1 [Source:HGNC Symbol;Acc:17286]	1e-110		NM_001145567	Danio rerio exosome component 1 (exosc1) mRNA	2e-55		EXOSC1
TC164883	4.38906e-11	6.50606e-09	2.4642	CIRBP	ENSP00000322887	ENSG00000099622	CIRBP	cold inducible RNA binding protein [Source:HGNC Symbol;Acc:1982]	1e-45		BT059171	Salmo salar clone ssal-rgf-529-373 Cold-inducible RNA-binding protein putative mRNA complete cds	0		CIRBP
TC142331	1.97247e-11	3.78451e-09	2.46366	CAP1	ENSP00000413656	ENSG00000131236	CAP1	CAP, adenylate cyclase-associated protein 1 (yeast) [Source:HGNC Symbol;Acc:20040]	4e-83		NM_001140084	Salmo salar Cap1 CAP adenylate cyclase-associated protein 1 (cap1) mRNA gb-BT045210.1- Salmo salar clone ssal-rgf-514-362 Adenylyl cyclase-associated protein 1 putative mRNA complete cds	0		CAP1
TC150673	1.72998e-08	5.51398e-07	2.46151	KPNA2	ENSP00000438483	ENSG00000182481	KPNA2	karyopherin alpha 2 (RAG cohort 1, importin alpha 1) [Source:HGNC Symbol;Acc:6395]	0		NM_001140161	Salmo salar Importin subunit alpha-2 (ima2) mRNA gb-BT045347.1- Salmo salar clone ssal-rgf-518-361 Importin subunit alpha-2 putative mRNA complete cds	0		KPNA2
TC138046	8.86143e-05	0.000546623	2.46148	GNAQ	ENSP00000443197	ENSG00000156052	GNAQ	guanine nucleotide binding protein (G protein), q polypeptide [Source:HGNC Symbol;Acc:4390]	1e-34		NM_001090560	Xenopus laevis guanine nucleotide binding protein (G protein) q polypeptide (gnaq-b) mRNA	2e-28		GNAQ
TC134467	2.83516e-08	8.04274e-07	2.46144	RHOF	ENSP00000267205	ENSG00000139725	RHOF	ras homolog family member F (in filopodia) [Source:HGNC Symbol;Acc:15703]	5e-92		BT074175	Oncorhynchus mykiss clone omyk-evo-503-156 Rho-related GTP-binding protein RhoF putative mRNA complete cds	0		RHOF
TC133990	1.05047e-10	1.18939e-08	2.4607	TNF	ENSP00000389265	ENSG00000228978	TNF	tumor necrosis factor [Source:HGNC Symbol;Acc:11892]	5e-20		NM_001124357	Oncorhynchus mykiss tumour necrosis factor alpha-like (tnf-alpha) mRNA emb-AJ277604.2- Oncorhynchus mykiss mRNA for putative tumour necrosis factor alpha (TNF-alpha gene)	0		TNF
TC133774	2.98171e-10	2.56368e-08	2.45795	ATP1A1	ENSP00000295598	ENSG00000163399	ATP1A1	ATPase, Na+/K+ transporting, alpha 1 polypeptide [Source:HGNC Symbol;Acc:799]	0		NM_001124459	Oncorhynchus mykiss Na/K ATPase alpha subunit isoform 1c (LOC100136183) mRNA gb-AY319389.1- Oncorhynchus mykiss Na/K ATPase alpha subunit isoform 1c mRNA complete cds	0		ATP1A1
TC132767	2.37727e-08	7.02521e-07	2.45784	APOE	ENSP00000413135	ENSG00000130203	APOE	apolipoprotein E [Source:HGNC Symbol;Acc:613]	4e-13		NM_001124346	Oncorhynchus mykiss apolipoprotein E (apoe) mRNA emb-AJ132620.1- Oncorhynchus mykiss mRNA for apolipoprotein E	0		APOE
TC134892	5.97375e-11	8.25077e-09	2.45681	C21orf33	ENSP00000291577	ENSG00000160221	C21orf33	chromosome 21 open reading frame 33 [Source:HGNC Symbol;Acc:1273]	8e-90		AF469968	Oncorhynchus mykiss microsatellite OMM1182 sequence	6e-19		C21orf33
TC145951	8.34161e-05	0.000519139	2.45616	SCAND3	ENSP00000395259	ENSG00000232040	SCAND3	SCAN domain containing 3 [Source:HGNC Symbol;Acc:13851]	2e-49		EF210363	Salmo salar clone CH214-714P22 MHC Class I (Sasa-UBA) gene Sasa-UBA*0601 allele partial cds; and proteasome subunit beta type 8 (PSMB8a) proteasome subunit beta type 10 (PSMB10a) PSMB9a-like (PSMB9a-like) proteosome subunit beta type 9 (PSMB9) transporter 2 ATP binding cassette (TAP2a) bromodomain containing 2 (BRD2) collagen Type XI Alpha2 (COL11A2) retinoid X receptor beta (RXRB) solute carrier…	8e-89		SCAND3
TC145940	0.00166801	0.00647858	2.45416	MBL2	ENSP00000363079	ENSG00000165471	MBL2	mannose-binding lectin (protein C) 2, soluble [Source:HGNC Symbol;Acc:6922]	1e-06		NM_001160480	Oncorhynchus mykiss mannan-binding lectin H2 (LOC100301642) mRNA gb-EU118767.1- Oncorhynchus mykiss mannan-binding lectin H2 precursor mRNA complete cds	1e-176		MBL2
TC163104	3.49544e-10	2.88076e-08	2.45016	ADD3	ENSP00000277900	ENSG00000148700	ADD3	adducin 3 (gamma) [Source:HGNC Symbol;Acc:245]	1e-180		BC045384	Danio rerio adducin 3 (gamma) a mRNA (cDNA clone MGC:55560 IMAGE:2642819) complete cds	1e-118		ADD3
TC140076	7.69707e-05	0.000485694	2.44553						0		not-annotated	not-annotated	not-annotated
TC132372	1.81432e-12	7.04781e-10	2.44438	HSPA8	ENSP00000227378	ENSG00000109971	HSPA8	heat shock 70kDa protein 8 [Source:HGNC Symbol;Acc:5241]	0		AB196460	Oncorhynchus mykiss HSC70A mRNA for heat shock 70kDa protein 8 isoform a complete cds	0		HSPA8
TC141339	0.00101674	0.00425944	2.43832	ADIPOR2	ENSP00000349616	ENSG00000006831	ADIPOR2	adiponectin receptor 2 [Source:HGNC Symbol;Acc:24041]	1e-63		CR734730	Tetraodon nigroviridis full-length cDNA	9e-45		ADIPOR2
TC135106	7.50931e-08	1.72819e-06	2.43796	LDHB	ENSP00000379385	ENSG00000111716	LDHB	lactate dehydrogenase B [Source:HGNC Symbol;Acc:6541]	1e-121		BT059338	Salmo salar clone ssal-rgf-518-156 L-lactate dehydrogenase B chain putative mRNA complete cds	0		LDHB
TC161702	2.13788e-10	1.98258e-08	2.43426	CSNK1A1	ENSP00000430252	ENSG00000113712	CSNK1A1	casein kinase 1, alpha 1 [Source:HGNC Symbol;Acc:2451]	4e-44		BT074980	Osmerus mordax clone omor-eva-520-282 Casein kinase I isoform alpha putative mRNA complete cds	1e-21		CSNK1A1
TC149160	0.000491377	0.00230364	2.42864	SERPINF2	ENSP00000321853	ENSG00000167711	SERPINF2	serpin peptidase inhibitor, clade F (alpha-2 antiplasmin, pigment epithelium derived factor), member 2 [Source:HGNC Symbol;Acc:9075]	2e-09		not-annotated	not-annotated	not-annotated		SERPINF2
TC149208	7.22286e-06	6.77561e-05	2.42842	FGB	ENSP00000306099	ENSG00000171564	FGB	fibrinogen beta chain [Source:HGNC Symbol;Acc:3662]	5e-62		not-annotated	not-annotated	not-annotated		FGB
TC154673	0.000203951	0.00109982	2.42817	PTGDS	ENSP00000435033	ENSG00000107317	PTGDS	prostaglandin D2 synthase 21kDa (brain) [Source:HGNC Symbol;Acc:9592]	1e-24		BT125535	Salmo salar clone ssal-evf-530-292 Lipocalin precursor putative mRNA complete cds	9e-29		PTGDS
TC134831	6.1043e-05	0.000399523	2.42758	ATP7A	ENSP00000345728	ENSG00000165240	ATP7A	ATPase, Cu++ transporting, alpha polypeptide [Source:HGNC Symbol;Acc:869]	0		GQ200817	Sparus aurata copper transporting ATPase 1 (ATP7A) mRNA complete cds	0		ATP7A
TC143529	5.43684e-10	3.92147e-08	2.42694	MARCKSL1	ENSP00000362638	ENSG00000175130	MARCKSL1	MARCKS-like 1 [Source:HGNC Symbol;Acc:7142]	2e-11		DQ207960	Paralichthys olivaceus microsatellite OF102 sequence	9e-30		MARCKSL1
TC145271	2.70927e-11	4.73199e-09	2.4243	HNRNPM	ENSP00000325376	ENSG00000099783	HNRNPM	heterogeneous nuclear ribonucleoprotein M [Source:HGNC Symbol;Acc:5046]	4e-59		NM_001140168	Salmo salar Heterogeneous nuclear ribonucleoprotein M (hnrpm) mRNA gb-BT045360.1- Salmo salar clone ssal-rgf-519-093 Heterogeneous nuclear ribonucleoprotein M putative mRNA complete cds	0		HNRNPM
TC158766	5.33422e-08	1.32248e-06	2.42415	IFITM3	ENSP00000432108	ENSG00000142089	IFITM3	interferon induced transmembrane protein 3 [Source:HGNC Symbol;Acc:5414]	4e-17		AJ320156	Oncorhynchus mykiss iip1 gene for interferon inducible protein 1 exons 1-2	0		IFITM3
TC146085	3.44872e-08	9.3933e-07	2.42387	UBE2D2	ENSP00000381718	ENSG00000131508	UBE2D2	ubiquitin-conjugating enzyme E2D 2 [Source:HGNC Symbol;Acc:12475]	1e-110		BT045035	Salmo salar clone ssal-rgf-510-148 Ubiquitin-conjugating enzyme E2 D2 putative mRNA complete cds	0		UBE2D2
TC145615	3.46542e-10	2.87472e-08	2.41868	HNRNPL	ENSP00000221419	ENSG00000104824	HNRNPL	heterogeneous nuclear ribonucleoprotein L [Source:HGNC Symbol;Acc:5045]	1e-143		BT027312	Gasterosteus aculeatus clone CFW240-A05 mRNA sequence	5e-90		HNRNPL
IMM 844	2.77771e-09	1.3423e-07	2.41437	LYZ					2e-65		AF321519	Oncorhynchus mykiss lysozyme variant mRNA complete cds	0		LYZ
TC162857	4.8332e-07	7.63374e-06	2.414	SERPINE1	ENSP00000223095	ENSG00000106366	SERPINE1	serpin peptidase inhibitor, clade E (nexin, plasminogen activator inhibitor type 1), member 1 [Source:HGNC Symbol;Acc:8583]	2e-26		not-annotated	not-annotated	not-annotated		SERPINE1
TC140834	5.51609e-06	5.46327e-05	2.41192	SQSTM1	ENSP00000408107				1e-45		NM_001140341	Salmo salar Sequestosome-1 (sqstm) mRNA gb-BT045678.1- Salmo salar clone ssal-rgf-528-266 Sequestosome-1 putative mRNA complete cds	0		SQSTM1
TC132331	2.12836e-06	2.52275e-05	2.41127	MTF1	ENSP00000362127	ENSG00000188786	MTF1	metal-regulatory transcription factor 1 [Source:HGNC Symbol;Acc:7428]	1e-149		AY586337	Oncorhynchus mykiss metal response element-binding transcription factor isoform M (MTF) mRNA complete cds; alternatively spliced	0		MTF1
TC164386	1.56192e-05	0.00012802	2.40815	PPP1R3C	ENSP00000238994	ENSG00000119938	PPP1R3C	protein phosphatase 1, regulatory subunit 3C [Source:HGNC Symbol;Acc:9293]	2e-40		not-annotated	not-annotated	not-annotated		PPP1R3C
TC164290	3.55282e-05	0.000254626	2.40598	RPL36	ENSP00000378081	ENSG00000130255	RPL36	ribosomal protein L36 [Source:HGNC Symbol;Acc:13631]	3e-63		NM_033643	Homo sapiens ribosomal protein L36 (RPL36) transcript variant 1 mRNA	0		RPL36
TC137332	5.06761e-05	0.000341437	2.40247	CTGF	ENSP00000356954	ENSG00000118523	CTGF	connective tissue growth factor [Source:HGNC Symbol;Acc:2500]	2e-76		NM_001139999	Salmo salar connective tissue growth factor (ctgf) mRNA gb-BT045041.1- Salmo salar clone ssal-rgf-510-167 Connective tissue growth factor precursor putative mRNA complete cds	0		CTGF
TC139094	2.42624e-08	7.13744e-07	2.39846	PPM1B	ENSP00000386982	ENSG00000138032	PPM1B	protein phosphatase, Mg2+/Mn2+ dependent, 1B [Source:HGNC Symbol;Acc:9276]	5e-70		XM_001520342	PREDICTED: Ornithorhynchus anatinus hypothetical protein LOC100091546 (LOC100091546) partial mRNA	2e-40		PPM1B
TC152179	2.10992e-09	1.09572e-07	2.39549		ENSP00000375387	ENSG00000212857	AL356585.1		0.0005		U34341	Oncorhynchus mykiss 28S ribosomal RNA gene partial sequence	0
TC132338	6.30871e-09	2.52536e-07	2.39167	CD55	ENSP00000340631	ENSG00000196352	CD55	CD55 molecule, decay accelerating factor for complement (Cromer blood group) [Source:HGNC Symbol;Acc:2665]	3e-33		NM_001124404	Oncorhynchus mykiss complement receptor-like (LOC100136105) mRNA emb-AJ620464.1- Oncorhynchus mykiss mRNA for complement receptor-like protein 1	0		CD55
TC159828	0.000912175	0.00389053	2.39135	GADD45G	ENSP00000252506	ENSG00000130222	GADD45G	growth arrest and DNA-damage-inducible, gamma [Source:HGNC Symbol;Acc:4097]	8e-72		NM_001141471	Salmo salar Growth arrest and DNA-damage-inducible protein GADD45 gamma (ga45g) mRNA gb-BT049796.1- Salmo salar clone ssal-eve-518-010 Growth arrest and DNA-damage-inducible protein GADD45 gamma putative mRNA complete cds	0		GADD45G
TC165982	0.000103466	0.000621513	2.39083	BLVRB	ENSP00000263368	ENSG00000090013	BLVRB	biliverdin reductase B (flavin reductase (NADPH)) [Source:HGNC Symbol;Acc:1063]	3e-50		BT050305	Salmo salar clone ssal-rgb2-584-112 Flavin reductase putative mRNA complete cds	0		BLVRB
IMM 364	3.59438e-05	0.000256923	2.3908	RXRA					2e-54		BT043993	Salmo salar clone HM5_2790 retinoid x receptor beta a (rxrba) mRNA partial cds	0		RXRA
TC132749	0.000768309	0.00335754	2.39049						0		not-annotated	not-annotated	not-annotated
TC141694	7.50304e-15	2.0874e-11	2.38801	IER5L	ENSP00000361569	ENSG00000188483	IER5L	immediate early response 5-like [Source:HGNC Symbol;Acc:23679]	2e-27		BT058875	Salmo salar clone ssal-rgf-509-347 IMM ediate early response gene 5 protein putative mRNA complete cds	0		IER5L
TC157435	6.15872e-07	9.25804e-06	2.38759	EHMT1	ENSP00000417980	ENSG00000181090	EHMT1	euchromatic histone-lysine N-methyltransferase 1 [Source:HGNC Symbol;Acc:24650]	1e-72		NM_001172564	Danio rerio euchromatic histone-lysine N-methyltransferase 1b (ehmt1b) mRNA	2e-33		EHMT1
TC133896	3.87749e-10	3.06796e-08	2.38729	ANXA3	ENSP00000264908	ENSG00000138772	ANXA3	annexin A3 [Source:HGNC Symbol;Acc:541]	2e-68		NM_001140943	Salmo salar Annexin A3 (anxa3) mRNA gb-BT047618.2- Salmo salar clone ssal-plnb-025-274 Annexin A3 putative mRNA complete cds	0		ANXA3
TC147210	4.83272e-06	4.92361e-05	2.38479	CHAC1	ENSP00000398105	ENSG00000128965	CHAC1	ChaC, cation transport regulator homolog 1 (E. coli) [Source:HGNC Symbol;Acc:28680]	2e-67		BT060254	Salmo salar clone ssal-rgh-511-072 Cation transport regulator-like protein 1 putative mRNA complete cds	0		CHAC1
TC163585	3.71955e-08	9.93639e-07	2.38324	ALAS1	ENSP00000418779	ENSG00000023330	ALAS1	aminolevulinate, delta-, synthase 1 [Source:HGNC Symbol;Acc:396]	3e-33		BT045241	Salmo salar clone ssal-rgf-516-072 5-aminolevulinate synthase nonspecific mitochondrial precursor putative mRNA complete cds	0		ALAS1
TC167945	4.26939e-13	2.59826e-10	2.38086	EHD3	ENSP00000327116	ENSG00000013016	EHD3	EH-domain containing 3 [Source:HGNC Symbol;Acc:3244]	1e-122		BT027321	Gasterosteus aculeatus clone CFW243-B12 mRNA sequence	0		EHD3
TC146860	1.1763e-09	7.01621e-08	2.37196	PIM3	ENSP00000353824	ENSG00000198355	PIM3	pim-3 oncogene [Source:HGNC Symbol;Acc:19310]	1e-143		NM_001139867	Salmo salar Serine/threonine-protein kinase Pim-3 (pim3) mRNA gb-BT044791.1- Salmo salar clone ssal-rgf-503-329 Serine/threonine-protein kinase Pim-3 putative mRNA complete cds	5e-47		PIM3
TC162284	5.50475e-09	2.27057e-07	2.37077	NMT1	ENSP00000258960	ENSG00000136448	NMT1	N-myristoyltransferase 1 [Source:HGNC Symbol;Acc:7857]	0		BT027804	Gasterosteus aculeatus clone CNB28-D03 mRNA sequence	0		NMT1
TC144037	2.19745e-08	6.66059e-07	2.36813	FKBP10	ENSP00000389800				0		BT059465	Salmo salar clone ssal-rgf-513-220 FK506-binding protein 10 precursor putative mRNA complete cds	0		FKBP10
TC139395	1.72859e-12	6.87008e-10	2.36678	RPN1	ENSP00000296255	ENSG00000163902	RPN1	ribophorin I [Source:HGNC Symbol;Acc:10381]	1e-102		BT059385	Salmo salar clone ssal-rgf-507-083 Dolichyl-diphosphooligosaccharide--protein glycosyltransferase subunit 1 precursor putative mRNA complete cds	0		RPN1
TC135774	6.56039e-07	9.73041e-06	2.36637	GCDH	ENSP00000394872	ENSG00000105607	GCDH	glutaryl-CoA dehydrogenase [Source:HGNC Symbol;Acc:4189]	1e-91		BT045718	Salmo salar clone ssal-rgf-529-163 Glutaryl-CoA dehydrogenase mitochondrial precursor putative mRNA complete cds	1e-105		GCDH
IMM 1085	3.72715e-07	6.15244e-06	2.36574	LYZ					2e-61		NM_001124716	Oncorhynchus mykiss lysozyme II (lyz2) mRNA emb-X59491.1- O.mykiss mRNA for lysozyme II	0		LYZ
TC156567	9.93339e-10	6.12177e-08	2.36371	MYH2	ENSP00000433944	ENSG00000125414	MYH2	myosin, heavy chain 2, skeletal muscle, adult [Source:HGNC Symbol;Acc:7572]	1e-167		AB076182	Oncorhynchus keta mRNA for myosin heavy chain complete cds	0		MYH2
TC150715	0.000189202	0.00103239	2.36301						0		not-annotated	not-annotated	not-annotated
TC166052	3.1569e-11	5.1881e-09	2.36273	MYEF2	ENSP00000267836	ENSG00000104177	MYEF2	myelin expression factor 2 [Source:HGNC Symbol;Acc:17940]	1e-60		NM_001173844	Salmo salar myelin expression factor 2 (myef2) mRNA gb-BT059630.1- Salmo salar clone ssal-rgf-503-359 Myelin expression factor 2 putative mRNA complete cds	0		MYEF2
TC168967	7.86517e-10	5.08871e-08	2.36235	TARDBP	ENSP00000240185	ENSG00000120948	TARDBP	TAR DNA binding protein [Source:HGNC Symbol;Acc:11571]	1e-174		BT044986	Salmo salar clone ssal-rgf-509-054 TAR DNA-binding protein 43 putative mRNA complete cds	0		TARDBP
TC139204	2.31938e-07	4.2629e-06	2.36214	GAPDHS	ENSP00000222286	ENSG00000105679	GAPDHS	glyceraldehyde-3-phosphate dehydrogenase, spermatogenic [Source:HGNC Symbol;Acc:24864]	0		BT059114	Salmo salar clone ssal-rgf-526-102 Glyceraldehyde-3-phosphate dehydrogenase putative mRNA complete cds	0		GAPDHS
TC135705	3.73708e-06	3.99548e-05	2.35771	BTG2	ENSP00000290551	ENSG00000159388	BTG2	BTG family, member 2 [Source:HGNC Symbol;Acc:1131]	2e-50		BT045644	Salmo salar clone ssal-rgf-527-229 BTG2 putative mRNA complete cds	0		BTG2
IMM 118	1.52489e-07	3.05992e-06	2.35613	CLDN4					3e-89		tpg-BK006401.1-	TPA_exp: Salmo salar claudin 28a mRNA complete cds	0		CLDN4
TC133678	1.59707e-06	2.00853e-05	2.35591	PTGR1	ENSP00000385763	ENSG00000106853	PTGR1	prostaglandin reductase 1 [Source:HGNC Symbol;Acc:18429]	6e-95		BT075709	Osmerus mordax clone omor-rgc-507-232 NADP-dependent leukotriene B4 12-hydroxydehydrogenase putative mRNA complete cds	2e-87		PTGR1
IMM 406	5.76166e-07	8.76605e-06	2.35398	TNFRSF6B					2e-57		NM_001171871	Oncorhynchus mykiss TNF decoy receptor-like (LOC100329213) mRNA	0		TNFRSF6B
TC159368	9.45888e-05	0.000577633	2.35396	YY1	ENSP00000262238	ENSG00000100811	YY1	YY1 transcription factor [Source:HGNC Symbol;Acc:12856]	1e-153		HQ206567	Perca flavescens clone Pf_8075 YY1 transcription factor (Yy1) mRNA partial cds	1e-171		YY1
TC152294	3.49594e-08	9.48874e-07	2.35343	RAB10	ENSP00000264710	ENSG00000084733	RAB10	RAB10, member RAS oncogene family [Source:HGNC Symbol;Acc:9759]	3e-97		BT044760	Salmo salar clone ssal-rgf-502-322 Ras-related protein Rab-10 putative mRNA complete cds	0		RAB10
TC163774	2.06164e-10	1.93154e-08	2.35105	DUSP6	ENSP00000279488	ENSG00000139318	DUSP6	dual specificity phosphatase 6 [Source:HGNC Symbol;Acc:3072]	2e-98		NM_001165367	Salmo salar Dual specificity protein phosphatase 6 (dus6) mRNA gb-BT058876.1- Salmo salar clone ssal-rgf-509-353 Dual specificity protein phosphatase 6 putative mRNA complete cds	0		DUSP6
IMM 922	6.15856e-12	1.79397e-09	2.35058	NFKBIA					1e-94		NM_001124368	Oncorhynchus mykiss inhibitor of nuclear factor kappa B alpha (LOC100136058) mRNA emb-AJ317969.1- Oncorhynchus mykiss mRNA for inhibitor of nuclear factor kappa B alpha (i kappa B alpha gene)	0		NFKBIA
TC152172	3.15861e-09	1.47866e-07	2.35053	F3	ENSP00000334145	ENSG00000117525	F3	coagulation factor III (thromboplastin, tissue factor) [Source:HGNC Symbol;Acc:3541]	8e-34		NM_001124358	Oncorhynchus mykiss tissue factor (tf) mRNA emb-AJ295167.2- Oncorhynchus mykiss mRNA for tissue factor (tf gene)	0		F3
TC172265	6.24809e-09	2.50929e-07	2.34299	ITGB1	ENSP00000379350	ENSG00000150093	ITGB1	integrin, beta 1 (fibronectin receptor, beta polypeptide, antigen CD29 includes MDF2, MSK12) [Source:HGNC Symbol;Acc:6153]	0		BT058818	Salmo salar clone ssal-rgf-505-054 Integrin beta-1 precursor putative mRNA complete cds	0		ITGB1
TC140283	3.81575e-10	3.06433e-08	2.33826	VCP	ENSP00000351777	ENSG00000165280	VCP	valosin containing protein [Source:HGNC Symbol;Acc:12666]	0		NM_001124510	Oncorhynchus mykiss valosin containing protein (LOC100136246) mRNA gb-AY606032.1- Oncorhynchus mykiss valosin containing protein mRNA complete cds	0		VCP
TC168320	5.74118e-14	7.7108e-11	2.33614	CCT3	ENSP00000295688	ENSG00000163468	CCT3	chaperonin containing TCP1, subunit 3 (gamma) [Source:HGNC Symbol;Acc:1616]	0		NM_001141774	Salmo salar T-complex protein 1 subunit gamma (tcpg) mRNA gb-BT045563.1- Salmo salar clone ssal-rgf-524-370 T-complex protein 1 subunit gamma putative mRNA complete cds	0		CCT3
TC138561	0.00120532	0.00492136	2.33594	MBL2	ENSP00000363079	ENSG00000165471	MBL2	mannose-binding lectin (protein C) 2, soluble [Source:HGNC Symbol;Acc:6922]	6e-14		NM_001160480	Oncorhynchus mykiss mannan-binding lectin H2 (LOC100301642) mRNA gb-EU118767.1- Oncorhynchus mykiss mannan-binding lectin H2 precursor mRNA complete cds	0		MBL2
TC132339	3.83262e-12	1.22358e-09	2.33338	C7	ENSP00000322061	ENSG00000112936	C7	complement component 7 [Source:HGNC Symbol;Acc:1346]	0		NM_001124407	Oncorhynchus mykiss complement component C7-2 (c7-2) mRNA emb-AJ622902.2- Oncorhynchus mykiss mRNA for complement component C7-2 (c7-2 gene)	0		C7
TC142412	6.37181e-06	6.10818e-05	2.32751	CLEC4E	ENSP00000299663	ENSG00000166523	CLEC4E	C-type lectin domain family 4, member E [Source:HGNC Symbol;Acc:14555]	6e-18		NM_001160495	Oncorhynchus mykiss C type lectin receptor B (LOC100301666) mRNA gb-FJ607865.1- Oncorhynchus mykiss C type lectin receptor B mRNA complete cds	0		CLEC4E
TC139562	2.16881e-05	0.000168206	2.32678	ZFP36L1	ENSP00000337386	ENSG00000185650	ZFP36L1	zinc finger protein 36, C3H type-like 1 [Source:HGNC Symbol;Acc:1107]	1e-37		NM_001140451	Salmo salar Butyrate response factor 1 (tisb) mRNA gb-BT045883.1- Salmo salar clone ssal-rgf-535-262 Butyrate response factor 1 putative mRNA complete cds	1e-159		ZFP36L1
TC166657	0.000831007	0.00359233	2.32591	ARRDC3	ENSP00000265138	ENSG00000113369	ARRDC3	arrestin domain containing 3 [Source:HGNC Symbol;Acc:29263]	3e-63		NM_001004605	Danio rerio arrestin domain containing 3b (arrdc3b) mRNA gb-BC078434.1- Danio rerio zgc:92034 mRNA (cDNA clone MGC:92034 IMAGE:7044788) complete cds	3e-16		ARRDC3
TC144097	1.66e-09	9.10636e-08	2.32464	KHDRBS1	ENSP00000347336				4e-94		BT072469	Salmo salar clone ssal-rgf-526-328 KH domain-containing RNA-binding signal transduction-associated protein 1 putative mRNA partial cds	0		KHDRBS1
TC135607	1.84988e-05	0.000147524	2.32409	C9orf64	ENSP00000365522	ENSG00000165118	C9orf64	chromosome 9 open reading frame 64 [Source:HGNC Symbol;Acc:28144]	2e-62		CR665479	Tetraodon nigroviridis full-length cDNA	2e-34		C9orf64
TC136085	6.83476e-11	9.07743e-09	2.32363	PGAM1	ENSP00000359991	ENSG00000171314	PGAM1	phosphoglycerate mutase 1 (brain) [Source:HGNC Symbol;Acc:8888]	1e-113		BT056697	Salmo salar clone ssal-evf-507-194 Phosphoglycerate mutase 1 putative mRNA complete cds	1e-160		PGAM1
TC169464	5.385e-09	2.24258e-07	2.32197	RAB11A	ENSP00000261890	ENSG00000103769	RAB11A	RAB11A, member RAS oncogene family [Source:HGNC Symbol;Acc:9760]	1e-118		NM_001140559	Salmo salar Ras-related protein Rab-11A (rb11a) mRNA gb-BT046081.1- Salmo salar clone ssal-rgf-541-069 Ras-related protein Rab-11A putative mRNA complete cds	0		RAB11A
TC170965	5.57907e-06	5.51273e-05	2.31905						0		NM_001124601	Oncorhynchus mykiss differentially regulated trout protein 1 (LOC100136615) mRNA gb-AF281355.1- Oncorhynchus mykiss differentially regulated trout protein 1 mRNA complete cds	2e-79
TC166147	0.000335967	0.00167164	2.31853	PRSS23	ENSP00000280258	ENSG00000150687	PRSS23	protease, serine, 23 [Source:HGNC Symbol;Acc:14370]	2e-98		BT059750	Salmo salar clone ssal-rgf-503-341 Serine protease 23 precursor putative mRNA complete cds	0		PRSS23
TC162787	7.68411e-09	2.97208e-07	2.31769	DDX5	ENSP00000440276	ENSG00000108654	DDX5	DEAD (Asp-Glu-Ala-Asp) box helicase 5 [Source:HGNC Symbol;Acc:2746]	0		BT059556	Salmo salar clone ssal-rgf-516-259 Probable ATP-dependent RNA helicase DDX5 putative mRNA complete cds	0		DDX5
TC148223	4.76179e-07	7.55774e-06	2.31767	APOB	ENSP00000439731				4e-44		X81856	S.salar mRNA for apolipoprotein B	0		APOB
TC139145	3.56721e-13	2.24095e-10	2.31578	EIF3B	ENSP00000440882				1e-112		BT072738	Salmo salar clone ssal-rgf-538-304 Eukaryotic translation initiation factor 3 subunit B putative mRNA pseudogene cds	0		EIF3B
TC169223	1.4315e-10	1.51457e-08	2.31234	MR1	ENSP00000388504	ENSG00000153029	MR1	major histocompatibility complex, class I-related [Source:HGNC Symbol;Acc:4975]	4e-10		DQ091786	Oncorhynchus mykiss MHC class I alpha 1 antigen (Onmy-ZE) gene Onmy-ZE*0102 allele exon 2 and partial cds	1e-118		MR1
TC171563	2.21481e-07	4.13739e-06	2.30861	HNRNPA1	ENSP00000447782	ENSG00000135486	HNRNPA1	heterogeneous nuclear ribonucleoprotein A1 [Source:HGNC Symbol;Acc:5031]	2e-54		BT060407	Salmo salar clone ssal-rgh-519-111 Heterogeneous nuclear ribonucleoprotein A1 putative mRNA complete cds	0		HNRNPA1
TC134248	8.3375e-09	3.16508e-07	2.30734	MOSPD1	ENSP00000359815	ENSG00000101928	MOSPD1	motile sperm domain containing 1 [Source:HGNC Symbol;Acc:25235]	1e-66		BT075157	Osmerus mordax clone omor-rgc-504-030 Motile sperm domain-containing protein 1 putative mRNA complete cds	1e-131		MOSPD1
TC143292	2.85911e-13	1.95367e-10	2.30584	ACTR3	ENSP00000263238	ENSG00000115091	ACTR3	ARP3 actin-related protein 3 homolog (yeast) [Source:HGNC Symbol;Acc:170]	0		BT078934	Esox lucius clone eluc-evq-506-160 Actin-related protein 3 putative mRNA complete cds	0		ACTR3
TC135714	0.000469602	0.00221865	2.30545	PPIA	ENSP00000419425	ENSG00000196262	PPIA	peptidylprolyl isomerase A (cyclophilin A) [Source:HGNC Symbol;Acc:9253]	1e-80		NM_001146606	Salmo salar peptidylprolyl isomerase A (cyclophilin A) (ppia) mRNA gb-BT057659.1- Salmo salar clone ssal-rgb2-634-074 Peptidyl-prolyl cis-trans isomerase A putative mRNA complete cds	0		PPIA
TC144343	7.05463e-10	4.72749e-08	2.3041	PERP	ENSP00000397157	ENSG00000112378	PERP	PERP, TP53 apoptosis effector [Source:HGNC Symbol;Acc:17637]	1e-28		NM_001141720	Salmo salar PERP TP53 apoptosis effector (perp) mRNA gb-BT044829.1- Salmo salar clone ssal-rgf-505-001 p53 apoptosis effector related to PMP-22 putative mRNA complete cds	1e-156		PERP
TC172418	2.7219e-05	0.00020364	2.30338	SGMS1	ENSP00000354829	ENSG00000198964	SGMS1	sphingomyelin synthase 1 [Source:HGNC Symbol;Acc:29799]	1e-132		BC164501	Danio rerio zgc:154039 mRNA (cDNA clone MGC:191676 IMAGE:100059985) complete cds	8e-47		SGMS1
TC134681	1.70789e-11	3.41131e-09	2.30217	EIF4B	ENSP00000448365	ENSG00000063046	EIF4B	eukaryotic translation initiation factor 4B [Source:HGNC Symbol;Acc:3285]	6e-97		BT072661	Salmo salar clone ssal-rgf-535-163 Eukaryotic translation initiation factor 4B putative mRNA partial cds	0		EIF4B
TC167203	3.64406e-14	5.25676e-11	2.30213						0		not-annotated	not-annotated	not-annotated
TC144600	1.68057e-10	1.68702e-08	2.29854	CYR61	ENSP00000439678				2e-75		NM_001139977	Salmo salar CEF-10 (cef10) mRNA gb-BT044993.1- Salmo salar clone ssal-rgf-509-110 CEF-10 precursor putative mRNA complete cds	0		CYR61
TC147791	0.00013537	0.000778234	2.29768	UBE2D2	ENSP00000381718	ENSG00000131508	UBE2D2	ubiquitin-conjugating enzyme E2D 2 [Source:HGNC Symbol;Acc:12475]	1e-104		BT045035	Salmo salar clone ssal-rgf-510-148 Ubiquitin-conjugating enzyme E2 D2 putative mRNA complete cds	0		UBE2D2
TC160594	4.70298e-07	7.48031e-06	2.29433	ARG2	ENSP00000261783	ENSG00000081181	ARG2	arginase, type II [Source:HGNC Symbol;Acc:664]	3e-90		tpg-BK001404.1-	TPA_inf: Oncorhynchus mykiss arginase type IIb mRNA partial cds	0		ARG2
TC149708	1.95282e-07	3.74202e-06	2.29421						0		not-annotated	not-annotated	not-annotated
TC171460	1.64869e-10	1.66791e-08	2.29413	BCL2L14	ENSP00000379653	ENSG00000121380	BCL2L14	BCL2-like 14 (apoptosis facilitator) [Source:HGNC Symbol;Acc:16657]	1e-16		BT072239	Salmo salar clone ssal-rgf-518-009 Apoptosis facilitator Bcl-2-like protein 14 putative mRNA pseudogene cds	1e-155		BCL2L14
TC148948	3.71459e-10	3.01416e-08	2.28869	CNDP2	ENSP00000325548	ENSG00000133313	CNDP2	CNDP dipeptidase 2 (metallopeptidase M20 family) [Source:HGNC Symbol;Acc:24437]	1e-146		BT046056	Salmo salar clone ssal-rgf-540-171 Cytosolic non-specific dipeptidase putative mRNA complete cds	0		CNDP2
TC142099	5.43274e-07	8.38684e-06	2.28661	SLC25A22	ENSP00000437236	ENSG00000177542	SLC25A22	solute carrier family 25 (mitochondrial carrier: glutamate), member 22 [Source:HGNC Symbol;Acc:19954]	3e-76		BT072023	Salmo salar clone ssal-rgf-508-001 Mitochondrial glutamate carrier 1 putative mRNA pseudogene cds	0		SLC25A22
IMM 541	2.08251e-08	6.39683e-07	2.28607	TRIM25					5e-42		NM_001124337	Oncorhynchus mykiss VHSV-induced protein (LOC100136000) mRNA gb-AF483536.1- Oncorhynchus mykiss clone B32 VHSV-induced protein mRNA complete cds	0		TRIM25
TC137457	1.03197e-05	9.10607e-05	2.2829	RAB1A	ENSP00000387286	ENSG00000138069	RAB1A	RAB1A, member RAS oncogene family [Source:HGNC Symbol;Acc:9758]	1e-131		NM_001141323	Salmo salar RAB1A member RAS oncogene family (rab1a) mRNA gb-BT049120.1- Salmo salar clone ssal-evd-534-382 Ras-related protein Rab-1A putative mRNA complete cds	1e-119		RAB1A
TC149481	4.17367e-07	6.76208e-06	2.28078	SRSF11	ENSP00000378568	ENSG00000116754	SRSF11	serine/arginine-rich splicing factor 11 [Source:HGNC Symbol;Acc:10782]	1e-53		BT059784	Salmo salar clone ssal-rgf-521-151 Splicing factor arginine/serine-rich 11 putative mRNA complete cds	0		SRSF11
TC153695	0.000830228	0.00358943	2.2771						0		CU223764	Populus EST from leave	4e-70
TC155318	3.39082e-14	5.07958e-11	2.27692	CLIC4	ENSP00000436538	ENSG00000169504	CLIC4	chloride intracellular channel 4 [Source:HGNC Symbol;Acc:13518]	1e-156		NM_001141817	Salmo salar chloride intracellular channel 4 (clic4) nuclear gene encoding mitochondrial protein mRNA gb-BT046048.1- Salmo salar clone ssal-rgf-540-086 Chloride intracellular channel protein 4 putative mRNA complete cds	0		CLIC4
TC147743	0.00189478	0.00722113	2.27627	NDUFAB1	ENSP00000007516	ENSG00000004779	NDUFAB1	NADH dehydrogenase (ubiquinone) 1, alpha/beta subcomplex, 1, 8kDa [Source:HGNC Symbol;Acc:7694]	3e-52		BT057482	Salmo salar clone ssal-evd-534-063 Acyl carrier protein mitochondrial precursor putative mRNA complete cds	0		NDUFAB1
IMM 772	1.60407e-11	3.30567e-09	2.27611	HSPA8					0		AB196460	Oncorhynchus mykiss HSC70A mRNA for heat shock 70kDa protein 8 isoform a complete cds	0		HSPA8
TC133953	2.32749e-08	6.93068e-07	2.27531	FOSL2	ENSP00000264716	ENSG00000075426	FOSL2	FOS-like antigen 2 [Source:HGNC Symbol;Acc:3798]	4e-68		AC182751	Gasterosteus aculeatus clone VMRC26-154K14 complete sequence	8e-62		FOSL2
IMM 307	1.24829e-05	0.000106202	2.27097	TIMP3					2e-45		NM_001141843	Salmo salar Metalloproteinase inhibitor 3 (timp3) mRNA gb-BT047204.2- Salmo salar clone ssal-evf-516-362 Metalloproteinase inhibitor 3 precursor putative mRNA complete cds	0		TIMP3
TC146361	6.85194e-11	9.07743e-09	2.27053	PPP2R1A	ENSP00000324804	ENSG00000105568	PPP2R1A	protein phosphatase 2, regulatory subunit A, alpha [Source:HGNC Symbol;Acc:9302]	1e-133		BT072580	Salmo salar clone ssal-rgf-531-139 Serine/threonine-protein phosphatase 2A 65 kDa regulatory subunit A beta isoform putative mRNA partial cds	0		PPP2R1A
TC143611	1.32441e-06	1.72928e-05	2.26965	TRIM63	ENSP00000363390	ENSG00000158022	TRIM63	tripartite motif containing 63, E3 ubiquitin protein ligase [Source:HGNC Symbol;Acc:16007]	2e-78		NM_001197213	Oncorhynchus mykiss muscle RING finger 1 (LOC100505417) mRNA gb-HM357611.1- Oncorhynchus mykiss muscle RING finger 1 mRNA complete cds	0		TRIM63
TC157161	0.000585848	0.00268008	2.26818	LARP1	ENSP00000336721	ENSG00000155506	LARP1	La ribonucleoprotein domain family, member 1 [Source:HGNC Symbol;Acc:29531]	2e-79		GU130436	Gasterosteus aculeatus clone BAC CHORI215-217N05 genomic sequence	3e-38		LARP1
TC147356	0.000262492	0.00135955	2.26542	CLIC5	ENSP00000344165	ENSG00000112782	CLIC5	chloride intracellular channel 5 [Source:HGNC Symbol;Acc:13517]	4e-92		NM_001141833	Salmo salar chloride intracellular channel 5 (clic5) nuclear gene encoding mitochondrial protein mRNA gb-BT046660.1- Salmo salar clone ssal-evd-502-180 Chloride intracellular channel protein 5 putative mRNA complete cds	0		CLIC5
TC136996	3.03856e-07	5.26011e-06	2.2631	IDH1	ENSP00000390265	ENSG00000138413	IDH1	isocitrate dehydrogenase 1 (NADP+), soluble [Source:HGNC Symbol;Acc:5382]	0		BT028714	Gasterosteus aculeatus clone CNB287-B10 mRNA sequence	0		IDH1
TC169900	7.00496e-06	6.6046e-05	2.26232	VBP1	ENSP00000286428	ENSG00000155959	VBP1	von Hippel-Lindau binding protein 1 [Source:HGNC Symbol;Acc:12662]	2e-94		NM_001141006	Salmo salar Prefoldin subunit 3 (pfd3) mRNA gb-BT047875.1- Salmo salar clone ssal-evf-520-165 Prefoldin subunit 3 putative mRNA complete cds	0		VBP1
TC158919	0.000438246	0.00208849	2.26012	QARS	ENSP00000307567	ENSG00000172053	QARS	glutaminyl-tRNA synthetase [Source:HGNC Symbol;Acc:9751]	1e-114		XM_001510959	PREDICTED: Ornithorhynchus anatinus similar to LOC734179 protein (LOC100080102) partial mRNA	4e-32		QARS
TC158098	0.000229045	0.00121359	2.25745	RPL12	ENSP00000354739	ENSG00000197958	RPL12	ribosomal protein L12 [Source:HGNC Symbol;Acc:10302]	2e-76		BT043744	Salmo salar clone HM6_0646 ribosomal protein L12 (rpl12) mRNA complete cds	0		RPL12
TC166912	5.28924e-06	5.28639e-05	2.25492	GAPDHS	ENSP00000222286	ENSG00000105679	GAPDHS	glyceraldehyde-3-phosphate dehydrogenase, spermatogenic [Source:HGNC Symbol;Acc:24864]	5e-26		BT060378	Salmo salar clone ssal-rgh-517-363 Glyceraldehyde-3-phosphate dehydrogenase putative mRNA complete cds	1e-99		GAPDHS
TC168845	3.00253e-09	1.4227e-07	2.25456	PFKM	ENSP00000345771	ENSG00000152556	PFKM	phosphofructokinase, muscle [Source:HGNC Symbol;Acc:8877]	1e-155		BT026877	Gasterosteus aculeatus clone CFW79-F09 mRNA sequence	1e-104		PFKM
TC152080	2.79206e-13	1.95367e-10	2.25284	PACSIN3	ENSP00000440945	ENSG00000165912	PACSIN3	protein kinase C and casein kinase substrate in neurons 3 [Source:HGNC Symbol;Acc:8572]	5e-94		XM_692166	PREDICTED: Danio rerio similar to Protein kinase C and casein kinase substrate in neurons protein 1 (LOC568811) mRNA	8e-47		PACSIN3
TC168957	8.63303e-12	2.2567e-09	2.25251	SERBP1	ENSP00000360033	ENSG00000142864	SERBP1	SERPINE1 mRNA binding protein 1 [Source:HGNC Symbol;Acc:17860]	1e-47		BT044770	Salmo salar clone ssal-rgf-503-116 Plasminogen activator inhibitor 1 RNA-binding protein putative mRNA complete cds	0		SERBP1
TC152303	6.68215e-10	4.5342e-08	2.25016	CCT5	ENSP00000280326	ENSG00000150753	CCT5	chaperonin containing TCP1, subunit 5 (epsilon) [Source:HGNC Symbol;Acc:1618]	1e-93		NM_001173839	Salmo salar T-complex protein 1 subunit epsilon (tcpe) mRNA gb-BT059620.1- Salmo salar clone ssal-rgf-522-127 T-complex protein 1 subunit epsilon putative mRNA complete cds	0		CCT5
TC165207	1.64159e-06	2.0526e-05	2.24726	PSG8	ENSP00000292109				1e-05		not-annotated	not-annotated	not-annotated		PSG8
TC150986	3.21842e-08	8.90932e-07	2.24682	PDIA3	ENSP00000300289	ENSG00000167004	PDIA3	protein disulfide isomerase family A, member 3 [Source:HGNC Symbol;Acc:4606]	2e-95		BT058988	Salmo salar clone ssal-rgf-518-070 disulfide-isomerase A3 precursor putative mRNA complete cds	0		PDIA3
TC137295	4.13438e-10	3.2206e-08	2.24674	RND3	ENSP00000364886	ENSG00000115963	RND3	Rho family GTPase 3 [Source:HGNC Symbol;Acc:671]	1e-122		BT059585	Salmo salar clone ssal-rgf-516-299 Rho-related GTP-binding protein RhoE precursor putative mRNA complete cds	0		RND3
TC166081	4.48655e-10	3.39987e-08	2.24606	MVP	ENSP00000378760	ENSG00000013364	MVP	major vault protein [Source:HGNC Symbol;Acc:7531]	1e-111		NM_001173669	Salmo salar major vault protein (mvp) mRNA gb-BT059208.1- Salmo salar clone ssal-rgf-532-194 Major vault protein putative mRNA complete cds	0		MVP
TC142436	3.09592e-07	5.3261e-06	2.24539	PRSS27	ENSP00000306390	ENSG00000172382	PRSS27	protease, serine 27 [Source:HGNC Symbol;Acc:15475]	1e-61		BT079738	Esox lucius clone eluc-evq-533-150 Serine protease 27 precursor putative mRNA complete cds	1e-141		PRSS27
TC152648	1.29865e-11	2.95975e-09	2.24486	HARS	ENSP00000430063	ENSG00000170445	HARS	histidyl-tRNA synthetase [Source:HGNC Symbol;Acc:4816]	1e-126		BT071847	Salmo salar clone ssal-rgf-001-382 Histidyl-tRNA synthetase putative mRNA pseudogene cds	0		HARS
TC132867	1.75541e-08	5.54512e-07	2.24097	NFKBIA	ENSP00000216797	ENSG00000100906	NFKBIA	nuclear factor of kappa light polypeptide gene enhancer in B-cells inhibitor, alpha [Source:HGNC Symbol;Acc:7797]	1e-94		NM_001124368	Oncorhynchus mykiss inhibitor of nuclear factor kappa B alpha (LOC100136058) mRNA emb-AJ317969.1- Oncorhynchus mykiss mRNA for inhibitor of nuclear factor kappa B alpha (i kappa B alpha gene)	0		NFKBIA
TC142746	1.16553e-11	2.83253e-09	2.23892	NDRG3	ENSP00000345292	ENSG00000101079	NDRG3	NDRG family member 3 [Source:HGNC Symbol;Acc:14462]	1e-135		BT072295	Salmo salar clone ssal-rgf-520-080 NDRG3 putative mRNA partial cds	1e-163		NDRG3
TC164485	1.46759e-09	8.32237e-08	2.23693	FBP1	ENSP00000408025	ENSG00000165140	FBP1	fructose-1,6-bisphosphatase 1 [Source:HGNC Symbol;Acc:3606]	5e-47		JF430657	Epinephelus bruneus clone CL62_1 hypothetical protein mRNA partial cds	1e-63		FBP1
TC141713	9.14562e-06	8.23804e-05	2.23598	RHOA	ENSP00000400175	ENSG00000067560	RHOA	ras homolog family member A [Source:HGNC Symbol;Acc:667]	1e-137		BT045463	Salmo salar clone ssal-rgf-522-095 Transforming protein RhoA precursor putative mRNA complete cds	0		RHOA
TC132383	0.00198707	0.00750892	2.23557	HSPA8	ENSP00000227378	ENSG00000109971	HSPA8	heat shock 70kDa protein 8 [Source:HGNC Symbol;Acc:5241]	0		NM_001124745	Oncorhynchus mykiss heat shock protein 70b (hsp70b) mRNA dbj-AB176855.1- Oncorhynchus mykiss HSP70b mRNA for heat shock 70kDa protein complete cds	0		HSPA8
TC167238	2.35585e-11	4.30018e-09	2.23483	SRP72	ENSP00000342181	ENSG00000174780	SRP72	signal recognition particle 72kDa [Source:HGNC Symbol;Acc:11303]	1e-176		HQ206477	Perca flavescens clone Pf_221 signal recognition particle 72 kda protein (srp72) mRNA partial cds	9e-99		SRP72
TC139239	2.70241e-10	2.34655e-08	2.23397	ACADM	ENSP00000359878	ENSG00000117054	ACADM	acyl-CoA dehydrogenase, C-4 to C-12 straight chain [Source:HGNC Symbol;Acc:89]	1e-134		NM_001139636	Salmo salar acyl-Coenzyme A dehydrogenase C-4 to C-12 straight chain (acadm) nuclear gene encoding mitochondrial protein mRNA gb-BT043588.1- Salmo salar clone HM4_2827 acyl-Coenzyme A dehydrogenase C-4 to C-12 straight chain (acadm) mRNA complete cds	0		ACADM
TC152853	2.31458e-07	4.25693e-06	2.23155	PDIA6	ENSP00000438778	ENSG00000143870	PDIA6	protein disulfide isomerase family A, member 6 [Source:HGNC Symbol;Acc:30168]	1e-99		BT046102	Salmo salar clone ssal-rgf-541-252 disulfide-isomerase A6 precursor putative mRNA complete cds	0		PDIA6
IMM 1076	8.11667e-10	5.19107e-08	2.23142	STAT1					0		NM_001124707	Oncorhynchus mykiss signal transducer/activator of transcription (stat1-1) mRNA gb-U60331.1-OMU60331 Oncorhynchus mykiss signal transducer/activator of transcription Stat1 (rbtStat1-1) mRNA complete cds	0		STAT1
TC132438	5.16222e-08	1.28557e-06	2.23011	C4BPA	ENSP00000356037	ENSG00000123838	C4BPA	complement component 4 binding protein, alpha [Source:HGNC Symbol;Acc:1325]	4e-39		AJ620465	Oncorhynchus mykiss mRNA for complement receptor-like protein 1 splice variant 1	0		C4BPA
CUST_30_PI425348775	6.09974e-14	7.91929e-11	2.22925	PTGDR2	ENSP00000332812	ENSG00000183134	PTGDR2	prostaglandin D2 receptor 2 [Source:HGNC Symbol;Acc:4502]	2e-11		GPR44				PTGDR2
TC163255	2.61039e-07	4.66386e-06	2.22843	AGT	ENSP00000355627	ENSG00000135744	AGT	angiotensinogen (serpin peptidase inhibitor, clade A, member 8) [Source:HGNC Symbol;Acc:333]	9e-19		AJ579373	Oncorhynchus mykiss partial mRNA for angiotensinogen precursor (agt gene)	0		AGT
TC141329	2.89809e-08	8.19142e-07	2.22449	ATP5A1	ENSP00000282050	ENSG00000152234	ATP5A1	ATP synthase, H+ transporting, mitochondrial F1 complex, alpha subunit 1, cardiac muscle [Source:HGNC Symbol;Acc:823]	0		NM_001139660	Salmo salar ATP synthase H+ transporting mitochondrial F1 complex alpha subunit 1 cardiac muscle (atp5a1) nuclear gene encoding mitochondrial protein mRNA gb-BT043637.1- Salmo salar clone HM5_0660 ATP synthase H+ transporting mitochondrial F1 complex alpha subunit 1 (atp5a1) mRNA complete cds; nuclear gene for mitochondrial product	0		ATP5A1
TC167618	1.44703e-09	8.2639e-08	2.22418	DAP3	ENSP00000341692	ENSG00000132676	DAP3	death associated protein 3 [Source:HGNC Symbol;Acc:2673]	1e-176		BT044707	Salmo salar clone ssal-rgf-501-179 Mitochondrial 28S ribosomal protein S29 putative mRNA complete cds	4e-45		DAP3
TC145627	2.10529e-10	1.96169e-08	2.22376	SERPINA3	ENSP00000452246	ENSG00000196136	SERPINA3	serpin peptidase inhibitor, clade A (alpha-1 antiproteinase, antitrypsin), member 3 [Source:HGNC Symbol;Acc:16]	1e-24		BT075317	Osmerus mordax clone omor-eva-514-163 Corticosteroid-binding globulin precursor putative mRNA complete cds	1e-10		SERPINA3
TC151693	2.63174e-06	2.99981e-05	2.22345	CCNG1	ENSP00000377506	ENSG00000113328	CCNG1	cyclin G1 [Source:HGNC Symbol;Acc:1592]	4e-78		BT047997	Salmo salar clone ssal-evd-552-121 Cyclin-G1 putative mRNA complete cds	0		CCNG1
TC152851	1.63043e-06	2.04257e-05	2.22333						0		not-annotated	not-annotated	not-annotated
TC133284	4.55135e-08	1.16779e-06	2.22194	SELENBP1	ENSP00000408263	ENSG00000143416	SELENBP1	selenium binding protein 1 [Source:HGNC Symbol;Acc:10719]	1e-113		NM_001140173	Salmo salar Selenium-binding protein 1 (sbp1) mRNA gb-BT045366.1- Salmo salar clone ssal-rgf-519-179 Selenium-binding protein 1 putative mRNA complete cds	0		SELENBP1
TC136376	1.44439e-06	1.84997e-05	2.21942	GCDH	ENSP00000394872	ENSG00000105607	GCDH	glutaryl-CoA dehydrogenase [Source:HGNC Symbol;Acc:4189]	6e-84		BT045718	Salmo salar clone ssal-rgf-529-163 Glutaryl-CoA dehydrogenase mitochondrial precursor putative mRNA complete cds	8e-89		GCDH
TC164941	0.000189026	0.00103172	2.21924	HPR	ENSP00000349451	ENSG00000261701	HPR	haptoglobin-related protein [Source:HGNC Symbol;Acc:5156]	2e-06		AF281329	Oncorhynchus mykiss haptoglobin fragment 1 mRNA partial cds	9e-96		HPR
TC152618	1.63741e-05	0.00013331	2.21791						0		not-annotated	not-annotated	not-annotated
TC134650	1.11701e-12	5.17933e-10	2.21787	TP53	ENSP00000391478	ENSG00000141510	TP53	tumor protein p53 [Source:HGNC Symbol;Acc:11998]	7e-88		NM_001124692	Oncorhynchus mykiss tumor protein p53 (tp53) mRNA gb-M75145.1-SMOP53 S.irideus tumor suppressing protein (p53) gene complete cds	0		TP53
TC155597	0.000551234	0.00254264	2.2178	BPTF	ENSP00000343837	ENSG00000171634	BPTF	bromodomain PHD finger transcription factor [Source:HGNC Symbol;Acc:3581]	1e-168		XM_001920237	PREDICTED: Danio rerio wu:fc30e02 (wu:fc30e02) mRNA	4e-92		BPTF
TC136585	1.69664e-05	0.0001373	2.21754						0		not-annotated	not-annotated	not-annotated
TC142021	2.90923e-05	0.000215312	2.21665	PCBP2	ENSP00000390304	ENSG00000197111	PCBP2	poly(rC) binding protein 2 [Source:HGNC Symbol;Acc:8648]	1e-133		NM_001139909	Salmo salar poly(rC) binding protein 2 (pcbp2) mRNA gb-BT044861.1- Salmo salar clone ssal-rgf-505-362 PolyrC-binding protein 2 putative mRNA complete cds	1e-171		PCBP2
TC153494	2.38974e-10	2.16965e-08	2.21562	GLUD1	ENSP00000277865	ENSG00000148672	GLUD1	glutamate dehydrogenase 1 [Source:HGNC Symbol;Acc:4335]	1e-116		AJ419571	Oncorhynchus mykiss partial mRNA for glutamate dehydrogenase (gdh2 gene)	0		GLUD1
TC169965	1.68106e-08	5.38515e-07	2.21542	ACTB	ENSP00000440549				3e-25		NM_001124235	Oncorhynchus mykiss actin beta (actb) mRNA dbj-AB196465.1- Oncorhynchus mykiss ACTB mRNA for actin beta complete cds	1e-71		ACTB
TC134328	1.34991e-05	0.000113681	2.21503	TMEM43	ENSP00000303992	ENSG00000170876	TMEM43	transmembrane protein 43 [Source:HGNC Symbol;Acc:28472]	1e-138		NM_001173744	Salmo salar Transmembrane protein 43 (tmm43) mRNA gb-BT059395.1- Salmo salar clone ssal-rgf-502-301 Transmembrane protein 43 putative mRNA complete cds	0		TMEM43
IMM 140	1.02396e-07	2.23301e-06	2.21486	KLF6					5e-41		BT049640	Salmo salar clone ssal-eve-543-224 Krueppel-like factor 6 putative mRNA complete cds	0		KLF6
TC160724	1.52205e-10	1.59361e-08	2.21298	PRKCSH	ENSP00000252455	ENSG00000130175	PRKCSH	protein kinase C substrate 80K-H [Source:HGNC Symbol;Acc:9411]	0		BT027602	Gasterosteus aculeatus clone CGX58-H07 mRNA sequence	4e-68		PRKCSH
IMM 769	6.48521e-09	2.57485e-07	2.21134	HSPA8					0		NM_001124228	Oncorhynchus mykiss heat shock protein 70a (hsp70a) mRNA dbj-AB176854.1- Oncorhynchus mykiss HSP70a mRNA for heat shock 70kDa protein complete cds	0		HSPA8
TC160829	5.72947e-08	1.39735e-06	2.20588	CTSA	ENSP00000191018	ENSG00000064601	CTSA	cathepsin A [Source:HGNC Symbol;Acc:9251]	1e-151		GQ910767	Oncorhynchus keta clone Oke079.U1014 genomic sequence	9e-69		CTSA
TC138771	1.68887e-05	0.000136813	2.20321	ENDOU	ENSP00000445004	ENSG00000111405	ENDOU	endonuclease, polyU-specific [Source:HGNC Symbol;Acc:14369]	1e-39		BC139578	Danio rerio si:dkey-222f8.3 mRNA (cDNA clone MGC:162382 IMAGE:7154547) complete cds	5e-19		ENDOU
TC162975	2.21197e-06	2.60442e-05	2.20209	UCHL5	ENSP00000356425	ENSG00000116750	UCHL5	ubiquitin carboxyl-terminal hydrolase L5 [Source:HGNC Symbol;Acc:19678]	0		BT072576	Salmo salar clone ssal-rgf-531-075 Ubiquitin carboxyl-terminal hydrolase isozyme L5 putative mRNA pseudogene cds	2e-20		UCHL5
TC142370	4.14718e-05	0.000288476	2.19949	ZG16	ENSP00000383563	ENSG00000174992	ZG16	zymogen granule protein 16 homolog (rat) [Source:HGNC Symbol;Acc:30961]	5e-16		BT075773	Caligus rogercresseyi clone crog-evp-519-176 Zymogen granule membrane protein 16 precursor putative mRNA complete cds	1e-142		ZG16
TC133142	1.56327e-06	1.97496e-05	2.19928	AKIRIN1	ENSP00000392678	ENSG00000174574	AKIRIN1	akirin 1 [Source:HGNC Symbol;Acc:25744]	3e-57		NM_001195162	Oncorhynchus mykiss akirin 1(1b) (LOC100499584) mRNA gb-GQ247781.1- Oncorhynchus mykiss akirin 1(1b) mRNA complete cds	0		AKIRIN1
TC140025	6.18971e-11	8.4001e-09	2.19823	HNRNPK	ENSP00000409456	ENSG00000165119	HNRNPK	heterogeneous nuclear ribonucleoprotein K [Source:HGNC Symbol;Acc:5044]	1e-109		BT044824	Salmo salar clone ssal-rgf-504-318 Heterogeneous nuclear ribonucleoprotein K putative mRNA complete cds	0		HNRNPK
TC162404	9.30029e-08	2.05233e-06	2.1975	FETUB	ENSP00000265029	ENSG00000090512	FETUB	fetuin B [Source:HGNC Symbol;Acc:3658]	2e-48		not-annotated	not-annotated	not-annotated		FETUB
TC165091	8.14498e-06	7.48381e-05	2.19728	SAA2	ENSP00000436126	ENSG00000134339	SAA2	serum amyloid A2 [Source:HGNC Symbol;Acc:10514]	7e-37		NM_001124436	Oncorhynchus mykiss serum amyloid A (saa) mRNA emb-AM422446.1- Oncorhynchus mykiss mRNA for serum amyloid A (saa gene)	0		SAA2
IMM 448	5.33937e-09	2.23376e-07	2.19673	C4BPA					5e-39		AJ620465	Oncorhynchus mykiss mRNA for complement receptor-like protein 1 splice variant 1	0		C4BPA
TC153477	0.000153459	0.000864488	2.19553	HPN	ENSP00000376060	ENSG00000105707	HPN	hepsin [Source:HGNC Symbol;Acc:5155]	2e-27		not-annotated	not-annotated	not-annotated		HPN
TC170191	5.83766e-13	3.29523e-10	2.19552	ZNF664	ENSP00000444775				2e-35		NM_001140338	Salmo salar Zinc finger protein 214 (zn214) mRNA gb-BT045674.1- Salmo salar clone ssal-rgf-528-184 Zinc finger protein 214 putative mRNA complete cds	0		ZNF664
TC167879	3.52277e-10	2.88859e-08	2.1949	C20orf7	ENSP00000440021				1e-05		NM_001173879	Salmo salar phosphoethanolamine N-methyltransferase 3 (peam3) mRNA gb-BT059732.1- Salmo salar clone ssal-rgf-506-112 phosphoethanolamine N-methyltransferase 3 putative mRNA complete cds	0		C20orf7
TC162848	5.6762e-15	2.00984e-11	2.19402	ZNF622	ENSP00000310042	ENSG00000173545	ZNF622	zinc finger protein 622 [Source:HGNC Symbol;Acc:30958]	2e-65		NM_001139823	Salmo salar Zinc finger protein 622 (zn622) mRNA gb-BT044726.1- Salmo salar clone ssal-rgf-502-008 Zinc finger protein 622 putative mRNA complete cds	0		ZNF622
TC160711	6.99254e-11	9.19524e-09	2.19343	PYGM	ENSP00000164139	ENSG00000068976	PYGM	phosphorylase, glycogen, muscle [Source:HGNC Symbol;Acc:9726]	0		NM_001139650	Salmo salar phosphorylase glycogen (muscle) A (pygma) mRNA gb-BT043614.1- Salmo salar clone HM4_3578 glycogen phosphorylase (pygma) mRNA complete cds	0		PYGM
TC139970	2.13673e-05	0.000166148	2.1932	CLIC5	ENSP00000439195	ENSG00000112782	CLIC5	chloride intracellular channel 5 [Source:HGNC Symbol;Acc:13517]	1e-72		NM_001141833	Salmo salar chloride intracellular channel 5 (clic5) nuclear gene encoding mitochondrial protein mRNA gb-BT046660.1- Salmo salar clone ssal-evd-502-180 Chloride intracellular channel protein 5 putative mRNA complete cds	0		CLIC5
TC147113	0.000208676	0.00112075	2.19077	H1F0	ENSP00000438438				2e-33		BT074263	Oncorhynchus mykiss clone omyk-evo-505-320 Histone H5A putative mRNA complete cds	0		H1F0
TC146193	2.46968e-12	8.58854e-10	2.19044	NT5DC2	ENSP00000406933	ENSG00000168268	NT5DC2	5'-nucleotidase domain containing 2 [Source:HGNC Symbol;Acc:25717]	1e-150		BT072307	Salmo salar clone ssal-rgf-520-296 5-nucleotidase domain-containing protein 2 putative mRNA partial cds	0		NT5DC2
TC142336	2.47373e-07	4.48554e-06	2.19034	HP1BP3	ENSP00000312625	ENSG00000127483	HP1BP3	heterochromatin protein 1, binding protein 3 [Source:HGNC Symbol;Acc:24973]	2e-75		BT045030	Salmo salar clone ssal-rgf-510-110 Histone H1-beta late embryonic putative mRNA complete cds	0		HP1BP3
TC156485	9.87373e-14	1.09704e-10	2.18896	TXNRD3	ENSP00000429584	ENSG00000197763	TXNRD3	thioredoxin reductase 3 [Source:HGNC Symbol;Acc:20667]	6e-84		BT072601	Salmo salar clone ssal-rgf-532-043 Thioredoxin reductase 1 cytoplasmic putative mRNA pseudogene cds	6e-52		TXNRD3
TC143995	2.10934e-08	6.46394e-07	2.18512	ANGPTL7	ENSP00000366015	ENSG00000171819	ANGPTL7	angiopoietin-like 7 [Source:HGNC Symbol;Acc:24078]	8e-84		BT027676	Gasterosteus aculeatus clone CGX83-B03 mRNA sequence	8e-55		ANGPTL7
TC134502	3.71289e-07	6.13574e-06	2.18507	HSP90AB1	ENSP00000360609	ENSG00000096384	HSP90AB1	heat shock protein 90kDa alpha (cytosolic), class B member 1 [Source:HGNC Symbol;Acc:5258]	1e-114		DQ217417	Oreochromis mossambicus heat shock 90kDa protein 1 beta isoform a mRNA partial cds	0		HSP90AB1
TC166236	3.26634e-06	3.58874e-05	2.18345	SRSF5	ENSP00000451088	ENSG00000100650	SRSF5	serine/arginine-rich splicing factor 5 [Source:HGNC Symbol;Acc:10787]	5e-74		BT059273	Salmo salar clone ssal-rgf-537-370 Splicing factor arginine/serine-rich 5 putative mRNA complete cds	0		SRSF5
TC164773	3.51452e-06	3.80205e-05	2.18334	CYP24A1	ENSP00000379285	ENSG00000019186	CYP24A1	cytochrome P450, family 24, subfamily A, polypeptide 1 [Source:HGNC Symbol;Acc:2602]	9e-58		AY526907	Oncorhynchus mykiss 25-hydroxyvitamin D3 24-hydroxylase mRNA partial cds	0		CYP24A1
IMM 90	4.36736e-15	1.70104e-11	2.18155	2007-09-01					0		NM_001140131	Salmo salar Septin-7 (sept7) mRNA gb-BT045292.1- Salmo salar clone ssal-rgf-517-288 Septin-7 putative mRNA complete cds	0		SEPT7
IMM 19	1.30968e-08	4.4629e-07	2.17936	APOE					4e-25		NM_001124346	Oncorhynchus mykiss apolipoprotein E (apoe) mRNA emb-AJ132620.1- Oncorhynchus mykiss mRNA for apolipoprotein E	0		APOE
TC138205	3.87895e-11	5.97159e-09	2.17932	ALAS1	ENSP00000418779	ENSG00000023330	ALAS1	aminolevulinate, delta-, synthase 1 [Source:HGNC Symbol;Acc:396]	0		BT045241	Salmo salar clone ssal-rgf-516-072 5-aminolevulinate synthase nonspecific mitochondrial precursor putative mRNA complete cds	0		ALAS1
TC132681	0.000325368	0.00162601	2.17652	GPX4	ENSP00000346103	ENSG00000167468	GPX4	glutathione peroxidase 4 [Source:HGNC Symbol;Acc:4556]	9e-81		EF452498	Thunnus maccoyii phospholipid hydroperoxide glutathione peroxidase mRNA complete cds	1e-136		GPX4
IMM 39	4.94541e-05	0.000334873	2.17651	CLEC4E					1e-18		NM_001160495	Oncorhynchus mykiss C type lectin receptor B (LOC100301666) mRNA gb-FJ607865.1- Oncorhynchus mykiss C type lectin receptor B mRNA complete cds	0		CLEC4E
TC154463	7.89158e-09	3.02529e-07	2.17188	DPYSL3	ENSP00000381526	ENSG00000113657	DPYSL3	dihydropyrimidinase-like 3 [Source:HGNC Symbol;Acc:3015]	1e-115		NM_001140393	Salmo salar Dihydropyrimidinase-related protein 3 (dpyl3) mRNA gb-BT045781.1- Salmo salar clone ssal-rgf-531-061 Dihydropyrimidinase-related protein 3 putative mRNA complete cds	0		DPYSL3
TC170584	2.20861e-08	6.67882e-07	2.17122						0		not-annotated	not-annotated	not-annotated
IMM 697	1.03764e-05	9.13954e-05	2.16797	CD209					0		BT046430	Salmo salar clone ssal-eve-502-259 CD209 antigen-like protein E putative mRNA complete cds	0		CD209
TC167721	0.000301064	0.00152485	2.16747	PRR21	ENSP00000386166	ENSG00000221961	PRR21	proline rich 21 [Source:HGNC Symbol;Acc:33866]	3e-05		BT043857	Salmo salar clone HM5_2366 proteasome (prosome macropain) 26S subunit non-ATPase 13 mRNA complete cds	5e-84		PRR21
TC158495	1.62085e-08	5.24776e-07	2.16645	METAP2	ENSP00000448614	ENSG00000111142	METAP2	methionyl aminopeptidase 2 [Source:HGNC Symbol;Acc:16672]	0		BT072460	Salmo salar clone ssal-rgf-526-141 Methionine aminopeptidase 2 putative mRNA partial cds	0		METAP2
TC164381	1.38274e-11	3.07604e-09	2.16522	YWHAE	ENSP00000264335	ENSG00000108953	YWHAE	tyrosine 3-monooxygenase/tryptophan 5-monooxygenase activation protein, epsilon polypeptide [Source:HGNC Symbol;Acc:12851]	3e-58		BT045507	Salmo salar clone ssal-rgf-523-227 14-3-3 protein epsilon putative mRNA complete cds	0		YWHAE
TC145103	2.2962e-07	4.23497e-06	2.16385	CTSB	ENSP00000415889	ENSG00000164733	CTSB	cathepsin B [Source:HGNC Symbol;Acc:2527]	9e-95		BT059015	Salmo salar clone ssal-rgf-520-177 Cathepsin B precursor putative mRNA complete cds	0		CTSB
TC156038	5.56197e-13	3.18578e-10	2.16176	RAC1	ENSP00000258737	ENSG00000136238	RAC1	ras-related C3 botulinum toxin substrate 1 (rho family, small GTP binding protein Rac1) [Source:HGNC Symbol;Acc:9801]	1e-128		BT044876	Salmo salar clone ssal-rgf-506-106 Ras-related C3 botulinum toxin substrate 1 precursor putative mRNA complete cds	0		RAC1
TC159381	5.93038e-11	8.24122e-09	2.16153	ENO1	ENSP00000234590	ENSG00000074800	ENO1	enolase 1, (alpha) [Source:HGNC Symbol;Acc:3350]	0		NM_001139894	Salmo salar Alpha-enolase (enoa) mRNA gb-BT044834.1- Salmo salar clone ssal-rgf-505-072 Alpha-enolase putative mRNA complete cds	0		ENO1
TC134274	2.3978e-08	7.07514e-07	2.16103	KRT18	ENSP00000373489	ENSG00000111057	KRT18	keratin 18 [Source:HGNC Symbol;Acc:6430]	1e-127		NM_001124724	Oncorhynchus mykiss K18 simple type I keratin (LOC100136778) mRNA emb-Y14289.1- Oncorhynchus mykiss mRNA for K18 simple type I keratin	0		KRT18
TC154937	1.15264e-10	1.28269e-08	2.16064	ITM2B	ENSP00000367828	ENSG00000136156	ITM2B	integral membrane protein 2B [Source:HGNC Symbol;Acc:6174]	1e-110		BT045039	Salmo salar clone ssal-rgf-510-157 Integral membrane protein 2B putative mRNA complete cds	0		ITM2B
TC146518	1.49166e-11	3.14047e-09	2.16061						0		CR679626	Tetraodon nigroviridis full-length cDNA	2e-61
TC152512	8.24232e-12	2.18257e-09	2.16028	EWSR1	ENSP00000331699	ENSG00000182944	EWSR1	Ewing sarcoma breakpoint region 1 [Source:HGNC Symbol;Acc:3508]	3e-36		BT072306	Salmo salar clone ssal-rgf-520-290 RNA-binding protein EWS putative mRNA pseudogene cds	1e-155		EWSR1
TC146689	6.45943e-12	1.86362e-09	2.15974	NFKBIE	ENSP00000275015	ENSG00000146232	NFKBIE	nuclear factor of kappa light polypeptide gene enhancer in B-cells inhibitor, epsilon [Source:HGNC Symbol;Acc:7799]	3e-67		BT059477	Salmo salar clone ssal-rgf-534-241 NF-kappa-B inhibitor epsilon putative mRNA complete cds	0		NFKBIE
TC134528	7.18163e-05	0.000458252	2.15938	GH					0		AB001865	Coregonus lavaretus DNA for growth hormone complete cds	3e-26		GH
TC155188	8.19931e-14	1.01882e-10	2.15913	NUCKS1	ENSP00000356110	ENSG00000069275	NUCKS1	nuclear casein kinase and cyclin-dependent kinase substrate 1 [Source:HGNC Symbol;Acc:29923]	1e-14		NM_001140155	Salmo salar Nuclear ubiquitous casein and cyclin-dependent kinases substrate (nucks) mRNA gb-BT045338.1- Salmo salar clone ssal-rgf-518-287 Nuclear ubiquitous casein and cyclin-dependent kinases substrate putative mRNA complete cds	0		NUCKS1
TC150197	1.93525e-05	0.000153048	2.15765	POLG2	ENSP00000442563	ENSG00000256525	POLG2	polymerase (DNA directed), gamma 2, accessory subunit [Source:HGNC Symbol;Acc:9180]	2e-74		EU025706	Salmo salar homeobox protein HoxB9aa (HoxB9aa) homeobox protein HoxB8aa (HoxB8aa) homeobox protein HoxB7aa (HoxB7aa) homeobox protein HoxB6aa (HoxB6aa) homeobox protein HoxB5aa (HoxB5aa) homeobox protein HoxB4aa (HoxB4aa) homeobox protein HoxB3aa (HoxB3aa) homeobox protein HoxB2aa (HoxB2aa) and homeobox protein HoxB1aa (HoxB1aa) genes complete cds	9e-09		POLG2
TC150539	3.63269e-08	9.79168e-07	2.15367	ERP44	ENSP00000262455	ENSG00000023318	ERP44	endoplasmic reticulum protein 44 [Source:HGNC Symbol;Acc:18311]	1e-132		BC066767	Danio rerio thioredoxin domain containing 4 (endoplasmic reticulum) mRNA (cDNA clone IMAGE:5916172) partial cds	4e-38		ERP44
TC139286	0.000974533	0.00411325	2.15316	CAPG	ENSP00000398232	ENSG00000042493	CAPG	capping protein (actin filament), gelsolin-like [Source:HGNC Symbol;Acc:1474]	8e-89		BT074440	Osmerus mordax clone omor-rgc-511-174 Macrophage capping protein putative mRNA complete cds	1e-168		CAPG
IMM 126	0.000593774	0.00270966	2.15308	CFB					2e-39		NM_001124201	Oncorhynchus mykiss complement factor B/C2-B (bfc2-b) mRNA dbj-AB044939.1- Oncorhynchus mykiss mRNA for complement factor B/C2-B complete cds	0		CFB
TC133673	0.000487577	0.00228858	2.15295	KPNA7	ENSP00000330878	ENSG00000185467	KPNA7	karyopherin alpha 7 (importin alpha 8) [Source:HGNC Symbol;Acc:21839]	1e-115		AB212971	Pagrus major imp alpha mRNA for importin alpha complete cds	1e-35		KPNA7
TC171815	7.86978e-08	1.79567e-06	2.15092	SMOX	ENSP00000368773	ENSG00000088826	SMOX	spermine oxidase [Source:HGNC Symbol;Acc:15862]	1e-173		BC066413	Danio rerio spermine oxidase mRNA (cDNA clone MGC:77167 IMAGE:6961486) complete cds	1e-116		SMOX
TC162099	6.75451e-06	6.40413e-05	2.15021						0		NM_001124601	Oncorhynchus mykiss differentially regulated trout protein 1 (LOC100136615) mRNA gb-AF281355.1- Oncorhynchus mykiss differentially regulated trout protein 1 mRNA complete cds	1e-178
TC159151	1.20894e-07	2.53807e-06	2.14981	DHRS13	ENSP00000368173	ENSG00000167536	DHRS13	dehydrogenase/reductase (SDR family) member 13 [Source:HGNC Symbol;Acc:28326]	6e-93		BT056709	Salmo salar clone ssal-rgb2-575-286 Dehydrogenase/reductase SDR family member 13 precursor putative mRNA complete cds	0		DHRS13
TC147882	1.4498e-06	1.85629e-05	2.14842	PFKM	ENSP00000378656	ENSG00000152556	PFKM	phosphofructokinase, muscle [Source:HGNC Symbol;Acc:8877]	1e-109		NM_204223	Gallus gallus phosphofructokinase muscle (PFKM) mRNA dbj-AB061205.1- Gallus gallus pfk mRNA for 6-phosphofructokinase complete cds	8e-36		PFKM
TC167678	0.000232858	0.00123088	2.14807	GFAP	ENSP00000408009				1e-106		AY170626	Oncorhynchus mykiss glial fibrillary acidic protein mRNA partial cds	1e-155		GFAP
TC134469	5.90567e-06	5.76925e-05	2.14802	GAPDHS	ENSP00000222286	ENSG00000105679	GAPDHS	glyceraldehyde-3-phosphate dehydrogenase, spermatogenic [Source:HGNC Symbol;Acc:24864]	1e-144		NM_001124246	Oncorhynchus mykiss glyceraldehyde-3-phosphate dehydrogenase (gapdh) mRNA gb-AF027130.1-AF027130 Oncorhynchus mykiss glyceraldehyde-3-phosphate dehydrogenase (GAPDH) mRNA complete cds	0		GAPDHS
TC142112	0.000709547	0.00314512	2.14681	MRPL38	ENSP00000308275	ENSG00000204316	MRPL38	mitochondrial ribosomal protein L38 [Source:HGNC Symbol;Acc:14033]	1e-152		BT072740	Salmo salar clone ssal-rgf-538-335 General transcription factor II-I repeat domain-containing protein 2B putative mRNA partial cds	1e-57		MRPL38
TC161462	4.95679e-05	0.000335468	2.14644	SIN3B	ENSP00000248054	ENSG00000127511	SIN3B	SIN3 transcription regulator homolog B (yeast) [Source:HGNC Symbol;Acc:19354]	7e-38		BC171498	Danio rerio SIN3 homolog B transcription regulator (yeast) mRNA (cDNA clone MGC:198225 IMAGE:9039214) complete cds	1e-59		SIN3B
TC143461	8.65178e-11	1.04006e-08	2.14638	MFAP2	ENSP00000417029	ENSG00000117122	MFAP2	microfibrillar-associated protein 2 [Source:HGNC Symbol;Acc:7033]	2e-48		BT125494	Salmo salar clone ssal-eve-524-372 Microfibrillar-associated protein 2 precursor putative mRNA complete cds	0		MFAP2
TC155063	1.24778e-10	1.36516e-08	2.1427	MMP2	ENSP00000219070	ENSG00000087245	MMP2	matrix metallopeptidase 2 (gelatinase A, 72kDa gelatinase, 72kDa type IV collagenase) [Source:HGNC Symbol;Acc:7166]	0		NM_001124189	Oncorhynchus mykiss matrix metalloproteinase-2 (LOC100135793) mRNA dbj-AB021698.1- Oncorhynchus mykiss mRNA for matrix metalloproteinase-2 complete cds	0		MMP2
TC141052	4.78333e-07	7.57034e-06	2.14254	PSMF1	ENSP00000246015	ENSG00000125818	PSMF1	proteasome (prosome, macropain) inhibitor subunit 1 (PI31) [Source:HGNC Symbol;Acc:9571]	7e-85		NM_001139670	Salmo salar proteasome (prosome macropain) inhibitor subunit 1 (psmf1) mRNA gb-BT043663.1- Salmo salar clone HM5_1345 proteasome (prosome macropain) inhibitor subunit 1 (psmf1) mRNA complete cds	0		PSMF1
TC146145	1.07493e-07	2.31056e-06	2.13846	RAB7A	ENSP00000265062	ENSG00000075785	RAB7A	RAB7A, member RAS oncogene family [Source:HGNC Symbol;Acc:9788]	1e-106		BT045609	Salmo salar clone ssal-rgf-526-175 Ras-related protein Rab-7a putative mRNA complete cds	0		RAB7A
TC162804	2.62644e-05	0.00019779	2.13633	CLEC4E	ENSP00000299663	ENSG00000166523	CLEC4E	C-type lectin domain family 4, member E [Source:HGNC Symbol;Acc:14555]	8e-23		NM_001124633	Oncorhynchus mykiss CD209 molecule (cd209) mRNA gb-AY593994.1- Oncorhynchus mykiss CD209-like protein (CD209) mRNA complete cds	0		CLEC4E
TC165212	1.14481e-11	2.82211e-09	2.13631	GNB1	ENSP00000367869	ENSG00000078369	GNB1	guanine nucleotide binding protein (G protein), beta polypeptide 1 [Source:HGNC Symbol;Acc:4396]	0		XM_002197246	PREDICTED: Taeniopygia guttata hypothetical protein LOC100223077 (LOC100223077) mRNA	1e-172		GNB1
TC139211	5.32614e-09	2.23062e-07	2.1363	MMADHC	ENSP00000389060	ENSG00000168288	MMADHC	methylmalonic aciduria (cobalamin deficiency) cblD type, with homocystinuria [Source:HGNC Symbol;Acc:25221]	8e-68		NM_001139665	Salmo salar mammary gland protein-like (LOC100194579) mRNA gb-BT043646.1- Salmo salar clone HM5_0859 mammary gland protein-like mRNA complete cds	0		MMADHC
TC164168	1.22246e-08	4.21358e-07	2.1362	SDHA	ENSP00000264932	ENSG00000073578	SDHA	succinate dehydrogenase complex, subunit A, flavoprotein (Fp) [Source:HGNC Symbol;Acc:10680]	3e-53		NM_001139616	Salmo salar succinate dehydrogenase complex subunit A flavoprotein (Fp) (sdha) nuclear gene encoding mitochondrial protein mRNA gb-BT043557.1- Salmo salar clone HM4_2244 succinate dehydrogenase complex subunit A flavoprotein (sdha) mRNA complete cds	0		SDHA
TC168178	2.10227e-05	0.000164124	2.13599	HSPA5	ENSP00000324173	ENSG00000044574	HSPA5	heat shock 70kDa protein 5 (glucose-regulated protein, 78kDa) [Source:HGNC Symbol;Acc:5238]	0		AB196459	Oncorhynchus mykiss GRP78 mRNA for glucose-regulated protein 78kDa partial cds	0		HSPA5
TC145055	2.08799e-11	3.94782e-09	2.13449	PRPF31	ENSP00000324122	ENSG00000105618	PRPF31	PRP31 pre-mRNA processing factor 31 homolog (S. cerevisiae) [Source:HGNC Symbol;Acc:15446]	0		NM_001173871	Salmo salar U4/U6 small nuclear ribonucleoprotein Prp31 (prp31) mRNA gb-BT059715.1- Salmo salar clone ssal-rgf-541-041 U4/U6 small nuclear ribonucleoprotein Prp31 putative mRNA complete cds	0		PRPF31
TC143240	0.0018965	0.00722557	2.13267	MSRA	ENSP00000313921	ENSG00000175806	MSRA	methionine sulfoxide reductase A [Source:HGNC Symbol;Acc:7377]	1e-108		BT073595	Oncorhynchus mykiss clone omyk-evn-503-213 Peptide methionine sulfoxide reductase putative mRNA complete cds	0		MSRA
TC152134	2.99394e-06	3.33665e-05	2.13193	MARCKSL1	ENSP00000362638	ENSG00000175130	MARCKSL1	MARCKS-like 1 [Source:HGNC Symbol;Acc:7142]	8e-12		DQ207960	Paralichthys olivaceus microsatellite OF102 sequence	7e-30		MARCKSL1
TC158325	9.80886e-05	0.000595615	2.13189						0		not-annotated	not-annotated	not-annotated
TC154054	7.17023e-05	0.000457675	2.1311	RTL1	ENSP00000435342	ENSG00000254656	RTL1	retrotransposon-like 1 [Source:HGNC Symbol;Acc:14665]	2e-59		GU129140	Salmo salar IgH locus B genomic sequence	0		RTL1
TC146890	5.69e-11	8.0589e-09	2.13062	SDCBP	ENSP00000428184	ENSG00000137575	SDCBP	syndecan binding protein (syntenin) [Source:HGNC Symbol;Acc:10662]	7e-67		BT058986	Salmo salar clone ssal-rgf-517-371 Syntenin-1 putative mRNA complete cds	0		SDCBP
TC152607	3.49418e-12	1.14822e-09	2.12628	PNN	ENSP00000216832	ENSG00000100941	PNN	pinin, desmosome associated protein [Source:HGNC Symbol;Acc:9162]	2e-85		BT072301	Salmo salar clone ssal-rgf-520-187 Pinin putative mRNA partial cds	0		PNN
TC143454	1.62613e-10	1.64938e-08	2.126	ACTG1	ENSP00000331514	ENSG00000184009	ACTG1	actin, gamma 1 [Source:HGNC Symbol;Acc:144]	0		AJ438158	Oncorhynchus mykiss mRNA for beta-actin (B-actin gene)	0		ACTG1
IMM 495	1.82545e-13	1.55e-10	2.12483	DDX18					0		NM_001124521	Oncorhynchus mykiss myc-regulated DEAD box protein (LOC100136257) mRNA gb-AY614597.1- Oncorhynchus mykiss myc-regulated DEAD box protein mRNA complete cds	0		DDX18
TC161139	1.02464e-07	2.23301e-06	2.1226	P4HB	ENSP00000388117	ENSG00000185624	P4HB	prolyl 4-hydroxylase, beta polypeptide [Source:HGNC Symbol;Acc:8548]	7e-86		BT072340	Salmo salar clone ssal-rgf-521-377 disulfide-isomerase precursor putative mRNA partial cds	0		P4HB
IMM 119	0.00132627	0.00534117	2.1207	F10					3e-27		CR725571	Tetraodon nigroviridis full-length cDNA	1e-12		F10
TC158415	1.3187e-08	4.47795e-07	2.12051	HNRNPR	ENSP00000304405	ENSG00000125944	HNRNPR	heterogeneous nuclear ribonucleoprotein R [Source:HGNC Symbol;Acc:5047]	1e-110		BT059224	Salmo salar clone ssal-rgf-534-311 Heterogeneous nuclear ribonucleoprotein R putative mRNA complete cds	0		HNRNPR
TC136218	1.12067e-05	9.74309e-05	2.12026	RND3	ENSP00000364886	ENSG00000115963	RND3	Rho family GTPase 3 [Source:HGNC Symbol;Acc:671]	1e-136		BT059585	Salmo salar clone ssal-rgf-516-299 Rho-related GTP-binding protein RhoE precursor putative mRNA complete cds	0		RND3
TC148737	1.23724e-11	2.88558e-09	2.11938	CSNK2A1	ENSP00000383086	ENSG00000101266	CSNK2A1	casein kinase 2, alpha 1 polypeptide [Source:HGNC Symbol;Acc:2457]	0		BT057020	Salmo salar clone ssal-rgb2-612-009 Casein kinase II subunit alpha putative mRNA complete cds	0		CSNK2A1
TC161184	0.000368308	0.00180353	2.11836	CAB39	ENSP00000386642	ENSG00000135932	CAB39	calcium binding protein 39 [Source:HGNC Symbol;Acc:20292]	2e-81		BC164384	Danio rerio calcium binding protein 39 mRNA (cDNA clone MGC:191559 IMAGE:100059868) complete cds	4e-66		CAB39
TC147199	6.07835e-11	8.30687e-09	2.11798	SDHA	ENSP00000426514	ENSG00000073578	SDHA	succinate dehydrogenase complex, subunit A, flavoprotein (Fp) [Source:HGNC Symbol;Acc:10680]	0		BT072114	Salmo salar clone ssal-rgf-512-098 Succinate dehydrogenase flavoprotein subunit A mitochondrial precursor putative mRNA pseudogene cds	0		SDHA
TC146506	4.97264e-05	0.000336307	2.11611	SNRPN	ENSP00000382970	ENSG00000128739	SNRPN	small nuclear ribonucleoprotein polypeptide N [Source:HGNC Symbol;Acc:11164]	1e-65		NM_001141050	Salmo salar Small nuclear ribonucleoprotein-associated protein B (rsmb) mRNA gb-BT048069.1- Salmo salar clone ssal-rgb2-515-360 Small nuclear ribonucleoprotein-associated protein B putative mRNA complete cds	0		SNRPN
TC158747	0.00203952	0.00767806	2.11593	CDC34	ENSP00000215574	ENSG00000099804	CDC34	cell division cycle 34 homolog (S. cerevisiae) [Source:HGNC Symbol;Acc:1734]	1e-132		NM_001140115	Salmo salar Ubiquitin-conjugating enzyme E2 R1 (ub2r1) mRNA gb-BT045267.1- Salmo salar clone ssal-rgf-517-009 Ubiquitin-conjugating enzyme E2 R1 putative mRNA complete cds	0		CDC34
TC148417	1.20722e-11	2.83253e-09	2.11532	VPS4B	ENSP00000238497	ENSG00000119541	VPS4B	vacuolar protein sorting 4 homolog B (S. cerevisiae) [Source:HGNC Symbol;Acc:10895]	1e-144		BT058897	Salmo salar clone ssal-rgf-512-011 Vacuolar protein sorting-associating protein 4B putative mRNA complete cds	0		VPS4B
TC141398	5.17093e-10	3.75051e-08	2.11408	NDUFS1	ENSP00000400976	ENSG00000023228	NDUFS1	NADH dehydrogenase (ubiquinone) Fe-S protein 1, 75kDa (NADH-coenzyme Q reductase) [Source:HGNC Symbol;Acc:7707]	6e-81		BT028410	Gasterosteus aculeatus clone CNB210-H04 mRNA sequence	2e-67		NDUFS1
TC154550	2.97512e-12	9.98949e-10	2.11388	LTV1	ENSP00000356548	ENSG00000135521	LTV1	LTV1 homolog (S. cerevisiae) [Source:HGNC Symbol;Acc:21173]	2e-52		NM_001139624	Salmo salar LTV1-like (ltv1l) mRNA gb-BT043571.1- Salmo salar clone HM4_2413 LTV1-like (ltv1l) mRNA complete cds	0		LTV1
TC162204	1.27482e-14	2.61331e-11	2.11382	PPP2R5E	ENSP00000337641	ENSG00000154001	PPP2R5E	protein phosphatase 2, regulatory subunit B', epsilon isoform [Source:HGNC Symbol;Acc:9313]	0		NM_001140369	Salmo salar Serine/threonine-protein phosphatase 2A 56 kDa regulatory subunit epsilon isoform (2a5e) mRNA gb-BT045739.1- Salmo salar clone ssal-rgf-530-049 Serine/threonine-protein phosphatase 2A 56 kDa regulatory subunit epsilon isoform putative mRNA complete cds	5e-27		PPP2R5E
TC142737	5.88131e-12	1.74863e-09	2.11262	XPNPEP1	ENSP00000421566	ENSG00000108039	XPNPEP1	X-prolyl aminopeptidase (aminopeptidase P) 1, soluble [Source:HGNC Symbol;Acc:12822]	0		NM_001141767	Salmo salar Xaa-Pro aminopeptidase 1 (xpp1) mRNA gb-BT045493.1- Salmo salar clone ssal-rgf-523-044 Xaa-Pro aminopeptidase 1 putative mRNA complete cds	0		XPNPEP1
TC152637	5.07981e-08	1.26999e-06	2.11103	PMP22	ENSP00000308937	ENSG00000109099	PMP22	peripheral myelin protein 22 [Source:HGNC Symbol;Acc:9118]	4e-40		BT047360	Salmo salar clone ssal-rgb2-611-368 Peripheral myelin protein 22 putative mRNA complete cds	0		PMP22
TC142333	6.073e-13	3.33151e-10	2.10828	TIAL1	ENSP00000358089	ENSG00000151923	TIAL1	TIA1 cytotoxic granule-associated RNA binding protein-like 1 [Source:HGNC Symbol;Acc:11804]	0		NM_001140407	Salmo salar Nucleolysin TIAR (tiar) mRNA gb-BT045808.1- Salmo salar clone ssal-rgf-531-375 Nucleolysin TIAR putative mRNA complete cds	0		TIAL1
TC132862	2.40961e-09	1.21099e-07	2.10812	F3	ENSP00000334145	ENSG00000117525	F3	coagulation factor III (thromboplastin, tissue factor) [Source:HGNC Symbol;Acc:3541]	7e-34		NM_001124358	Oncorhynchus mykiss tissue factor (tf) mRNA emb-AJ295167.2- Oncorhynchus mykiss mRNA for tissue factor (tf gene)	0		F3
TC160765	1.11146e-09	6.71168e-08	2.10654	MYBPC1	ENSP00000439854				5e-47		NM_001013511	Danio rerio myosin binding protein C fast type b (mybpc2b) mRNA	6e-14		MYBPC1
TC160189	1.2476e-05	0.000106196	2.10653	LINGO3	ENSP00000384979	ENSG00000220008	LINGO3	leucine rich repeat and Ig domain containing 3 [Source:HGNC Symbol;Acc:21206]	0		HM159473	Salmo salar clone BAC 19C14 DOT1-like histone H3 methyltransferase pseudogene complete sequence; anti-mullerian hormone gene complete cds; ornithine decarboxylase antizyme 1 pseudogene complete sequence; oogenesis-related protein gene complete cds; and nuclear factor interleukin 3 regulated pseudogene complete sequence	4e-31		LINGO3
TC150297	3.55029e-07	5.92881e-06	2.10596	DPYSL3	ENSP00000381526	ENSG00000113657	DPYSL3	dihydropyrimidinase-like 3 [Source:HGNC Symbol;Acc:3015]	0		NM_001140393	Salmo salar Dihydropyrimidinase-related protein 3 (dpyl3) mRNA gb-BT045781.1- Salmo salar clone ssal-rgf-531-061 Dihydropyrimidinase-related protein 3 putative mRNA complete cds	0		DPYSL3
TC164617	2.91885e-09	1.4018e-07	2.10411	TBCB	ENSP00000221855	ENSG00000105254	TBCB	tubulin folding cofactor B [Source:HGNC Symbol;Acc:1989]	9e-71		NM_001140492	Salmo salar tubulin folding cofactor B (tbcb) mRNA gb-BT045966.1- Salmo salar clone ssal-rgf-537-346 Tubulin folding cofactor B putative mRNA complete cds	0		TBCB
TC171090	4.32326e-05	0.000298558	2.10129	RTL1	ENSP00000435342	ENSG00000254656	RTL1	retrotransposon-like 1 [Source:HGNC Symbol;Acc:14665]	4e-52		GU129139	Salmo salar IgH locus A genomic sequence	2e-55		RTL1
IMM 818	6.83633e-06	6.46753e-05	2.10126	C2					3e-19		AF281340	Oncorhynchus mykiss putative complement factor Bf-2 mRNA partial cds	0		C2
TC167240	2.43892e-06	2.81974e-05	2.10046						0		not-annotated	not-annotated	not-annotated
TC168775	1.30084e-08	4.44444e-07	2.09747	CTSD	ENSP00000236671	ENSG00000117984	CTSD	cathepsin D [Source:HGNC Symbol;Acc:2529]	0		NM_001124711	Oncorhynchus mykiss cathepsin D (LOC100136761) mRNA gb-U90321.1-OMU90321 Oncorhynchus mykiss cathepsin D mRNA complete cds	0		CTSD
TC160323	5.73746e-10	4.04834e-08	2.09605	ATP2A1	ENSP00000378876				6e-40		AY737278	Danio rerio sarcoendoplasmic reticulum calcium ATPase (serca) mRNA complete cds	2e-63		ATP2A1
TC152756	5.76659e-11	8.10841e-09	2.09539	UBXN4	ENSP00000400407				5e-53		NM_001173923	Salmo salar UBX domain-containing protein 2 (ubxd2) mRNA gb-BT059033.1- Salmo salar clone ssal-rgf-521-266 UBX domain-containing protein 2 putative mRNA complete cds	0		UBXN4
TC152190	3.24044e-07	5.52167e-06	2.09245	RHOF	ENSP00000267205	ENSG00000139725	RHOF	ras homolog family member F (in filopodia) [Source:HGNC Symbol;Acc:15703]	2e-74		BT074355	Oncorhynchus mykiss clone omyk-evo-502-258 Rho-related GTP-binding protein RhoF putative mRNA complete cds	0		RHOF
TC145938	2.08547e-07	3.94747e-06	2.0901	PMP22	ENSP00000308937	ENSG00000109099	PMP22	peripheral myelin protein 22 [Source:HGNC Symbol;Acc:9118]	2e-47		BT045468	Salmo salar clone ssal-rgf-522-133 Peripheral myelin protein 22 putative mRNA complete cds	0		PMP22
TC136881	3.37336e-06	3.68346e-05	2.08968	ARG2	ENSP00000261783	ENSG00000081181	ARG2	arginase, type II [Source:HGNC Symbol;Acc:664]	1e-148		tpg-BK001400.1-	TPA_exp: Oncorhynchus mykiss arginase type II (ARG02) mRNA complete cds	0		ARG2
IMM 817	5.39635e-08	1.33534e-06	2.08815	HPX					4e-22		AF281339	Oncorhynchus mykiss hemopexin-like protein variant 1 mRNA partial cds	0		HPX
TC145434	2.8214e-13	1.95367e-10	2.08806	RAB5C	ENSP00000457972	ENSG00000261378	RAB5C	RAB5C, member RAS oncogene family [Source:HGNC Symbol;Acc:9785]	1e-121		BT044620	Salmo salar clone ssal-rgf-001-033 Ras-related protein Rab-5C putative mRNA complete cds	0		RAB5C
IMM 335	3.27224e-05	0.000237781	2.088	GPX4					3e-84		EF452498	Thunnus maccoyii phospholipid hydroperoxide glutathione peroxidase mRNA complete cds	1e-128		GPX4
TC163807	2.12695e-06	2.52261e-05	2.08799	NCAPG	ENSP00000251496	ENSG00000109805	NCAPG	non-SMC condensin I complex, subunit G [Source:HGNC Symbol;Acc:24304]	1e-120		BT072561	Salmo salar clone ssal-rgf-530-188 Condensin complex subunit 3 putative mRNA partial cds	0		NCAPG
TC154783	3.36114e-08	9.21924e-07	2.08662	GNB1	ENSP00000416870	ENSG00000078369	GNB1	guanine nucleotide binding protein (G protein), beta polypeptide 1 [Source:HGNC Symbol;Acc:4396]	1e-121		BT045938	Salmo salar clone ssal-rgf-537-081 Guanine nucleotide-binding protein GI/GS/GT subunit beta-1 putative mRNA complete cds	0		GNB1
TC143213	4.50613e-08	1.15836e-06	2.08549	PYCR1	ENSP00000385483	ENSG00000183010	PYCR1	pyrroline-5-carboxylate reductase 1 [Source:HGNC Symbol;Acc:9721]	1e-109		BT075083	Osmerus mordax clone omor-rgc-511-161 Pyrroline-5-carboxylate reductase 2 putative mRNA complete cds	1e-101		PYCR1
IMM 1055	2.83085e-07	4.97108e-06	2.08281	CCL4L2					4e-05		NM_001124367	Oncorhynchus mykiss CC chemokine (LOC100136057) mRNA emb-AJ315149.2- Oncorhynchus mykiss mRNA for CC chemokine	0		CCL4L2
TC141914	0.000696118	0.00309634	2.08262	SFPQ	ENSP00000349748	ENSG00000116560	SFPQ	splicing factor proline/glutamine-rich [Source:HGNC Symbol;Acc:10774]	1e-157		NM_001139868	Salmo salar splicing factor proline/glutamine rich (polypyrimidine tract binding protein associated) (sfpq) mRNA gb-BT044792.1- Salmo salar clone ssal-rgf-503-343 Splicing factor proline- and glutamine-rich putative mRNA complete cds	3e-72		SFPQ
TC165039	3.30681e-07	5.60799e-06	2.08242	MFAP4	ENSP00000299610	ENSG00000166482	MFAP4	microfibrillar-associated protein 4 [Source:HGNC Symbol;Acc:7035]	2e-30		NM_001141245	Salmo salar microfibrillar-associated protein 4 (mfap4) mRNA gb-BT048769.1- Salmo salar clone ssal-lksf-001-011 Microfibril-associated glycoprotein 4 precursor putative mRNA complete cds	1e-149		MFAP4
TC147988	2.55496e-09	1.25966e-07	2.08131	MPST	ENSP00000380402	ENSG00000128309	MPST	mercaptopyruvate sulfurtransferase [Source:HGNC Symbol;Acc:7223]	1e-100		CR636804	Tetraodon nigroviridis full-length cDNA	2e-29		MPST
TC159950	1.61905e-09	8.94873e-08	2.08015	CDC5L	ENSP00000360532	ENSG00000096401	CDC5L	CDC5 cell division cycle 5-like (S. pombe) [Source:HGNC Symbol;Acc:1743]	1e-114		NM_001173931	Salmo salar CDC5 cell division cycle 5-like (S. pombe) (cdc5l) mRNA gb-BT059148.1- Salmo salar clone ssal-rgf-528-135 Cell division cycle 5-like protein putative mRNA complete cds	0		CDC5L
TC150579	6.69503e-10	4.53504e-08	2.07896	ADM	ENSP00000435124	ENSG00000148926	ADM	adrenomedullin [Source:HGNC Symbol;Acc:259]	2e-18		NM_001032581	Takifugu rubripes adrenomedullin-1 (adm1) mRNA	1e-19		ADM
TC169964	6.39501e-05	0.000415686	2.07875	NUPL1	ENSP00000418555	ENSG00000139496	NUPL1	nucleoporin like 1 [Source:HGNC Symbol;Acc:20261]	1e-150		NM_213229	Danio rerio nucleoporin like 1 (nupl1) mRNA gb-BC068367.1- Danio rerio nucleoporin like 1 mRNA (cDNA clone MGC:85711 IMAGE:6965948) complete cds	1e-66		NUPL1
TC139025	4.40806e-10	3.38323e-08	2.07862	EIF3D	ENSP00000385812	ENSG00000100353	EIF3D	eukaryotic translation initiation factor 3, subunit D [Source:HGNC Symbol;Acc:3278]	0		BT027653	Gasterosteus aculeatus clone CGX76-B06 mRNA sequence	0		EIF3D
IMM 413	3.49409e-13	2.231e-10	2.0773	TRADD					1e-24		NM_001124639	Oncorhynchus mykiss tnfrsf1a-associated via death domain protein (LOC100136668) mRNA gb-AY614596.1- Oncorhynchus mykiss tnfrsf1a-associated via death domain protein mRNA complete cds	0		TRADD
TC135241	7.72943e-09	2.98664e-07	2.07459	JUP	ENSP00000457186	ENSG00000261577	JUP	junction plakoglobin [Source:HGNC Symbol;Acc:6207]	0		NM_001139960	Salmo salar Junction plakoglobin (plak) mRNA gb-BT044961.1- Salmo salar clone ssal-rgf-508-219 Junction plakoglobin putative mRNA complete cds	0		JUP
TC139938	1.83004e-09	9.8315e-08	2.07412	ILF3	ENSP00000384660	ENSG00000129351	ILF3	interleukin enhancer binding factor 3, 90kDa [Source:HGNC Symbol;Acc:6038]	0		BT045354	Salmo salar clone ssal-rgf-519-031 Interleukin enhancer-binding factor 3 homolog putative mRNA complete cds	0		ILF3
TC132737	0.00013824	0.000790299	2.07338						0		not-annotated	not-annotated	not-annotated
TC140689	1.15946e-08	4.06479e-07	2.07299	OLA1	ENSP00000410385	ENSG00000138430	OLA1	Obg-like ATPase 1 [Source:HGNC Symbol;Acc:28833]	1e-141		NM_001165356	Salmo salar Obg-like ATPase 1 (ola1) mRNA gb-BT058850.1- Salmo salar clone ssal-rgf-507-304 Obg-like ATPase 1 putative mRNA complete cds	0		OLA1
TC157089	6.99557e-09	2.74391e-07	2.07262	UGT2A2	ENSP00000387888	ENSG00000173610	UGT2A1	UDP glucuronosyltransferase 2 family, polypeptide A1, complex locus [Source:HGNC Symbol;Acc:12542]	2e-41		NM_001139871	Salmo salar UDP-glucuronosyltransferase 2A2 (ud2a2) mRNA gb-BT044799.1- Salmo salar clone ssal-rgf-504-052 UDP-glucuronosyltransferase 2A2 precursor putative mRNA complete cds	0		UGT2A2
TC154920	3.67571e-08	9.86666e-07	2.07226	GOLM1	ENSP00000373363	ENSG00000135052	GOLM1	golgi membrane protein 1 [Source:HGNC Symbol;Acc:15451]	1e-43		NM_001140208	Salmo salar Golgi membrane protein 1 (golm1) mRNA gb-BT045427.1- Salmo salar clone ssal-rgf-521-074 Golgi membrane protein 1 putative mRNA complete cds	0		GOLM1
TC139695	0.000131619	0.000759694	2.07188						0		not-annotated	not-annotated	not-annotated
TC168795	1.4787e-11	3.14047e-09	2.07171	ACTR2	ENSP00000260641	ENSG00000138071	ACTR2	ARP2 actin-related protein 2 homolog (yeast) [Source:HGNC Symbol;Acc:169]	1e-138		BT058911	Salmo salar clone ssal-rgf-512-349 Actin-related protein 2-A putative mRNA complete cds	0		ACTR2
IMM 892	1.39218e-11	3.07604e-09	2.07151	F3					8e-34		NM_001124358	Oncorhynchus mykiss tissue factor (tf) mRNA emb-AJ295167.2- Oncorhynchus mykiss mRNA for tissue factor (tf gene)	0		F3
TC141727	1.24687e-07	2.60817e-06	2.07125	HNRNPL	ENSP00000221419	ENSG00000104824	HNRNPL	heterogeneous nuclear ribonucleoprotein L [Source:HGNC Symbol;Acc:5045]	1e-129		BT027312	Gasterosteus aculeatus clone CFW240-A05 mRNA sequence	1e-96		HNRNPL
TC151629	1.12389e-10	1.25428e-08	2.07095	PAIP2B	ENSP00000244221	ENSG00000124374	PAIP2B	poly(A) binding protein interacting protein 2B [Source:HGNC Symbol;Acc:29200]	1e-34		NM_001140153	Salmo salar Polyadenylate-binding protein-interacting protein 2B (pai2b) mRNA gb-BT045336.1- Salmo salar clone ssal-rgf-518-274 Polyadenylate-binding protein-interacting protein 2B putative mRNA complete cds	0		PAIP2B
TC151480	4.2178e-14	5.86711e-11	2.07044	RALB	ENSP00000438764	ENSG00000144118	RALB	v-ral simian leukemia viral oncogene homolog B (ras related; GTP binding protein) [Source:HGNC Symbol;Acc:9840]	1e-123		NM_001165088	Oncorhynchus mykiss Ras-related protein Ral-B (ralb) mRNA gb-BT073842.1- Oncorhynchus mykiss clone omyk-evo-502-111 Ras-related protein Ral-B putative mRNA complete cds	0		RALB
TC153851	6.12352e-08	1.46282e-06	2.06904	HNRNPM	ENSP00000325732	ENSG00000099783	HNRNPM	heterogeneous nuclear ribonucleoprotein M [Source:HGNC Symbol;Acc:5046]	2e-40		NM_001140168	Salmo salar Heterogeneous nuclear ribonucleoprotein M (hnrpm) mRNA gb-BT045360.1- Salmo salar clone ssal-rgf-519-093 Heterogeneous nuclear ribonucleoprotein M putative mRNA complete cds	0		HNRNPM
TC153051	6.30429e-06	6.05345e-05	2.06818	ZBED5	ENSP00000415939	ENSG00000236287	ZBED5	zinc finger, BED-type containing 5 [Source:HGNC Symbol;Acc:30803]	4e-57		HM159472	Salmo salar clone BAC 261D01 Foxl2-like protein (Foxl2) gene complete cds	3e-13		ZBED5
IMM 394	2.33697e-05	0.000179214	2.06816	FOXN3					1e-19		XM_001923708	PREDICTED: Danio rerio ForKHead transcription factor family member (fkh-2)-like (LOC100003583) mRNA	4e-16		FOXN3
TC170422	7.04254e-10	4.72749e-08	2.0673	MYH9	ENSP00000216181	ENSG00000100345	MYH9	myosin, heavy chain 9, non-muscle [Source:HGNC Symbol;Acc:7579]	6e-49		BT072044	Salmo salar clone ssal-rgf-508-316 Myosin-9 putative mRNA partial cds	0		MYH9
TC148662	6.27951e-08	1.49044e-06	2.06666	FSTL3	ENSP00000166139	ENSG00000070404	FSTL3	follistatin-like 3 (secreted glycoprotein) [Source:HGNC Symbol;Acc:3973]	7e-97		NM_001160487	Oncorhynchus mykiss follistatin-like 3 glycoprotein (LOC100301654) mRNA gb-EU285577.1- Oncorhynchus mykiss follistatin-like 3 glycoprotein mRNA complete cds	0		FSTL3
TC143622	2.80134e-07	4.93038e-06	2.06628	BSG	ENSP00000343809	ENSG00000172270	BSG	basigin (Ok blood group) [Source:HGNC Symbol;Acc:1116]	2e-54		BT027213	Gasterosteus aculeatus clone CFW199-D02 mRNA sequence	9e-50		BSG
TC154421	7.05047e-12	1.98992e-09	2.06221						0		CR679626	Tetraodon nigroviridis full-length cDNA	3e-18
TC158109	0.00021755	0.00116042	2.06212						0		AJ427629	Salmo salar 18S rRNA gene	0
TC137138	9.20977e-11	1.08046e-08	2.05982	YWHAB	ENSP00000361930	ENSG00000166913	YWHAB	tyrosine 3-monooxygenase/tryptophan 5-monooxygenase activation protein, beta polypeptide [Source:HGNC Symbol;Acc:12849]	2e-81		AY576784	Oncorhynchus mykiss 14-3-3 protein mRNA complete cds	0		YWHAB
TC170453	1.07518e-09	6.56384e-08	2.05973	HNRNPM	ENSP00000325376	ENSG00000099783	HNRNPM	heterogeneous nuclear ribonucleoprotein M [Source:HGNC Symbol;Acc:5046]	3e-69		NM_001140168	Salmo salar Heterogeneous nuclear ribonucleoprotein M (hnrpm) mRNA gb-BT045360.1- Salmo salar clone ssal-rgf-519-093 Heterogeneous nuclear ribonucleoprotein M putative mRNA complete cds	1e-160		HNRNPM
TC150482	3.06266e-11	5.16396e-09	2.0591	BSDC1	ENSP00000391762	ENSG00000160058	BSDC1	BSD domain containing 1 [Source:HGNC Symbol;Acc:25501]	1e-112		BT072208	Salmo salar clone ssal-rgf-516-372 BSD domain-containing protein 1 putative mRNA pseudogene cds	0		BSDC1
TC158739	0.000102663	0.000617636	2.05825	MT-CO1	ENSP00000354499	ENSG00000198804	MT-CO1	mitochondrially encoded cytochrome c oxidase I [Source:HGNC Symbol;Acc:7419]	0		DQ288271	Oncorhynchus mykiss mitochondrion complete genome	1e-176		MT-CO1
TC149008	0.000887156	0.00380339	2.05736	FABP6	ENSP00000385433	ENSG00000170231	FABP6	fatty acid binding protein 6, ileal [Source:HGNC Symbol;Acc:3561]	2e-35		BT049284	Salmo salar clone ssal-evd-526-271 Gastrotropin putative mRNA complete cds	0		FABP6
TC137701	2.46561e-08	7.20609e-07	2.05715	PDCD4	ENSP00000376816	ENSG00000150593	PDCD4	programmed cell death 4 (neoplastic transformation inhibitor) [Source:HGNC Symbol;Acc:8763]	1e-139		NM_212988	Danio rerio programmed cell death 4a (pdcd4a) mRNA gb-BC054680.1- Danio rerio programmed cell death 4a mRNA (cDNA clone MGC:66311 IMAGE:5600797) complete cds	6e-51		PDCD4
IMM 116	1.97447e-10	1.87633e-08	2.05672	JUN					5e-76		BT059722	Salmo salar clone ssal-rgf-522-366 Transcription factor AP-1 putative mRNA complete cds	0		JUN
TC150553	1.2279e-06	1.62562e-05	2.05488	PDIA6	ENSP00000438778	ENSG00000143870	PDIA6	protein disulfide isomerase family A, member 6 [Source:HGNC Symbol;Acc:30168]	3e-91		BT046102	Salmo salar clone ssal-rgf-541-252 disulfide-isomerase A6 precursor putative mRNA complete cds	0		PDIA6
TC154292	1.35698e-06	1.75943e-05	2.05453	CALR	ENSP00000320866	ENSG00000179218	CALR	calreticulin [Source:HGNC Symbol;Acc:1455]	0		NM_001124478	Oncorhynchus mykiss calreticulin (crt) mRNA gb-AY372389.1- Oncorhynchus mykiss calreticulin (CRT) mRNA complete cds	0		CALR
TC155898	2.5764e-07	4.61583e-06	2.05435	AFP	ENSP00000379138	ENSG00000081051	AFP	alpha-fetoprotein [Source:HGNC Symbol;Acc:317]	7e-19		FN811665	Oncorhynchus mykiss partial mRNA for serum albumin 1 protein	0		AFP
TC139203	5.39364e-06	5.37143e-05	2.05414	FGG	ENSP00000384860	ENSG00000171557	FGG	fibrinogen gamma chain [Source:HGNC Symbol;Acc:3694]	2e-74		AJ310418	Platichthys flesus partial mRNA for gamma-fibrinogen (fibg gene)	2e-61		FGG
TC153766	2.47963e-09	1.23824e-07	2.0533	RAD23A	ENSP00000321365	ENSG00000179262	RAD23A	RAD23 homolog A (S. cerevisiae) [Source:HGNC Symbol;Acc:9812]	3e-53		NM_001141812	Salmo salar UV excision repair protein RAD23 homolog A (rd23a) mRNA gb-BT045977.1- Salmo salar clone ssal-rgf-538-141 UV excision repair protein RAD23 homolog A putative mRNA complete cds	0		RAD23A
TC142241	8.32367e-06	7.61712e-05	2.05259	DES	ENSP00000363071	ENSG00000175084	DES	desmin [Source:HGNC Symbol;Acc:2770]	4e-61		AJ304373	Oncorhynchus mykiss partial mRNA for desmin (des gene)	0		DES
TC133357	9.86787e-06	8.77097e-05	2.0518	KRT15	ENSP00000377546	ENSG00000171346	KRT15	keratin 15 [Source:HGNC Symbol;Acc:6421]	1e-126		NM_001124354	Oncorhynchus mykiss type I keratin S8 (s8) mRNA emb-AJ272372.1- Oncorhynchus mykiss mRNA for type I keratin S8 (S8 gene)	0		KRT15
TC155873	1.3909e-07	2.85728e-06	2.05179	ETV6	ENSP00000379658	ENSG00000139083	ETV6	ets variant 6 [Source:HGNC Symbol;Acc:3495]	1e-156		NM_001139962	Salmo salar ets variant gene 6 (TEL oncogene) (etv6) mRNA gb-BT044963.1- Salmo salar clone ssal-rgf-508-240 Transcription factor ETV6 putative mRNA complete cds	0		ETV6
TC149299	1.02621e-08	3.69068e-07	2.0477						0		BT071999	Salmo salar clone ssal-rgf-507-021 novel cds	0
TC157976	2.74688e-07	4.85428e-06	2.04588	PPP2R5E	ENSP00000337641	ENSG00000154001	PPP2R5E	protein phosphatase 2, regulatory subunit B', epsilon isoform [Source:HGNC Symbol;Acc:9313]	0		NM_001140369	Salmo salar Serine/threonine-protein phosphatase 2A 56 kDa regulatory subunit epsilon isoform (2a5e) mRNA gb-BT045739.1- Salmo salar clone ssal-rgf-530-049 Serine/threonine-protein phosphatase 2A 56 kDa regulatory subunit epsilon isoform putative mRNA complete cds	0		PPP2R5E
TC171602	2.71301e-09	1.32086e-07	2.04537	RTN4	ENSP00000350365	ENSG00000115310	RTN4	reticulon 4 [Source:HGNC Symbol;Acc:14085]	6e-10		NM_001124750	Oncorhynchus mykiss reticulon 4 (rtn4) mRNA tpg-BK004986.1- TPA_exp: Oncorhynchus mykiss RTN4-L (RTN4) mRNA complete cds; and 3' UTR	0		RTN4
TC166625	3.88329e-10	3.06796e-08	2.0429	COTL1	ENSP00000262428	ENSG00000103187	COTL1	coactosin-like 1 (Dictyostelium) [Source:HGNC Symbol;Acc:18304]	1e-73		BT059870	Salmo salar clone ssal-rgg-506-344 Coactosin-like protein putative mRNA complete cds	0		COTL1
TC170679	6.68692e-09	2.64147e-07	2.04194	LAMA3	ENSP00000324532	ENSG00000053747	LAMA3	laminin, alpha 3 [Source:HGNC Symbol;Acc:6483]	2e-85		not-annotated	not-annotated	not-annotated		LAMA3
TC139599	1.41837e-11	3.07604e-09	2.03865	ZNF576	ENSP00000337852	ENSG00000124444	ZNF576	zinc finger protein 576 [Source:HGNC Symbol;Acc:28357]	2e-21		NM_001140015	Salmo salar Zinc finger protein 576 (zn576) mRNA gb-BT045071.1- Salmo salar clone ssal-rgf-511-081 Zinc finger protein 576 putative mRNA complete cds	0		ZNF576
TC159518	7.83711e-10	5.07899e-08	2.03863	SFPQ	ENSP00000349748	ENSG00000116560	SFPQ	splicing factor proline/glutamine-rich [Source:HGNC Symbol;Acc:10774]	1e-157		NM_001139868	Salmo salar splicing factor proline/glutamine rich (polypyrimidine tract binding protein associated) (sfpq) mRNA gb-BT044792.1- Salmo salar clone ssal-rgf-503-343 Splicing factor proline- and glutamine-rich putative mRNA complete cds	0		SFPQ
TC153563	3.43224e-10	2.86872e-08	2.03817	SHOX	ENSP00000370990	ENSG00000185960	SHOX	short stature homeobox [Source:HGNC Symbol;Acc:10853]	1e-118		NM_001104741	Oryzias latipes Medaka OG-12 (mog-12) mRNA gb-AF001393.1-AF001393 Oryzias latipes Medaka OG-12 (MOG-12) mRNA complete cds	0		SHOX
TC135415	0.00193677	0.00734665	2.03813	LSM12	ENSP00000293406	ENSG00000161654	LSM12	LSM12 homolog (S. cerevisiae) [Source:HGNC Symbol;Acc:26407]	7e-92		BT057007	Salmo salar clone ssal-eve-519-153 LSM12 homolog A putative mRNA complete cds	0		LSM12
TC155529	1.3645e-08	4.60935e-07	2.03684	PRL	ENSP00000388401				2e-16		NM_001124733	Oncorhynchus mykiss prolactin (LOC100136792) mRNA gb-M24738.1-SMOPROLACT Rainbow trout prolactin mRNA complete cds	0		PRL
TC148203	4.72761e-12	1.46139e-09	2.03613	ELAVL1	ENSP00000264073	ENSG00000066044	ELAVL1	ELAV (embryonic lethal, abnormal vision, Drosophila)-like 1 (Hu antigen R) [Source:HGNC Symbol;Acc:3312]	0		BT045701	Salmo salar clone ssal-rgf-529-045 ELAV-like protein 1 putative mRNA complete cds	0		ELAVL1
TC170477	1.22872e-12	5.5648e-10	2.03585	CDC73	ENSP00000398808				1e-144		NM_001141641	Salmo salar cell division cycle 73 Paf1/RNA polymerase II complex component homolog (S. cerevisiae) (cdc73) mRNA gb-BT045487.1- Salmo salar clone ssal-rgf-522-337 Parafibromin putative mRNA complete cds	0		CDC73
TC138763	6.46414e-11	8.65195e-09	2.03546	NDFIP2	ENSP00000218652	ENSG00000102471	NDFIP2	Nedd4 family interacting protein 2 [Source:HGNC Symbol;Acc:18537]	3e-86		NM_001141730	Salmo salar NEDD4 family-interacting protein 2 (nfip2) mRNA gb-BT044957.1- Salmo salar clone ssal-rgf-508-169 NEDD4 family-interacting protein 2 putative mRNA complete cds	0		NDFIP2
TC170626	5.29873e-08	1.31536e-06	2.0345	ALDOA	ENSP00000457643	ENSG00000149925	ALDOA	aldolase A, fructose-bisphosphate [Source:HGNC Symbol;Acc:414]	1e-67		NM_001139709	Salmo salar aldolase a fructose-bisphosphate 1 (LOC100194624) mRNA gb-BT043789.1- Salmo salar clone HM5_3082 aldolase a fructose-bisphosphate 1 mRNA complete cds	0		ALDOA
TC142607	3.36994e-05	0.000243743	2.03441	ATG4B	ENSP00000379692	ENSG00000168397	ATG4B	autophagy related 4B, cysteine peptidase [Source:HGNC Symbol;Acc:20790]	1e-75		BT058731	Salmo salar clone ssal-rgf-001-339 Cysteine protease ATG4B putative mRNA complete cds	0		ATG4B
TC162255	8.57904e-10	5.4421e-08	2.03436	HNRNPR	ENSP00000392799	ENSG00000125944	HNRNPR	heterogeneous nuclear ribonucleoprotein R [Source:HGNC Symbol;Acc:5047]	1e-50		BT059577	Salmo salar clone ssal-rgf-531-348 Heterogeneous nuclear ribonucleoprotein R putative mRNA complete cds	1e-169		HNRNPR
TC160174	1.75136e-08	5.54385e-07	2.03332	SYP	ENSP00000418169	ENSG00000102003	SYP	synaptophysin [Source:HGNC Symbol;Acc:11506]	1e-118		BT071959	Salmo salar clone ssal-rgf-505-048 Synaptophysin putative mRNA partial cds	0		SYP
TC149175	0.000147673	0.000836733	2.03256	SMOX	ENSP00000344595	ENSG00000088826	SMOX	spermine oxidase [Source:HGNC Symbol;Acc:15862]	4e-52		BC066413	Danio rerio spermine oxidase mRNA (cDNA clone MGC:77167 IMAGE:6961486) complete cds	3e-30		SMOX
TC139046	0.00240815	0.00883941	2.03244	PIK3IP1	ENSP00000215912	ENSG00000100100	PIK3IP1	phosphoinositide-3-kinase interacting protein 1 [Source:HGNC Symbol;Acc:24942]	1e-51		BT044891	Salmo salar clone ssal-rgf-506-281 Phosphoinositide-3-kinase-interacting protein 1 precursor putative mRNA complete cds	0		PIK3IP1
TC157140	1.03283e-06	1.41647e-05	2.03095	MALT1	ENSP00000304161	ENSG00000172175	MALT1	mucosa associated lymphoid tissue lymphoma translocation gene 1 [Source:HGNC Symbol;Acc:6819]	5e-06		AC144485	Gasterosteus aculeatus clone CH213-101E8 complete sequence	2e-15		MALT1
TC146654	1.1642e-09	6.95468e-08	2.02862	TNIP1	ENSP00000429891	ENSG00000145901	TNIP1	TNFAIP3 interacting protein 1 [Source:HGNC Symbol;Acc:16903]	6e-54		BT072619	Salmo salar clone ssal-rgf-532-257 unknown large open reading frame mRNA novel cds	2e-67		TNIP1
TC133338	6.60668e-07	9.78789e-06	2.02663						0		not-annotated	not-annotated	not-annotated
TC135330	1.49502e-10	1.56953e-08	2.02656	ZFAND3	ENSP00000287218	ENSG00000156639	ZFAND3	zinc finger, AN1-type domain 3 [Source:HGNC Symbol;Acc:18019]	9e-87		BT059137	Salmo salar clone ssal-rgf-527-227 AN1-type zinc finger protein 3 putative mRNA complete cds	0		ZFAND3
TC137036	1.59236e-09	8.86009e-08	2.02586	EEF2	ENSP00000307940	ENSG00000167658	EEF2	eukaryotic translation elongation factor 2 [Source:HGNC Symbol;Acc:3214]	0		NM_001139994	Salmo salar Elongation factor 2 (ef2) mRNA gb-BT045031.1- Salmo salar clone ssal-rgf-510-120 Elongation factor 2 putative mRNA complete cds	0		EEF2
TC132362	0.000111217	0.00065903	2.02577	MTF1	ENSP00000362127	ENSG00000188786	MTF1	metal-regulatory transcription factor 1 [Source:HGNC Symbol;Acc:7428]	6e-22		AY586340	Oncorhynchus mykiss metal response element-binding transcription factor isoform 5 (MTF) mRNA complete cds; alternatively spliced	0		MTF1
TC166673	8.75002e-11	1.04863e-08	2.02553	WDR1	ENSP00000425481	ENSG00000071127	WDR1	WD repeat domain 1 [Source:HGNC Symbol;Acc:12754]	1e-136		BT045059	Salmo salar clone ssal-rgf-510-334 WD repeat-containing protein 1 putative mRNA complete cds	0		WDR1
TC136764	9.17508e-11	1.07964e-08	2.02536	CCT5	ENSP00000280326	ENSG00000150753	CCT5	chaperonin containing TCP1, subunit 5 (epsilon) [Source:HGNC Symbol;Acc:1618]	0		NM_001173839	Salmo salar T-complex protein 1 subunit epsilon (tcpe) mRNA gb-BT059620.1- Salmo salar clone ssal-rgf-522-127 T-complex protein 1 subunit epsilon putative mRNA complete cds	0		CCT5
TC146276	8.68906e-07	1.23091e-05	2.02507	CLDN7	ENSP00000396638	ENSG00000181885	CLDN7	claudin 7 [Source:HGNC Symbol;Acc:2049]	6e-62		tpg-BK006387.1-	TPA_exp: Salmo salar claudin 7 mRNA complete cds	0		CLDN7
IMM 491	8.18236e-05	0.000510892	2.02492	CAMP					0		AY542964	Oncorhynchus mykiss clone TrtCathGF0R0-6 cathelicidin-derived antimicrobial peptide 2 isoform A (CATH-2A) gene complete cds	0		CAMP
TC153769	6.09465e-06	5.90352e-05	2.02483	RAB11A	ENSP00000261890	ENSG00000103769	RAB11A	RAB11A, member RAS oncogene family [Source:HGNC Symbol;Acc:9760]	1e-118		NM_001140559	Salmo salar Ras-related protein Rab-11A (rb11a) mRNA gb-BT046081.1- Salmo salar clone ssal-rgf-541-069 Ras-related protein Rab-11A putative mRNA complete cds	1e-152		RAB11A
IMM 771	5.77748e-06	5.66248e-05	2.02442	HSPA5					0		AB196459	Oncorhynchus mykiss GRP78 mRNA for glucose-regulated protein 78kDa partial cds	0		HSPA5
TC155870	2.49972e-08	7.28208e-07	2.02147	FRRS1	ENSP00000393884	ENSG00000156869	FRRS1	ferric-chelate reductase 1 [Source:HGNC Symbol;Acc:27622]	1e-05		not-annotated	not-annotated	not-annotated		FRRS1
TC137964	1.65348e-09	9.09627e-08	2.02135	PPP4C	ENSP00000455995	ENSG00000149923	PPP4C	protein phosphatase 4, catalytic subunit [Source:HGNC Symbol;Acc:9319]	0		GU587986	Ictalurus furcatus clone CBZC20870 serine/threonine-protein phosphatase 4 catalytic subunit b (PP4CB) mRNA complete cds	0		PPP4C
TC145052	0.000839079	0.00362185	2.02059	CD74	ENSP00000230685	ENSG00000019582	CD74	CD74 molecule, major histocompatibility complex, class II invariant chain [Source:HGNC Symbol;Acc:1697]	2e-16		NM_001124443	Oncorhynchus mykiss invariant chain INVX (LOC100136157) mRNA gb-AY065837.1- Oncorhynchus mykiss invariant chain INVX mRNA complete cds	0		CD74
TC145338	0.0001465	0.000831056	2.02042	PRPF3	ENSP00000387844	ENSG00000117360	PRPF3	PRP3 pre-mRNA processing factor 3 homolog (S. cerevisiae) [Source:HGNC Symbol;Acc:17348]	1e-113		XM_003200137	PREDICTED: Danio rerio u4/U6 small nuclear ribonucleoprotein Prp3-like (LOC100535510) mRNA	6e-18		PRPF3
TC140588	3.02331e-07	5.23821e-06	2.01928	GINM1	ENSP00000356389	ENSG00000055211	GINM1	glycoprotein integral membrane 1 [Source:HGNC Symbol;Acc:21074]	1e-26		BT048602	Salmo salar clone ssal-eve-524-005 C6orf72 homolog precursor putative mRNA complete cds	0		GINM1
TC132948	5.61485e-11	8.01072e-09	2.01884	TGM2	ENSP00000355330	ENSG00000198959	TGM2	transglutaminase 2 (C polypeptide, protein-glutamine-gamma-glutamyltransferase) [Source:HGNC Symbol;Acc:11778]	1e-100		NM_001141723	Salmo salar transglutaminase 2 C polypeptide (tgm2) mRNA gb-BT044878.1- Salmo salar clone ssal-rgf-506-116 Protein-glutamine gamma-glutamyltransferase 2 putative mRNA complete cds	0		TGM2
TC152218	2.67813e-06	3.04735e-05	2.01624						0		not-annotated	not-annotated	not-annotated
TC163887	5.33876e-07	8.2614e-06	2.01617	C3	ENSP00000245907	ENSG00000125730	C3	complement component 3 [Source:HGNC Symbol;Acc:1318]	0		L24433	Oncorhynchus mykiss complement component C3 mRNA partial cds	0		C3
TC136807	3.30814e-11	5.39117e-09	2.01603	CAP1	ENSP00000442915				1e-166		NM_001140084	Salmo salar Cap1 CAP adenylate cyclase-associated protein 1 (cap1) mRNA gb-BT045210.1- Salmo salar clone ssal-rgf-514-362 Adenylyl cyclase-associated protein 1 putative mRNA complete cds	0		CAP1
TC133350	5.84626e-10	4.09543e-08	2.01516	PTGR1	ENSP00000440281	ENSG00000106853	PTGR1	prostaglandin reductase 1 [Source:HGNC Symbol;Acc:18429]	1e-112		BT075709	Osmerus mordax clone omor-rgc-507-232 NADP-dependent leukotriene B4 12-hydroxydehydrogenase putative mRNA complete cds	5e-81		PTGR1
TC150916	2.09439e-05	0.000163574	2.01507	NFKBIA	ENSP00000450514	ENSG00000100906	NFKBIA	nuclear factor of kappa light polypeptide gene enhancer in B-cells inhibitor, alpha [Source:HGNC Symbol;Acc:7797]	5e-29		BT073185	Oncorhynchus mykiss clone omyk-evn-509-337 NF-kappa-B inhibitor alpha putative mRNA complete cds	0		NFKBIA
TC152600	8.15322e-08	1.84843e-06	2.01505	KLHL41	ENSP00000284669	ENSG00000239474	KBTBD10	kelch repeat and BTB (POZ) domain containing 10 [Source:HGNC Symbol;Acc:16905]	1e-121		BT043679	Salmo salar clone HM5_1726 kelch repeat and BTB (POZ) domain containing 10 (kbtbd10) mRNA complete cds	0		KLHL41
TC132799	8.40378e-05	0.000522486	2.01432	GLUL	ENSP00000398320	ENSG00000135821	GLUL	glutamate-ammonia ligase [Source:HGNC Symbol;Acc:4341]	1e-163		NM_001124313	Oncorhynchus mykiss glutamine synthetase (gs01) mRNA gb-AF390021.1- Oncorhynchus mykiss glutamine synthetase (GS01) mRNA complete cds	0		GLUL
TC169570	7.25791e-10	4.79501e-08	2.01382	PLEK2	ENSP00000216446	ENSG00000100558	PLEK2	pleckstrin 2 [Source:HGNC Symbol;Acc:19238]	1e-83		CR724636	Tetraodon nigroviridis full-length cDNA	6e-22		PLEK2
TC172303	2.95906e-07	5.1475e-06	2.01336	SERINC1	ENSP00000342962	ENSG00000111897	SERINC1	serine incorporator 1 [Source:HGNC Symbol;Acc:13464]	1e-130		BT045730	Salmo salar clone ssal-rgf-529-363 Serine incorporator 1 putative mRNA complete cds	0		SERINC1
TC143308	1.06501e-08	3.80909e-07	2.01289	ADD3	ENSP00000277900	ENSG00000148700	ADD3	adducin 3 (gamma) [Source:HGNC Symbol;Acc:245]	1e-106		AY391406	Danio rerio adducin 3 gamma (ADD3) mRNA complete cds	4e-32		ADD3
TC140420	1.64937e-08	5.3136e-07	2.01288	OXT	ENSP00000217386	ENSG00000101405	OXT	oxytocin, prepropeptide [Source:HGNC Symbol;Acc:8528]	2e-45		D10941	Oncorhynchus keta mRNA for isotocin precursor (prepro-isotocin-II) complete cds	1e-145		OXT
TC171832	3.3529e-05	0.000242782	2.01283	CTSC	ENSP00000376979				1e-110		NM_001124494	Oncorhynchus mykiss prepro-cathepsin C (LOC100136230) mRNA gb-AY593996.1- Oncorhynchus mykiss prepro-cathepsin C mRNA complete cds	0		CTSC
TC132481	6.51185e-08	1.53995e-06	2.01256	GJA1	ENSP00000282561	ENSG00000152661	GJA1	gap junction protein, alpha 1, 43kDa [Source:HGNC Symbol;Acc:4274]	0		NM_001124563	Oncorhynchus mykiss connexin 43 (cx43) mRNA gb-DQ204869.1- Oncorhynchus mykiss connexin 43 (Cx43) mRNA complete cds	0		GJA1
TC163306	7.60909e-13	3.84891e-10	2.01205	ZRANB2	ENSP00000254821	ENSG00000132485	ZRANB2	zinc finger, RAN-binding domain containing 2 [Source:HGNC Symbol;Acc:13058]	9e-92		BT044706	Salmo salar clone ssal-rgf-501-091 Zinc finger Ran-binding domain-containing protein 2 putative mRNA complete cds	0		ZRANB2
TC146793	0.000168176	0.000933354	2.01083	H1FX	ENSP00000329662	ENSG00000184897	H1FX	H1 histone family, member X [Source:HGNC Symbol;Acc:4722]	2e-28		BT073775	Oncorhynchus mykiss clone omyk-evo-514-199 Histone H1x putative mRNA complete cds	0		H1FX
TC158795	0.000102678	0.000617636	2.00998	MARCKSL1	ENSP00000362638	ENSG00000175130	MARCKSL1	MARCKS-like 1 [Source:HGNC Symbol;Acc:7142]	1e-08		NM_001146647	Salmo salar MARCKS-related protein (mrp) mRNA gb-BT057736.1- Salmo salar clone ssal-rgb2-544-172 MARCKS-related protein putative mRNA complete cds	1e-122		MARCKSL1
TC164490	0.000242125	0.00127096	2.00995	SEC61G	ENSP00000341538	ENSG00000132432	SEC61G	Sec61 gamma subunit [Source:HGNC Symbol;Acc:18277]	3e-23		BT057274	Salmo salar clone ssal-evd-549-092 transport protein Sec61 subunit gamma putative mRNA complete cds	1e-146		SEC61G
TC132721	1.55519e-09	8.70302e-08	2.00886	CTSL1	ENSP00000365061	ENSG00000135047	CTSL1	cathepsin L1 [Source:HGNC Symbol;Acc:2537]	1e-165		NM_001124305	Oncorhynchus mykiss procathepsin L (LOC100135965) mRNA gb-AF358668.1-AF358668 Oncorhynchus mykiss procathepsin L mRNA complete cds	0		CTSL1
TC140680	2.36094e-09	1.19661e-07	2.00852	C21orf33	ENSP00000291577	ENSG00000160221	C21orf33	chromosome 21 open reading frame 33 [Source:HGNC Symbol;Acc:1273]	2e-57		AC146540	Gasterosteus aculeatus clone CH213-16D10 complete sequence	3e-11		C21orf33
TC136861	1.56021e-06	1.97173e-05	2.00768	METAP1	ENSP00000296411	ENSG00000164024	METAP1	methionyl aminopeptidase 1 [Source:HGNC Symbol;Acc:15789]	1e-159		NM_001140239	Salmo salar Methionine aminopeptidase 1 (ampm1) mRNA gb-BT045491.1- Salmo salar clone ssal-rgf-522-380 Methionine aminopeptidase 1 putative mRNA complete cds	0		METAP1
TC139506	4.45511e-10	3.3891e-08	2.00445	TEF	ENSP00000266304	ENSG00000167074	TEF	thyrotrophic embryonic factor [Source:HGNC Symbol;Acc:11722]	1e-78		NM_001165398	Salmo salar thyrotroph embryonic factor (tef) mRNA gb-BT058939.1- Salmo salar clone ssal-rgf-515-038 Transcription factor VBP putative mRNA complete cds	0		TEF
TC140932	1.37597e-07	2.8311e-06	2.00412	BHMT	ENSP00000274353	ENSG00000145692	BHMT	betaine--homocysteine S-methyltransferase [Source:HGNC Symbol;Acc:1047]	0		NM_001139685	Salmo salar betaine-homocysteine methyltransferase (bhmt) mRNA gb-BT043706.1- Salmo salar clone HM5_2534 betaine-homocysteine methyltransferase (bhmt) mRNA complete cds	0		BHMT
TC160641	5.12043e-07	7.98642e-06	2.0039	CTSC	ENSP00000227266	ENSG00000109861	CTSC	cathepsin C [Source:HGNC Symbol;Acc:2528]	0		NM_001124494	Oncorhynchus mykiss prepro-cathepsin C (LOC100136230) mRNA gb-AY593996.1- Oncorhynchus mykiss prepro-cathepsin C mRNA complete cds	0		CTSC
IMM 746	0.000163896	0.000913378	2.00376	IFITM5					9e-16		BT073834	Oncorhynchus mykiss clone omyk-evo-501-202 Interferon-inducible protein putative mRNA complete cds	0		IFITM5
TC168053	2.96073e-08	8.32618e-07	2.00369	CAPN2	ENSP00000295006	ENSG00000162909	CAPN2	calpain 2, (m/II) large subunit [Source:HGNC Symbol;Acc:1479]	2e-79		NM_001124491	Oncorhynchus mykiss calpain 2 catalytic subunit (capn2) mRNA gb-AY573920.1- Oncorhynchus mykiss calpain 2 catalytic subunit (Capn2) mRNA complete cds	0		CAPN2
TC150776	4.29076e-06	4.47566e-05	2.0036	EIF3D	ENSP00000438705	ENSG00000100353	EIF3D	eukaryotic translation initiation factor 3, subunit D [Source:HGNC Symbol;Acc:3278]	1e-111		BT027653	Gasterosteus aculeatus clone CGX76-B06 mRNA sequence	1e-163		EIF3D
TC159698	9.04212e-08	2.01017e-06	2.00353	ADAR	ENSP00000357456	ENSG00000160710	ADAR	adenosine deaminase, RNA-specific [Source:HGNC Symbol;Acc:225]	1e-142		AF124334	Tetraodon fluviatilis double-stranded RNA-specific editase (DRADA) mRNA partial cds	1e-72		ADAR
TC156910	8.94378e-07	1.26032e-05	2.0031	ALAS1	ENSP00000417352	ENSG00000023330	ALAS1	aminolevulinate, delta-, synthase 1 [Source:HGNC Symbol;Acc:396]	9e-67		BT045241	Salmo salar clone ssal-rgf-516-072 5-aminolevulinate synthase nonspecific mitochondrial precursor putative mRNA complete cds	1e-172		ALAS1
TC167187	6.92731e-11	9.14616e-09	2.00188	MDH1	ENSP00000377945	ENSG00000014641	MDH1	malate dehydrogenase 1, NAD (soluble) [Source:HGNC Symbol;Acc:6970]	0		BT060183	Salmo salar clone ssal-rgh-507-336 Malate dehydrogenase cytoplasmic putative mRNA complete cds	0		MDH1
TC138404	2.81867e-05	0.000209592	2.00105	SPRYD7	ENSP00000354774	ENSG00000123178	SPRYD7	SPRY domain containing 7 [Source:HGNC Symbol;Acc:14297]	1e-119		CR719400	Tetraodon nigroviridis full-length cDNA	4e-82		SPRYD7
TC140649	4.1902e-08	1.09533e-06	2.00005	APOB	ENSP00000439731				9e-25		not-annotated	not-annotated	not-annotated		APOB
TC145992	1.13441e-08	3.99134e-07	0.499894	RHOT1	ENSP00000346215	ENSG00000126858	RHOT1	ras homolog family member T1 [Source:HGNC Symbol;Acc:21168]	9e-13		not-annotated	not-annotated	not-annotated		RHOT1
TC159382	2.24511e-09	1.15515e-07	0.499866	HOXB3	ENSP00000438747	ENSG00000120093	HOXB3	homeobox B3 [Source:HGNC Symbol;Acc:5114]	1e-107		EU025707	Salmo salar homeobox protein HoxB13ab (HoxB13ab) homeobox protein HoxB10ab (HoxB10ab) homeobox protein HoxB9ab (HoxB9ab) homeobox protien HoxB8ab (HoxB8ab) homeobox protien HoxB7ab (HoxB7ab) homeobox protien HoxB6ab (HoxB6ab) homeobox protien HoxB5ab (HoxB5ab) homeobox protien HoxB4ab (HoxB4ab) homeobox protien HoxB3ab (HoxB3ab) homeobox protien HoxB2ab (HoxB2ab) and homeobox protien HoxB1ab (Hox…	4e-22		HOXB3
TC163937	4.21697e-10	3.26534e-08	0.499594	ALCAM	ENSP00000374577	ENSG00000170017	ALCAM	activated leukocyte cell adhesion molecule [Source:HGNC Symbol;Acc:400]	3e-19		BT072099	Salmo salar clone ssal-rgf-511-243 CD166 antigen homolog precursor putative mRNA pseudogene cds	5e-76		ALCAM
TC155481	7.72738e-11	9.70531e-09	0.499552						0		not-annotated	not-annotated	not-annotated
TC150816	1.40126e-07	2.87658e-06	0.499512						0		not-annotated	not-annotated	not-annotated
TC155746	2.28138e-09	1.16611e-07	0.499411	OLFML2A	ENSP00000339766				1e-154		NM_001173617	Salmo salar Olfactomedin-like protein 2A (olm2a) mRNA gb-BT059071.1- Salmo salar clone ssal-rgf-523-352 Olfactomedin-like protein 2A precursor putative mRNA complete cds	0		OLFML2A
TC138557	9.24408e-07	1.2942e-05	0.49933	HOXB3	ENSP00000438747	ENSG00000120093	HOXB3	homeobox B3 [Source:HGNC Symbol;Acc:5114]	1e-107		EU025707	Salmo salar homeobox protein HoxB13ab (HoxB13ab) homeobox protein HoxB10ab (HoxB10ab) homeobox protein HoxB9ab (HoxB9ab) homeobox protien HoxB8ab (HoxB8ab) homeobox protien HoxB7ab (HoxB7ab) homeobox protien HoxB6ab (HoxB6ab) homeobox protien HoxB5ab (HoxB5ab) homeobox protien HoxB4ab (HoxB4ab) homeobox protien HoxB3ab (HoxB3ab) homeobox protien HoxB2ab (HoxB2ab) and homeobox protien HoxB1ab (Hox…	9e-22		HOXB3
TC166046	5.0329e-05	0.000339793	0.499319	C5orf15	ENSP00000231512	ENSG00000113583	C5orf15	chromosome 5 open reading frame 15 [Source:HGNC Symbol;Acc:20656]	1e-37		NM_001139860	Salmo salar Keratinocytes-associated transmembrane protein 2 (kct2) mRNA gb-BT044782.1- Salmo salar clone ssal-rgf-503-236 Keratinocytes-associated transmembrane protein 2 precursor putative mRNA complete cds	5e-28		C5orf15
TC157930	2.15187e-05	0.000167125	0.499212						0		not-annotated	not-annotated	not-annotated
TC151847	4.01052e-08	1.05885e-06	0.49893	SOX6	ENSP00000432134	ENSG00000110693	SOX6	SRY (sex determining region Y)-box 6 [Source:HGNC Symbol;Acc:16421]	6e-32		BX936464	Zebrafish DNA sequence from clone DKEY-246O4 in linkage group 18 complete sequence	2e-15		SOX6
TC165601	8.85602e-09	3.30712e-07	0.498825	TNRC6B	ENSP00000409429	ENSG00000100354	TNRC6B	trinucleotide repeat containing 6B [Source:HGNC Symbol;Acc:29190]	0		XM_002663944	PREDICTED: Danio rerio trinucleotide repeat containing 6B (tnrc6b) mRNA	1e-11		TNRC6B
TC142235	0.00239272	0.00879189	0.49744	SNRPF	ENSP00000266735	ENSG00000139343	SNRPF	small nuclear ribonucleoprotein polypeptide F [Source:HGNC Symbol;Acc:11162]	1e-49		BT056349	Salmo salar clone ssal-rgb2-638-372 Small nuclear ribonucleoprotein F putative mRNA complete cds	0		SNRPF
TC151681	6.61934e-06	6.30667e-05	0.497425						0		not-annotated	not-annotated	not-annotated
TC150179	0.0024272	0.00890263	0.496969	LIPE	ENSP00000244289	ENSG00000079435	LIPE	lipase, hormone-sensitive [Source:HGNC Symbol;Acc:6621]	1e-174		NM_001173663	Salmo salar Hormone-sensitive lipase (lips) mRNA gb-BT059198.1- Salmo salar clone ssal-rgf-532-054 Hormone-sensitive lipase putative mRNA complete cds	2e-36		LIPE
TC162200	9.88608e-07	1.36592e-05	0.49685	TMED10	ENSP00000303145	ENSG00000170348	TMED10	transmembrane emp24-like trafficking protein 10 (yeast) [Source:HGNC Symbol;Acc:16998]	1e-105		BT071857	Salmo salar clone ssal-rgf-002-249 Transmembrane emp24 domain-containing protein 10 precursor putative mRNA partial cds	1e-174		TMED10
TC157430	2.28634e-07	4.22274e-06	0.496644	HOXC13	ENSP00000243056	ENSG00000123364	HOXC13	homeobox C13 [Source:HGNC Symbol;Acc:5125]	3e-99		AB232922	Oryzias latipes hox gene cluster complete cds contains hoxCa	4e-09		HOXC13
TC164596	0.00220028	0.00819307	0.496627	BRWD1	ENSP00000370178	ENSG00000185658	BRWD1	bromodomain and WD repeat domain containing 1 [Source:HGNC Symbol;Acc:12760]	0		XM_001920406	PREDICTED: Danio rerio im:7140700 (im:7140700) mRNA	3e-29		BRWD1
TC154427	3.05319e-07	5.28006e-06	0.49637	PCBP2	ENSP00000390304	ENSG00000197111	PCBP2	poly(rC) binding protein 2 [Source:HGNC Symbol;Acc:8648]	0		NM_001139909	Salmo salar poly(rC) binding protein 2 (pcbp2) mRNA gb-BT044861.1- Salmo salar clone ssal-rgf-505-362 PolyrC-binding protein 2 putative mRNA complete cds	0		PCBP2
TC154902	7.20692e-09	2.80999e-07	0.496299						0		not-annotated	not-annotated	not-annotated
TC139768	2.9851e-05	0.000219994	0.495569	CHD6	ENSP00000362330	ENSG00000124177	CHD6	chromodomain helicase DNA binding protein 6 [Source:HGNC Symbol;Acc:19057]	1e-85		BX936390	Zebrafish DNA sequence from clone DKEY-6E2 in linkage group 6 complete sequence	6e-20		CHD6
TC167393	2.97497e-06	3.32392e-05	0.495527						0		not-annotated	not-annotated	not-annotated
TC136706	3.45577e-05	0.000249026	0.495357	PRSS3	ENSP00000368715	ENSG00000010438	PRSS3	protease, serine, 3 [Source:HGNC Symbol;Acc:9486]	1e-109		X70073	Salmo salar partial mRNA for trypsin II	0		PRSS3
TC153218	0.00218943	0.00815804	0.495276	CRYGB	ENSP00000260988	ENSG00000182187	CRYGB	crystallin, gamma B [Source:HGNC Symbol;Acc:2409]	4e-69		DQ143976	Dissostichus mawsoni gamma M5a crystallin mRNA complete cds	1e-130		CRYGB
TC157935	4.86584e-08	1.23627e-06	0.494954	ZBED5	ENSP00000415939	ENSG00000236287	ZBED5	zinc finger, BED-type containing 5 [Source:HGNC Symbol;Acc:30803]	3e-81		EU008541	Salmo salar neurogranin TIP41-like protein (TIP41) MHC class II antigen beta chain (Sasa-DBB) MHC class II antigen alpha chain (Sasa-DBA) leucine rich repeat containing 35-like protein and alpha-tectorin-like protein genes complete cds	1e-22		ZBED5
TC169133	0.00166446	0.00646804	0.494773						0		not-annotated	not-annotated	not-annotated
TC166677	2.16448e-05	0.000167937	0.494096	CRYGB	ENSP00000260988	ENSG00000182187	CRYGB	crystallin, gamma B [Source:HGNC Symbol;Acc:2409]	2e-67		FJ438486	Epinephelus coioides crystallin gamma M2b mRNA partial cds	1e-164		CRYGB
TC146708	1.15145e-12	5.27624e-10	0.493665	CREBBP	ENSP00000323550				2e-32		BX901976	Zebrafish DNA sequence from clone DKEY-101P20 in linkage group 22 complete sequence	4e-21		CREBBP
TC151140	7.44206e-08	1.71617e-06	0.493356						0		not-annotated	not-annotated	not-annotated
TC148208	2.87509e-08	8.13823e-07	0.491894	YIPF4	ENSP00000238831	ENSG00000119820	YIPF4	Yip1 domain family, member 4 [Source:HGNC Symbol;Acc:28145]	1e-113		BT048833	Salmo salar clone ssal-sjb-007-071 YIPF4 putative mRNA complete cds	0		YIPF4
TC139041	2.62298e-06	2.99158e-05	0.491875	PRSS1	ENSP00000455361	ENSG00000261473	PRSS1	protease, serine, 1 (trypsin 1) [Source:HGNC Symbol;Acc:9475]	1e-103		BT047303	Salmo salar clone ssal-rgb2-517-082 Trypsin-1 precursor putative mRNA complete cds	0		PRSS1
TC150585	1.10798e-09	6.70103e-08	0.491707						0		not-annotated	not-annotated	not-annotated
TC154977	1.19657e-05	0.000102949	0.491228	PICALM	ENSP00000436852	ENSG00000073921	PICALM	phosphatidylinositol binding clathrin assembly protein [Source:HGNC Symbol;Acc:15514]	3e-58		NM_001173712	Salmo salar Phosphatidylinositol-binding clathrin assembly protein (pica) mRNA gb-BT059304.1- Salmo salar clone ssal-rgf-540-090 Phosphatidylinositol-binding clathrin assembly protein putative mRNA complete cds	1e-124		PICALM
TC150653	1.53203e-08	5.01436e-07	0.491181						0		not-annotated	not-annotated	not-annotated
TC171472	2.28474e-08	6.84526e-07	0.490842						0		not-annotated	not-annotated	not-annotated
TC146787	4.15881e-09	1.84279e-07	0.49071	OPN1MW2	ENSP00000358945	ENSG00000166160	OPN1MW2	opsin 1 (cone pigments), medium-wave-sensitive 2 [Source:HGNC Symbol;Acc:26952]	1e-134		NM_001124320	Oncorhynchus mykiss LWS opsin (LOC100135982) mRNA gb-AF425073.1- Oncorhynchus mykiss LWS opsin mRNA complete cds	0		OPN1MW2
TC159394	6.20741e-10	4.27916e-08	0.490473	HOXC13	ENSP00000243056	ENSG00000123364	HOXC13	homeobox C13 [Source:HGNC Symbol;Acc:5125]	5e-93		EU025715	Salmo salar homeobox protein HoxC13ab (HoxC13ab) homeobox protein HoxC12ab (HoxC12ab) homeobox protein HoxC11ab (HoxC11ab) homeobox protein HoxC10ab (HoxC10ab) homeobox protein HoxC9ab (HoxC9ab) homeobox protein HoxC8ab (HoxC8ab) homeobox protein HoxC6ab (HoxC6ab) homeobox protein HoxC5ab (HoxC5ab) and homeobox protein HoxC4ab (HoxC4ab) genes complete cds; homeobox protein HoxC3ab (HoxC3ab) pseud…	1e-171		HOXC13
TC160202	8.17928e-08	1.85326e-06	0.49013	SRL	ENSP00000440350	ENSG00000185739	SRL	sarcalumenin [Source:HGNC Symbol;Acc:11295]	0		XM_003124647	PREDICTED: Sus scrofa sarcalumenin-like (LOC100514098) mRNA	0		SRL
TC157637	3.70817e-06	3.97321e-05	0.489364	HTRA1	ENSP00000412676	ENSG00000166033	HTRA1	HtrA serine peptidase 1 [Source:HGNC Symbol;Acc:9476]	5e-69		XM_002662005	PREDICTED: Danio rerio serine protease HTRA1-like (LOC100334257) mRNA	2e-62		HTRA1
TC155304	3.44627e-07	5.79571e-06	0.489289	SOX6	ENSP00000432134	ENSG00000110693	SOX6	SRY (sex determining region Y)-box 6 [Source:HGNC Symbol;Acc:16421]	6e-32		BX936464	Zebrafish DNA sequence from clone DKEY-246O4 in linkage group 18 complete sequence	9e-55		SOX6
TC132430	5.60851e-08	1.37301e-06	0.488684	CA2	ENSP00000285379	ENSG00000104267	CA2	carbonic anhydrase II [Source:HGNC Symbol;Acc:1373]	1e-113		NM_001124221	Oncorhynchus mykiss carbonic anhydrase 2 (LOC100135827) mRNA dbj-AB117757.2- Oncorhynchus mykiss mRNA for carbonic anhydrase 2 complete cds	0		CA2
TC163524	2.46831e-11	4.41829e-09	0.488487						0		not-annotated	not-annotated	not-annotated
TC143265	2.54717e-05	0.000192753	0.488408	DYNC1H1	ENSP00000348965	ENSG00000197102	DYNC1H1	dynein, cytoplasmic 1, heavy chain 1 [Source:HGNC Symbol;Acc:2961]	7e-75		XM_001491194	PREDICTED: Equus caballus similar to dynein cytoplasmic heavy polypeptide 1 (LOC100058101) mRNA	2e-58		DYNC1H1
TC163117	3.54037e-05	0.000254042	0.488282	ACTA1	ENSP00000355643	ENSG00000143632	ACTA1	actin, alpha 1, skeletal muscle [Source:HGNC Symbol;Acc:129]	1e-146		AB032464	Oncorhynchus keta mRNA for actin complete cds	0		ACTA1
TC162873	1.50707e-07	3.03825e-06	0.488264	ATAD3A	ENSP00000368034				2e-17		NM_001173680	Salmo salar ATPase family AAA domain-containing protein 3 (atad3) mRNA gb-BT059232.1- Salmo salar clone ssal-rgf-535-148 ATPase family AAA domain-containing protein 3 putative mRNA complete cds	0		ATAD3A
TC139016	3.72789e-07	6.15244e-06	0.487749	ZBED5	ENSP00000415939	ENSG00000236287	ZBED5	zinc finger, BED-type containing 5 [Source:HGNC Symbol;Acc:30803]	3e-81		EU008541	Salmo salar neurogranin TIP41-like protein (TIP41) MHC class II antigen beta chain (Sasa-DBB) MHC class II antigen alpha chain (Sasa-DBA) leucine rich repeat containing 35-like protein and alpha-tectorin-like protein genes complete cds	6e-39		ZBED5
TC151478	5.82477e-09	2.38171e-07	0.487378	COL1A2	ENSP00000297268	ENSG00000164692	COL1A2	collagen, type I, alpha 2 [Source:HGNC Symbol;Acc:2198]	1e-55		NM_001124207	Oncorhynchus mykiss collagen type I alpha 2 (col1a2) mRNA dbj-AB052837.1- Oncorhynchus mykiss COL1A2 mRNA for collagen a2(I) complete cds	0		COL1A2
TC155291	4.61189e-08	1.18099e-06	0.486915	HMGB1	ENSP00000382417	ENSG00000189403	HMGB1	high mobility group box 1 [Source:HGNC Symbol;Acc:4983]	1e-89		NM_001124714	Oncorhynchus mykiss high mobility group-T protein (LOC100136765) mRNA emb-X02666.1- Trout mRNA for high mobility group protein HMG-T	0		HMGB1
IMM 1000	0.000246262	0.00128972	0.486585	HBB					2e-41		AY426332	Oncorhynchus mykiss beta-globin mRNA partial cds	0		HBB
TC161802	2.40404e-06	2.78509e-05	0.486307	CDCA7	ENSP00000386833	ENSG00000144354	CDCA7	cell division cycle associated 7 [Source:HGNC Symbol;Acc:14628]	2e-82		BT026836	Gasterosteus aculeatus clone CFW64-D10 mRNA sequence	9e-79		CDCA7
TC152326	7.37819e-07	1.07469e-05	0.486161						0		not-annotated	not-annotated	not-annotated
TC155470	0.000696779	0.00309804	0.485362	SNCG	ENSP00000361087	ENSG00000173267	SNCG	synuclein, gamma (breast cancer-specific protein 1) [Source:HGNC Symbol;Acc:11141]	3e-29		NM_001140569	Salmo salar Synuclein (syu) mRNA gb-BT046103.1- Salmo salar clone ssal-rgf-541-255 Synuclein putative mRNA complete cds	1e-167		SNCG
TC145380	1.65494e-13	1.49903e-10	0.485203						0		not-annotated	not-annotated	not-annotated
TC137854	5.19395e-10	3.76021e-08	0.484477						0		not-annotated	not-annotated	not-annotated
TC142127	1.20217e-06	1.59643e-05	0.484217						0		not-annotated	not-annotated	not-annotated
TC163085	1.81651e-07	3.53226e-06	0.484071						0		not-annotated	not-annotated	not-annotated
TC163726	1.84911e-06	2.26286e-05	0.483824						0		FQ310506	Dicentrarchus labrax chromosome sequence corresponding to linkage group 1 top part complete sequence	5e-39
TC149844	1.05661e-08	3.78601e-07	0.483467						0		not-annotated	not-annotated	not-annotated
TC165402	8.42636e-09	3.18949e-07	0.483195	NSDHL	ENSP00000391854	ENSG00000147383	NSDHL	NAD(P) dependent steroid dehydrogenase-like [Source:HGNC Symbol;Acc:13398]	0.0002		AM397241	Platanus x acerifolia mRNA for partial putative Ty1-copia reverse transcriptase (RT gene) and partial DfRedu pseudogene	6e-11		NSDHL
TC144162	6.74815e-06	6.39966e-05	0.482704		ENSP00000328729	ENSG00000183291	RP4-604K5.1	15 kDa selenoprotein isoform 1 precursor [Source:RefSeq peptide;Acc:NP_004252]	4e-64		NM_001124454	Oncorhynchus mykiss selenoprotein 15 (sep15) mRNA gb-AY255833.1- Oncorhynchus mykiss 15 kDa selenoprotein precursor (sep15) mRNA complete cds	0
TC166098	2.4703e-06	2.84494e-05	0.482312	COL12A1	ENSP00000325146	ENSG00000111799	COL12A1	collagen, type XII, alpha 1 [Source:HGNC Symbol;Acc:2188]	0		XM_003215683	PREDICTED: Anolis carolinensis collagen alpha-1(XII) chain-like (LOC100555585) mRNA	6e-31		COL12A1
TC138233	3.90312e-09	1.75512e-07	0.482202	EIF1AX	ENSP00000368927	ENSG00000173674	EIF1AX	eukaryotic translation initiation factor 1A, X-linked [Source:HGNC Symbol;Acc:3250]	5e-64		BT073735	Oncorhynchus mykiss clone omyk-evo-509-306 Eukaryotic translation initiation factor 1A X-chromosomal putative mRNA complete cds	0		EIF1AX
TC158289	0.00106801	0.00444137	0.482108	HBZ	ENSP00000252951	ENSG00000130656	HBZ	hemoglobin, zeta [Source:HGNC Symbol;Acc:4835]	2e-48		BT059538	Salmo salar clone ssal-rgf-512-006 Hemoglobin subunit alpha putative mRNA complete cds	0		HBZ
TC151234	2.82032e-09	1.35615e-07	0.481909	IPO5	ENSP00000445126	ENSG00000065150	IPO5	importin 5 [Source:HGNC Symbol;Acc:6402]	1e-14		BC142883	Danio rerio similar to Ran_GTP binding protein 5 mRNA (cDNA clone IMAGE:8101890) partial cds	1e-14		IPO5
IMM 994	1.49426e-07	3.01936e-06	0.481859	LEAP2					6e-10		NM_001124465	Oncorhynchus mykiss liver-expressed antimicrobial peptide 2B (leap-2b) mRNA gb-AY362187.1- Oncorhynchus mykiss liver-expressed antimicrobial peptide 2B (LEAP-2B) mRNA complete cds	0		LEAP2
TC160870	1.30236e-11	2.95975e-09	0.481406	ZBED5	ENSP00000415939	ENSG00000236287	ZBED5	zinc finger, BED-type containing 5 [Source:HGNC Symbol;Acc:30803]	3e-81		EU008541	Salmo salar neurogranin TIP41-like protein (TIP41) MHC class II antigen beta chain (Sasa-DBB) MHC class II antigen alpha chain (Sasa-DBA) leucine rich repeat containing 35-like protein and alpha-tectorin-like protein genes complete cds	8e-74		ZBED5
TC154905	2.44941e-07	4.45596e-06	0.481171	CNPY2	ENSP00000273308	ENSG00000257727	CNPY2	canopy 2 homolog (zebrafish) [Source:HGNC Symbol;Acc:13529]	6e-25		BT050074	Salmo salar clone ssal-evd-544-350 canopy-1 precursor putative mRNA complete cds	0		CNPY2
TC160095	5.15176e-10	3.74358e-08	0.480871						0		not-annotated	not-annotated	not-annotated
TC159841	4.17142e-07	6.76124e-06	0.480795	AK4	ENSP00000378743	ENSG00000162433	AK4	adenylate kinase 4 [Source:HGNC Symbol;Acc:363]	4e-11		BT047068	Salmo salar clone ssal-sjb-018-254 Adenylate kinase isoenzyme 4 mitochondrial putative mRNA complete cds	2e-26		AK4
TC147471	1.00066e-09	6.14742e-08	0.480758	NR3C2	ENSP00000444458				4e-49		AY495582	Oncorhynchus mykiss mineralocorticoid receptor form A gene partial cds	2e-12		NR3C2
TC153369	3.89273e-12	1.23267e-09	0.480697						0		not-annotated	not-annotated	not-annotated
TC145265	2.66288e-07	4.72943e-06	0.480436	NR2F2	ENSP00000401674	ENSG00000185551	NR2F2	nuclear receptor subfamily 2, group F, member 2 [Source:HGNC Symbol;Acc:7976]	1e-107		EU481821	Salmo salar physical map contig 483 genomic sequence	3e-55		NR2F2
TC144486	5.2655e-06	5.26942e-05	0.480155						0		not-annotated	not-annotated	not-annotated
TC169968	1.62769e-08	5.2568e-07	0.479375						0		not-annotated	not-annotated	not-annotated
TC161037	1.79106e-05	0.000143523	0.479312	ATP5L	ENSP00000300688	ENSG00000167283	ATP5L	ATP synthase, H+ transporting, mitochondrial Fo complex, subunit G [Source:HGNC Symbol;Acc:14247]	1e-42		BT073649	Oncorhynchus mykiss clone omyk-evn-513-107 ATP synthase subunit g mitochondrial putative mRNA complete cds	0		ATP5L
TC160717	2.43889e-06	2.81974e-05	0.478715						0		not-annotated	not-annotated	not-annotated
TC169886	6.7449e-09	2.65629e-07	0.477869						0		BT072753	Salmo salar clone ssal-rgf-539-136 Polymerase delta-interacting protein 2 putative mRNA partial cds	5e-17
TC144287	8.61294e-10	5.45341e-08	0.476535						0		not-annotated	not-annotated	not-annotated
TC138177	6.03933e-07	9.11227e-06	0.476112	ARID1A	ENSP00000363267	ENSG00000117713	ARID1A	AT rich interactive domain 1A (SWI-like) [Source:HGNC Symbol;Acc:11110]	0		XR_054344	PREDICTED: Taeniopygia guttata misc_RNA (LOC100222829) miscRNA	4e-29		ARID1A
TC138897	0.000402658	0.00194074	0.475472	PVALB	ENSP00000216200	ENSG00000100362	PVALB	parvalbumin [Source:HGNC Symbol;Acc:9704]	7e-19		BT043924	Salmo salar clone HM5_0764 parvalbumin like 1 mRNA complete cds	0		PVALB
TC155577	7.29854e-11	9.29115e-09	0.474806						0		not-annotated	not-annotated	not-annotated
TC168239	3.58307e-07	5.97164e-06	0.474728	ATAD5	ENSP00000313171	ENSG00000176208	ATAD5	ATPase family, AAA domain containing 5 [Source:HGNC Symbol;Acc:25752]	4e-15		not-annotated	not-annotated	not-annotated		ATAD5
TC149689	1.03283e-06	1.41647e-05	0.474367	ACTR1B	ENSP00000289228	ENSG00000115073	ACTR1B	ARP1 actin-related protein 1 homolog B, centractin beta (yeast) [Source:HGNC Symbol;Acc:168]	0		NM_001165405	Salmo salar Beta-centractin (acty) mRNA gb-BT058947.1- Salmo salar clone ssal-rgf-515-157 Beta-centractin putative mRNA complete cds	1e-45		ACTR1B
TC161464	8.53899e-09	3.22585e-07	0.473785						0		not-annotated	not-annotated	not-annotated
TC171589	4.33314e-07	6.9798e-06	0.473566	H6					0		BT074292	Oncorhynchus mykiss clone omyk-evo-507-054 Nonhistone chromosomal protein H6 putative mRNA complete cds	1e-132		H6
TC153039	1.08507e-08	3.8631e-07	0.472957						0		BT071853	Salmo salar clone ssal-rgf-002-141 unknown large open reading frame mRNA novel cds	0
TC149227	8.26337e-11	1.01211e-08	0.472935	RNF10	ENSP00000441487	ENSG00000022840	RNF10	ring finger protein 10 [Source:HGNC Symbol;Acc:10055]	2e-11		BT072433	Salmo salar clone ssal-rgf-525-176 unknown large open reading frame mRNA novel cds	1e-147		RNF10
TC169052	6.52309e-07	9.68985e-06	0.472914	PVALB	ENSP00000216200	ENSG00000100362	PVALB	parvalbumin [Source:HGNC Symbol;Acc:9704]	5e-27		BT048302	Salmo salar clone ssal-evd-533-004 Parvalbumin beta 1 putative mRNA complete cds	0		PVALB
TC154159	4.78951e-06	4.89495e-05	0.472732	DPYSL3	ENSP00000381526	ENSG00000113657	DPYSL3	dihydropyrimidinase-like 3 [Source:HGNC Symbol;Acc:3015]	1e-122		BT072701	Salmo salar clone ssal-rgf-537-103 Dihydropyrimidinase-related protein 3 putative mRNA partial cds	5e-74		DPYSL3
TC152686	6.90386e-10	4.66029e-08	0.471961	TIMM44	ENSP00000270538	ENSG00000104980	TIMM44	translocase of inner mitochondrial membrane 44 homolog (yeast) [Source:HGNC Symbol;Acc:17316]	0		EU816603	Salmo salar clone BAC S0142M23 complete sequence	5e-20		TIMM44
TC149792	1.22933e-06	1.6264e-05	0.47168	IDH2	ENSP00000331897	ENSG00000182054	IDH2	isocitrate dehydrogenase 2 (NADP+), mitochondrial [Source:HGNC Symbol;Acc:5383]	0		NM_001139725	Salmo salar isocitrate dehydrogenase 2-2 (NADP+) mitochondrial (LOC100194640) nuclear gene encoding mitochondrial protein mRNA gb-BT043832.1- Salmo salar clone HM6_0589 isocitrate dehydrogenase 2-2 (NADP+) mitochondrial mRNA complete cds; nuclear gene for mitochondrial product	0		IDH2
TC153861	9.20459e-14	1.05444e-10	0.471534	SRRM1	ENSP00000326261	ENSG00000133226	SRRM1	serine/arginine repetitive matrix 1 [Source:HGNC Symbol;Acc:16638]	3e-58		BT059289	Salmo salar clone ssal-rgf-539-131 Serine/arginine repetitive matrix protein 1 putative mRNA complete cds	1e-175		SRRM1
TC154654	5.62737e-10	3.9851e-08	0.471227						0		not-annotated	not-annotated	not-annotated
TC140115	7.99103e-08	1.81907e-06	0.470894	ZHX1	ENSP00000297857	ENSG00000165156	ZHX1	zinc fingers and homeoboxes 1 [Source:HGNC Symbol;Acc:12871]	0		GQ505860	Salmo salar clone BAC CHORI214-68O19 genomic sequence	3e-19		ZHX1
TC164206	9.90055e-09	3.58571e-07	0.469994	ACTA1	ENSP00000312351	ENSG00000143632	ACTA1	actin, alpha 1, skeletal muscle [Source:HGNC Symbol;Acc:129]	8e-65		BT043780	Salmo salar clone HM4_4065 actin alpha 1-2 (actc1-2) mRNA complete cds	0		ACTA1
TC155435	1.43489e-10	1.51457e-08	0.468859						0		not-annotated	not-annotated	not-annotated
TC166319	5.8456e-08	1.42034e-06	0.46867						0		not-annotated	not-annotated	not-annotated
TC164906	8.05813e-07	1.15771e-05	0.467488						0		not-annotated	not-annotated	not-annotated
TC142815	0.000768331	0.00335754	0.46713						0		not-annotated	not-annotated	not-annotated
TC136386	6.17491e-08	1.47279e-06	0.466686	DDT	ENSP00000215773	ENSG00000099977	DDT	D-dopachrome tautomerase [Source:HGNC Symbol;Acc:2732]	2e-34		BT125149	Salmo salar clone ssal-evf-002-029 D-dopachrome decarboxylase putative mRNA complete cds	0		DDT
TC168916	7.61834e-07	1.10348e-05	0.46622						0		not-annotated	not-annotated	not-annotated
TC148943	4.97879e-08	1.25514e-06	0.465692	POLR2A	ENSP00000314949	ENSG00000181222	POLR2A	polymerase (RNA) II (DNA directed) polypeptide A, 220kDa [Source:HGNC Symbol;Acc:9187]	6e-14		not-annotated	not-annotated	not-annotated		POLR2A
TC163612	2.78625e-07	4.9127e-06	0.465495						0		not-annotated	not-annotated	not-annotated
TC151647	3.52003e-08	9.54082e-07	0.46429						0		not-annotated	not-annotated	not-annotated
TC150756	1.04188e-07	2.25696e-06	0.464094						0		not-annotated	not-annotated	not-annotated
TC136037	3.81114e-11	5.91395e-09	0.463606	SRRM1	ENSP00000326261	ENSG00000133226	SRRM1	serine/arginine repetitive matrix 1 [Source:HGNC Symbol;Acc:16638]	1e-08		BT059289	Salmo salar clone ssal-rgf-539-131 Serine/arginine repetitive matrix protein 1 putative mRNA complete cds	0		SRRM1
TC136002	1.29147e-09	7.54147e-08	0.463334	NOTCH1	ENSP00000277541	ENSG00000148400	NOTCH1	notch 1 [Source:HGNC Symbol;Acc:7881]	0		NM_001135695	Oncorhynchus mykiss notch 1 (notch1) mRNA dbj-AB430584.1- Oncorhynchus mykiss notch1 mRNA for notch1 complete cds	0		NOTCH1
TC165794	3.30395e-09	1.54115e-07	0.46322						0		not-annotated	not-annotated	not-annotated
TC158128	3.42537e-08	9.35262e-07	0.463175	RHOQ	ENSP00000238738	ENSG00000119729	RHOQ	ras homolog family member Q [Source:HGNC Symbol;Acc:17736]	1e-57		BT060239	Salmo salar clone ssal-rgh-510-226 Rho-related GTP-binding protein RhoQ precursor putative mRNA complete cds	1e-166		RHOQ
TC164261	0.000128963	0.000746357	0.463171	PRSS3	ENSP00000368715	ENSG00000010438	PRSS3	protease, serine, 3 [Source:HGNC Symbol;Acc:9486]	1e-49		AB470274	Oncorhynchus masou tryp mRNA for trypsin complete cds	1e-167		PRSS3
TC145519	1.38703e-08	4.64519e-07	0.462349						0		not-annotated	not-annotated	not-annotated
TC152049	5.63978e-07	8.64477e-06	0.462311	RPL37A	ENSP00000418082	ENSG00000197756	RPL37A	ribosomal protein L37a [Source:HGNC Symbol;Acc:10348]	9e-61		BT057868	Salmo salar clone ssal-eve-538-306 60S ribosomal protein L37a putative mRNA complete cds	1e-37		RPL37A
TC162651	3.58968e-08	9.69588e-07	0.462052						0		not-annotated	not-annotated	not-annotated
TC159626	2.50916e-06	2.88118e-05	0.46111		ENSP00000415308	ENSG00000236112	AC006035.2	Uncharacterized protein [Source:UniProtKB/TrEMBL;Acc:H7C432]	0.0003		not-annotated	not-annotated	not-annotated
TC135484	6.15568e-05	0.000402548	0.459958	PRSS1	ENSP00000455361	ENSG00000261473	PRSS1	protease, serine, 1 (trypsin 1) [Source:HGNC Symbol;Acc:9475]	1e-108		BT047303	Salmo salar clone ssal-rgb2-517-082 Trypsin-1 precursor putative mRNA complete cds	0		PRSS1
TC154698	5.50942e-06	5.46022e-05	0.459844	RTL1	ENSP00000435342	ENSG00000254656	RTL1	retrotransposon-like 1 [Source:HGNC Symbol;Acc:14665]	2e-59		GU129140	Salmo salar IgH locus B genomic sequence	4e-27		RTL1
TC149713	1.38879e-09	7.97819e-08	0.459395						0		not-annotated	not-annotated	not-annotated
TC159300	4.79959e-09	2.04753e-07	0.458726	IPO7	ENSP00000369042	ENSG00000205339	IPO7	importin 7 [Source:HGNC Symbol;Acc:9852]	3e-07		HQ021732	Sparus aurata clone contig01026 genomic sequence	1e-125		IPO7
TC166884	5.14863e-10	3.74358e-08	0.457912						0		not-annotated	not-annotated	not-annotated
TC153426	4.94632e-06	5.02096e-05	0.457584	EPX	ENSP00000225371	ENSG00000121053	EPX	eosinophil peroxidase [Source:HGNC Symbol;Acc:3423]	0		BT072012	Salmo salar clone ssal-rgf-507-186 Myeloperoxidase precursor putative mRNA partial cds	0		EPX
TC139353	1.62896e-05	0.000132733	0.455279	SLC1A3	ENSP00000371343	ENSG00000079215	SLC1A3	solute carrier family 1 (glial high affinity glutamate transporter), member 3 [Source:HGNC Symbol;Acc:10941]	7e-45		CU928084	Zebrafish DNA sequence from clone CH1073-474I16 in linkage group 25 complete sequence	3e-17		SLC1A3
TC145549	3.04672e-08	8.51879e-07	0.455223	NDUFS1	ENSP00000400976	ENSG00000023228	NDUFS1	NADH dehydrogenase (ubiquinone) Fe-S protein 1, 75kDa (NADH-coenzyme Q reductase) [Source:HGNC Symbol;Acc:7707]	4e-91		NM_001007765	Danio rerio NADH dehydrogenase (ubiquinone) Fe-S protein 1 (ndufs1) nuclear gene encoding mitochondrial protein mRNA gb-BC085651.1- Danio rerio NADH dehydrogenase (ubiquinone) Fe-S protein 1 mRNA (cDNA clone MGC:92209 IMAGE:7052019) complete cds	1e-31		NDUFS1
TC163181	5.59641e-07	8.59521e-06	0.454791	ATP5J	ENSP00000389649	ENSG00000154723	ATP5J	ATP synthase, H+ transporting, mitochondrial Fo complex, subunit F6 [Source:HGNC Symbol;Acc:847]	9e-32		BT046650	Salmo salar clone ssal-evd-531-117 ATP synthase-coupling factor 6 mitochondrial precursor putative mRNA complete cds	0		ATP5J
TC145041	2.18208e-05	0.000169134	0.45436	COL1A1	ENSP00000225964	ENSG00000108821	COL1A1	collagen, type I, alpha 1 [Source:HGNC Symbol;Acc:2197]	3e-64		BT072251	Salmo salar clone ssal-rgf-518-187 Collagen alpha-1I chain precursor putative mRNA pseudogene cds	0		COL1A1
TC162633	1.76912e-08	5.57486e-07	0.453564	SWAP70	ENSP00000431768	ENSG00000133789	SWAP70	SWAP switching B-cell complex 70kDa subunit [Source:HGNC Symbol;Acc:17070]	1e-21		HQ021732	Sparus aurata clone contig01026 genomic sequence	1e-104		SWAP70
IMM 713	2.14381e-14	3.6616e-11	0.453518	MT-CO1					3e-34		HQ167685	Salmo salar voucher Ss004 cytochrome oxidase subunit I (COI) gene complete cds; mitochondrial	1e-123		MT-CO1
TC136923	7.97299e-09	3.05049e-07	0.453348						0		not-annotated	not-annotated	not-annotated
TC152920	3.61116e-05	0.000257558	0.452909						0		not-annotated	not-annotated	not-annotated
TC158304	6.06368e-10	4.20988e-08	0.452708	ERH	ENSP00000451080	ENSG00000100632	ERH	enhancer of rudimentary homolog (Drosophila) [Source:HGNC Symbol;Acc:3447]	3e-73		BT056797	Salmo salar clone ssal-evd-522-075 Enhancer of rudimentary homolog putative mRNA complete cds	1e-175		ERH
TC160627	8.76792e-07	1.23955e-05	0.452333	CAMK2G	ENSP00000405561	ENSG00000148660	CAMK2G	calcium/calmodulin-dependent protein kinase II gamma [Source:HGNC Symbol;Acc:1463]	9e-83		BT071925	Salmo salar clone ssal-rgf-504-028 Calcium/calmodulin-dependent protein kinase type II gamma chain putative mRNA partial cds	6e-25		CAMK2G
TC163109	9.11072e-10	5.72344e-08	0.452291						0		EF648525	Riftia pachyptila clone BWbrC20 hypothetical protein bw5 mRNA sequence	9e-10
TC136616	2.30385e-09	1.17605e-07	0.452287						0		not-annotated	not-annotated	not-annotated
TC170472	4.57593e-07	7.30742e-06	0.452274	SCN4A	ENSP00000396320	ENSG00000007314	SCN4A	sodium channel, voltage-gated, type IV, alpha subunit [Source:HGNC Symbol;Acc:10591]	1e-168		EU621898	Salmo salar clone 11F04_73D15 interferon alpha 1-like gene complete sequence; growth hormone 1 gene complete cds; and skeletal muscle sodium channel alpha subunit-like myosin alkali light chain-like and microtubule-associated protein Tau-like genes complete sequence	0		SCN4A
TC160768	8.56104e-08	1.9252e-06	0.45205						0		not-annotated	not-annotated	not-annotated
TC142892	4.35189e-05	0.000300216	0.451991	GTF2IRD2B	ENSP00000308080	ENSG00000174428	GTF2IRD2B	GTF2I repeat domain containing 2B [Source:HGNC Symbol;Acc:33125]	1e-133		AB162342	Oncorhynchus mykiss genes MHC class I a region complete and partial cds	0		GTF2IRD2B
TC132655	1.02515e-10	1.16964e-08	0.451969						0		not-annotated	not-annotated	not-annotated
TC147070	2.86275e-07	5.0158e-06	0.451944	PVALB	ENSP00000216200	ENSG00000100362	PVALB	parvalbumin [Source:HGNC Symbol;Acc:9704]	6e-23		EU400608	Coregonus clupeaformis parvalbumin beta mRNA partial cds	0		PVALB
TC166979	4.53932e-06	4.6835e-05	0.451818	DIRC2	ENSP00000261038	ENSG00000138463	DIRC2	disrupted in renal carcinoma 2 [Source:HGNC Symbol;Acc:16628]	3e-43		NM_001141452	Salmo salar disrupted in renal carcinoma 2 (dirc2) mRNA gb-BT049700.1- Salmo salar clone ssal-plnb-016-070 Disrupted in renal carcinoma protein 2 homolog putative mRNA complete cds	4e-09		DIRC2
TC144557	3.33274e-07	5.63887e-06	0.451777	LMAN2	ENSP00000303366	ENSG00000169223	LMAN2	lectin, mannose-binding 2 [Source:HGNC Symbol;Acc:16986]	1e-164		BT072118	Salmo salar clone ssal-rgf-512-165 Vesicular integral-membrane protein VIP36 precursor putative mRNA pseudogene cds	0		LMAN2
TC146678	3.11355e-11	5.1881e-09	0.45167						0		not-annotated	not-annotated	not-annotated
TC152706	1.61766e-10	1.64683e-08	0.450761						0		not-annotated	not-annotated	not-annotated
TC150450	1.81909e-11	3.57837e-09	0.449864	MRPS21	ENSP00000312395	ENSG00000187145	MRPS21	mitochondrial ribosomal protein S21 [Source:HGNC Symbol;Acc:14046]	2e-37		BT074289	Oncorhynchus mykiss clone omyk-evo-511-214 Mitochondrial 28S ribosomal protein S21 putative mRNA complete cds	0		MRPS21
TC145191	2.42014e-07	4.41507e-06	0.447891	GCN1L1	ENSP00000300648	ENSG00000089154	GCN1L1	GCN1 general control of amino-acid synthesis 1-like 1 (yeast) [Source:HGNC Symbol;Acc:4199]	1e-30		BC168513	Danio rerio cDNA clone IMAGE:6962011 partial cds	5e-50		GCN1L1
TC149121	6.36288e-06	6.10113e-05	0.44748						0		not-annotated	not-annotated	not-annotated
TC148140	2.12717e-07	4.01071e-06	0.44725	SMYD1	ENSP00000295833				1e-122		BT027083	Gasterosteus aculeatus clone CFW166-D02 mRNA sequence	2e-47		SMYD1
TC149130	7.50052e-12	2.05731e-09	0.446676						0		not-annotated	not-annotated	not-annotated
TC165123	3.55206e-09	1.6334e-07	0.44665	RERE	ENSP00000422246	ENSG00000142599	RERE	arginine-glutamic acid dipeptide (RE) repeats [Source:HGNC Symbol;Acc:9965]	5e-90		AL928977	Zebrafish DNA sequence from clone DKEY-24D19 in linkage group 20 complete sequence	5e-21		RERE
CUST_27_PI420312184	1.86094e-07	3.60247e-06	0.44625	H6					0		BT057525	Salmo salar clone ssal-eve-530-064 Non-histone chromosomal protein H6 putative mRNA complete cds	0		H6
TC153777	4.25922e-05	0.000294501	0.444967	KRT15	ENSP00000377546	ENSG00000171346	KRT15	keratin 15 [Source:HGNC Symbol;Acc:6421]	1e-133		AJ427868	Oncorhynchus mykiss partial mRNA for Keratin 12 (k12 gene)	1e-170		KRT15
TC138332	5.94568e-11	8.24122e-09	0.444651	COL1A1	ENSP00000225964	ENSG00000108821	COL1A1	collagen, type I, alpha 1 [Source:HGNC Symbol;Acc:2197]	1e-79		BT072645	Salmo salar clone ssal-rgf-534-240 Collagen alpha-1I chain precursor putative mRNA partial cds	0		COL1A1
TC160438	9.75923e-05	0.000593184	0.444558	HNRNPR	ENSP00000415042	ENSG00000125944	HNRNPR	heterogeneous nuclear ribonucleoprotein R [Source:HGNC Symbol;Acc:5047]	3e-09		BT059708	Salmo salar clone ssal-rgf-540-191 Heterogeneous nuclear ribonucleoprotein R putative mRNA complete cds	3e-23		HNRNPR
TC159210	3.88207e-10	3.06796e-08	0.443225	NEB	ENSP00000427083	ENSG00000183091	NEB	nebulin [Source:HGNC Symbol;Acc:7720]	0.0002		BT044041	Salmo salar clone HM6_0740 nebulin-like mRNA partial cds	0		NEB
TC163984	4.55434e-08	1.16779e-06	0.441769						0		AF469998	Oncorhynchus mykiss microsatellite OMM1216 sequence	2e-15
TC153462	3.72254e-09	1.6958e-07	0.44083	LBR	ENSP00000339883	ENSG00000143815	LBR	lamin B receptor [Source:HGNC Symbol;Acc:6518]	2e-43		BX000468	Zebrafish DNA sequence from clone DKEY-1J5 in linkage group 20 Contains the gene for a novel protein similar to vertebrate deleted in liver cancer 1 (DLC1) the gene for a novel protein similar to vertebrate leucine-rich repeat-containing G protein-coupled receptor family and a CpG island complete sequence	9e-15		LBR
TC163353	8.797e-07	1.24188e-05	0.44045	PPA1	ENSP00000362329	ENSG00000180817	PPA1	pyrophosphatase (inorganic) 1 [Source:HGNC Symbol;Acc:9226]	1e-65		BT047296	Salmo salar clone ssal-eve-501-079 Inorganic pyrophosphatase putative mRNA complete cds	0		PPA1
TC165252	1.73721e-07	3.40527e-06	0.43983						0		BT072252	Salmo salar clone ssal-rgf-518-208 unknown large open reading frame mRNA novel cds	7e-95
TC151471	1.17075e-08	4.09331e-07	0.437499	RBM4	ENSP00000422301	ENSG00000173933	RBM4	RNA binding motif protein 4 [Source:HGNC Symbol;Acc:9901]	4e-41		NM_001173948	Salmo salar RNA-binding protein 4 (rbm4) mRNA gb-BT059420.1- Salmo salar clone ssal-rgf-539-367 RNA-binding protein 4 putative mRNA complete cds	0		RBM4
TC163851	1.45025e-09	8.2639e-08	0.437494						0		not-annotated	not-annotated	not-annotated
TC140795	2.62879e-10	2.31126e-08	0.437488						0		not-annotated	not-annotated	not-annotated
TC156245	6.72108e-07	9.91964e-06	0.436078						0		not-annotated	not-annotated	not-annotated
TC159921	0.000347513	0.00171789	0.434972						0		not-annotated	not-annotated	not-annotated
TC167467	0.000549038	0.00253581	0.434019						0		not-annotated	not-annotated	not-annotated
TC161664	1.13127e-05	9.81766e-05	0.433593	NPM1	ENSP00000296930	ENSG00000181163	NPM1	nucleophosmin (nucleolar phosphoprotein B23, numatrin) [Source:HGNC Symbol;Acc:7910]	4e-61		BT071825	Salmo salar clone ssal-rgf-001-044 Nucleophosmin putative mRNA partial cds	1e-140		NPM1
TC165902	1.31292e-10	1.4284e-08	0.433146	MN1	ENSP00000397805	ENSG00000169184	MN1	meningioma (disrupted in balanced translocation) 1 [Source:HGNC Symbol;Acc:7180]	4e-17		CU012044	Zebrafish DNA sequence from clone CH211-223P9 in linkage group 19 Contains the 3' end of the gene for a novel protein similar to vertebrate UNC-112 related protein 2 (URP2) the gene for a novel protein similar to vertebrate HIV-1 Tat interacting protein 60kDa (HTATIP zgc:110752) the gene for a novel protein similar to human meningioma (disrupted in balanced translocation) 1 (MN1) and five CpG isl…	3e-39		MN1
TC160106	3.16693e-05	0.000231206	0.432464	TUBA1A	ENSP00000449019	ENSG00000167552	TUBA1A	tubulin, alpha 1a [Source:HGNC Symbol;Acc:20766]	8e-85		BT059156	Salmo salar clone ssal-rgf-528-294 Tubulin alpha chain putative mRNA complete cds	0		TUBA1A
TC141484	1.78364e-06	2.19289e-05	0.431822						0		not-annotated	not-annotated	not-annotated
IMM 1102	0.000841833	0.00363187	0.431242						0		DQ159198	Viral hemorrhagic septicemia virus isolate DK-3592B non-virion protein (Nv) gene partial cds	0
TC166246	3.56708e-12	1.14822e-09	0.430358						0		FQ310507	Dicentrarchus labrax chromosome sequence corresponding to linkage group 1 bottom part complete sequence	1e-12
TC157017	4.29806e-08	1.11455e-06	0.430017	TRO	ENSP00000405126	ENSG00000067445	TRO	trophinin [Source:HGNC Symbol;Acc:12326]	3e-07		not-annotated	not-annotated	not-annotated		TRO
TC143562	6.20911e-06	5.98733e-05	0.429777	IGFN1	ENSP00000387975	ENSG00000163395	IGFN1	immunoglobulin-like and fibronectin type III domain containing 1 [Source:HGNC Symbol;Acc:24607]	1e-62		BT044024	Salmo salar clone HM6_0814 hypothetical protein mRNA partial cds	0		IGFN1
TC160805	1.67984e-11	3.37258e-09	0.428142	RPS15	ENSP00000233609				6e-54		EU417817	Oncorhynchus masou formosanus ribosomal protein S15 (rps15) mRNA complete cds	0		RPS15
TC156205	0.000354212	0.00174525	0.427669	CAPZB	ENSP00000364286	ENSG00000077549	CAPZB	capping protein (actin filament) muscle Z-line, beta [Source:HGNC Symbol;Acc:1491]	2e-06		BT058839	Salmo salar clone ssal-rgf-506-191 F-actin-capping protein subunit beta putative mRNA complete cds	0		CAPZB
TC162624	2.64599e-07	4.70628e-06	0.427537	ZBED5	ENSP00000415939	ENSG00000236287	ZBED5	zinc finger, BED-type containing 5 [Source:HGNC Symbol;Acc:30803]	3e-81		EU008541	Salmo salar neurogranin TIP41-like protein (TIP41) MHC class II antigen beta chain (Sasa-DBB) MHC class II antigen alpha chain (Sasa-DBA) leucine rich repeat containing 35-like protein and alpha-tectorin-like protein genes complete cds	6e-50		ZBED5
TC163281	1.22808e-07	2.57579e-06	0.427441						0		BT072300	Salmo salar clone ssal-rgf-520-167 unknown large open reading frame mRNA novel cds	4e-19
TC161563	2.26116e-12	8.0034e-10	0.427111	AUTS2	ENSP00000344087	ENSG00000158321	AUTS2	autism susceptibility candidate 2 [Source:HGNC Symbol;Acc:14262]	1e-45		CT573109	Zebrafish DNA sequence from clone DKEY-69H6 in linkage group 5 Contains the gene for a novel protein similar to autism susceptibility candidate 2 (auts2) and the gene for a novel protein similar to vertebrate checkpoint with forkhead and ring finger domains (CHFR) complete sequence	1e-09		AUTS2
TC149318	9.90994e-09	3.58571e-07	0.426343	EIF4A2	ENSP00000348925	ENSG00000156976	EIF4A2	eukaryotic translation initiation factor 4A2 [Source:HGNC Symbol;Acc:3284]	1e-133		BT072377	Salmo salar clone ssal-rgf-523-022 Eukaryotic initiation factor 4A-I putative mRNA pseudogene cds	0		EIF4A2
TC148245	3.44862e-10	2.87009e-08	0.424782						0		not-annotated	not-annotated	not-annotated
TC171496	1.32326e-12	5.88809e-10	0.423983						0		not-annotated	not-annotated	not-annotated
TC157194	1.61586e-05	0.000131886	0.423925	FKBP4	ENSP00000001008	ENSG00000004478	FKBP4	FK506 binding protein 4, 59kDa [Source:HGNC Symbol;Acc:3720]	3e-79		NM_001140424	Salmo salar FK506 binding protein 4 (fkbp4) mRNA gb-BT045838.1- Salmo salar clone ssal-rgf-534-117 FK506-binding protein 4 putative mRNA complete cds	3e-23		FKBP4
TC150758	0.000631001	0.00284817	0.422602	MYOT	ENSP00000391185	ENSG00000120729	MYOT	myotilin [Source:HGNC Symbol;Acc:12399]	7e-88		CR668581	Tetraodon nigroviridis full-length cDNA	4e-11		MYOT
TC136191	2.60765e-10	2.30307e-08	0.422546	DKC1	ENSP00000358563	ENSG00000130826	DKC1	dyskeratosis congenita 1, dyskerin [Source:HGNC Symbol;Acc:2890]	0		NM_001140049	Salmo salar dyskeratosis congenita 1 dyskerin (dkc1) mRNA gb-BT045139.1- Salmo salar clone ssal-rgf-513-095 H/ACA ribonucleoprotein complex subunit 4 putative mRNA complete cds	1e-161		DKC1
TC144413	4.48929e-08	1.15491e-06	0.422445	RTL1	ENSP00000435342	ENSG00000254656	RTL1	retrotransposon-like 1 [Source:HGNC Symbol;Acc:14665]	2e-59		GU129140	Salmo salar IgH locus B genomic sequence	5e-66		RTL1
TC135349	1.90243e-11	3.71486e-09	0.421835						0		not-annotated	not-annotated	not-annotated
TC171519	2.21613e-16	4.3158e-12	0.421035	AMD1	ENSP00000357880	ENSG00000123505	AMD1	adenosylmethionine decarboxylase 1 [Source:HGNC Symbol;Acc:457]	0		NM_001165344	Salmo salar S-adenosylmethionine decarboxylase proenzyme (dcam) mRNA gb-BT058814.1- Salmo salar clone ssal-rgf-504-333 S-adenosylmethionine decarboxylase proenzyme putative mRNA complete cds	9e-64		AMD1
TC165488	2.3426e-09	1.19155e-07	0.421005	DPYSL3	ENSP00000381526	ENSG00000113657	DPYSL3	dihydropyrimidinase-like 3 [Source:HGNC Symbol;Acc:3015]	1e-122		BT072701	Salmo salar clone ssal-rgf-537-103 Dihydropyrimidinase-related protein 3 putative mRNA partial cds	1e-178		DPYSL3
TC136735	6.20456e-09	2.49908e-07	0.419407	TARS	ENSP00000394291	ENSG00000113407	TARS	threonyl-tRNA synthetase [Source:HGNC Symbol;Acc:11572]	1e-58		XM_002665279	PREDICTED: Danio rerio threonyl-tRNA synthetase-like (LOC100330276) partial mRNA	5e-17		TARS
TC171078	6.55986e-09	2.60183e-07	0.419223						0		XR_117770	PREDICTED: Danio rerio hypothetical LOC556254 (LOC556254) miscRNA	1e-22
TC168018	2.04668e-07	3.88291e-06	0.419136	NID1	ENSP00000355554	ENSG00000116962	NID1	nidogen 1 [Source:HGNC Symbol;Acc:7821]	9e-08		NM_001124445	Oncorhynchus mykiss oocyte protease inhibitor-1 (opi-1) mRNA gb-AY094359.1- Oncorhynchus mykiss oocyte protease inhibitor-1 (OPI-1) mRNA complete cds	5e-44		NID1
TC134579	5.85656e-08	1.42212e-06	0.418596	POLR1B	ENSP00000437914	ENSG00000125630	POLR1B	polymerase (RNA) I polypeptide B, 128kDa [Source:HGNC Symbol;Acc:20454]	1e-180		XM_001515628	PREDICTED: Ornithorhynchus anatinus similar to RNA polymerase I polypeptide B (LOC100085323) mRNA	1e-101		POLR1B
TC144647	1.20283e-11	2.83253e-09	0.416973						0		not-annotated	not-annotated	not-annotated
TC134530	4.28455e-11	6.418e-09	0.415271	GH					0		L04688	Chum salmon growth hormone gene complete cds	2e-22		GH
TC166226	3.70191e-06	3.97096e-05	0.414717						0		FM253373	Blattella germanica mRNA for hypothetical protein clone BG30031	3e-09
TC170334	1.85682e-12	7.09031e-10	0.414319	MT-CO1	ENSP00000354499	ENSG00000198804	MT-CO1	mitochondrially encoded cytochrome c oxidase I [Source:HGNC Symbol;Acc:7419]	3e-42		HQ167682	Oncorhynchus mykiss voucher Om004 cytochrome oxidase subunit I (COI) gene complete cds; mitochondrial	1e-175		MT-CO1
TC149759	4.03317e-08	1.06141e-06	0.414198	HOXC13	ENSP00000243056	ENSG00000123364	HOXC13	homeobox C13 [Source:HGNC Symbol;Acc:5125]	1e-89		EU025716	Salmo salar retinoic acid receptor gamma b (Rargb) gene partial cds; and homeobox protein HoxC13ba (HoxC13ba) homeobox protein HoxC12ba (HoxC12ba) homeobox protein HoxC11ba (HoxC11ba) homeobox protein HoxC10ba (HoxC10ba) homeobox protein HoxC9ba (HoxC9ba) homeobox protein HoxC8ba (HoxC8ba) homeobox protein HoxC6ba (HoxC6ba) homeobox protein HoxC5ba (HoxC5ba) and homeobox protein HoxC4ba (HoxC4ba)…	1e-10		HOXC13
TC154532	9.25859e-05	0.000567179	0.413979	CRYGB	ENSP00000260988	ENSG00000182187	CRYGB	crystallin, gamma B [Source:HGNC Symbol;Acc:2409]	1e-71		DQ143975	Dissostichus mawsoni gamma M2c crystallin mRNA complete cds	1e-113		CRYGB
TC146415	3.42521e-11	5.51274e-09	0.413824	TNXB	ENSP00000418248	ENSG00000168477	TNXB	tenascin XB [Source:HGNC Symbol;Acc:11976]	1e-122		HM208332	Oncorhynchus mykiss clone BAC20-C13 zinc transporter (SLC39A7.B) gene MHC class I antigen (Onmy-UGA) gene Onmy-UGA-OSU allele RING1.B ribosomal protein S18 (RPS18.B) vacuolar protein sorting-associated protein 52-like protein (VPS52.b) putative adhesion protein (VIG-B319.b) hyopthetical protein and cyclic AMP-dependent transcription factor ATF-6 alpha-like protein (ATF6) genes complete cds; and T…	4e-22		TNXB
TC143643	1.5507e-09	8.69039e-08	0.411477	COL1A2	ENSP00000297268	ENSG00000164692	COL1A2	collagen, type I, alpha 2 [Source:HGNC Symbol;Acc:2198]	1e-94		BT071961	Salmo salar clone ssal-rgf-505-086 Collagen alpha-2I chain precursor putative mRNA pseudogene cds	0		COL1A2
TC161015	6.60035e-12	1.89027e-09	0.411231						0		not-annotated	not-annotated	not-annotated
TC166759	9.56826e-08	2.10432e-06	0.40932						0		not-annotated	not-annotated	not-annotated
TC147665	5.0333e-09	2.12519e-07	0.408968						0		not-annotated	not-annotated	not-annotated
TC163699	0.00119086	0.00487063	0.407776	HBA1	ENSP00000322421	ENSG00000206172	HBA1	hemoglobin, alpha 1 [Source:HGNC Symbol;Acc:4823]	3e-42		BT073578	Oncorhynchus mykiss clone omyk-evn-509-384 Hemoglobin subunit alpha-4 putative mRNA complete cds	0		HBA1
TC169977	5.55987e-11	7.99082e-09	0.407636	POLR2F	ENSP00000403852	ENSG00000100142	POLR2F	polymerase (RNA) II (DNA directed) polypeptide F [Source:HGNC Symbol;Acc:9193]	2e-09		BT056477	Salmo salar clone ssal-evf-576-011 DNA-directed RNA polymerases I II and III subunit RPABC2 putative mRNA complete cds	0		POLR2F
TC160559	3.12584e-08	8.69632e-07	0.406431	SPTBN1	ENSP00000349259	ENSG00000115306	SPTBN1	spectrin, beta, non-erythrocytic 1 [Source:HGNC Symbol;Acc:11275]	1e-63		BT071966	Salmo salar clone ssal-rgf-505-184 Spectrin beta chain brain 1 putative mRNA partial cds	1e-168		SPTBN1
TC137168	7.80309e-09	2.99942e-07	0.405965	RANBP2	ENSP00000387272	ENSG00000153201	RANBP2	RAN binding protein 2 [Source:HGNC Symbol;Acc:9848]	3e-75		XM_002663280	PREDICTED: Danio rerio si:ch1073-55a19.2 (si:ch1073-55a19.2) mRNA	1e-20		RANBP2
TC147448	6.79013e-10	4.59147e-08	0.403743	MYOM2	ENSP00000457433	ENSG00000260130	MYOM2	myomesin (M-protein) 2, 165kDa [Source:HGNC Symbol;Acc:7614]	7e-57		XM_003201578	PREDICTED: Danio rerio myomesin (M-protein) 2 165kDa (myom2) mRNA	5e-23		MYOM2
IMM 65	2.67646e-08	7.69339e-07	0.402961	CCL7					2e-12		NM_001160689	Oncorhynchus mykiss Small inducible cytokine A13 (ccl13) mRNA gb-BT073669.1- Oncorhynchus mykiss clone omyk-evo-509-147 Small inducible cytokine A13 precursor putative mRNA complete cds	1e-167		CCL7
TC139421	1.05276e-13	1.10821e-10	0.402617	S100A14	ENSP00000340463	ENSG00000189334	S100A14	S100 calcium binding protein A14 [Source:HGNC Symbol;Acc:18901]	1e-05		not-annotated	not-annotated	not-annotated		S100A14
TC138206	1.17772e-05	0.000101552	0.402551	COL10A1	ENSP00000243222	ENSG00000123500	COL10A1	collagen, type X, alpha 1 [Source:HGNC Symbol;Acc:2185]	2e-45		GU982557	Epinephelus coioides collagen type X alpha 1 mRNA partial cds	6e-66		COL10A1
TC161902	2.45936e-10	2.20206e-08	0.401516						0		FQ310507	Dicentrarchus labrax chromosome sequence corresponding to linkage group 1 bottom part complete sequence	7e-21
TC148169	2.51535e-09	1.25006e-07	0.40138						0		not-annotated	not-annotated	not-annotated
TC154051	3.91528e-06	4.15748e-05	0.399027						0		not-annotated	not-annotated	not-annotated
TC140246	1.40926e-08	4.70346e-07	0.397794						0		CR645126	Tetraodon nigroviridis full-length cDNA	2e-13
TC157946	1.33423e-05	0.000112531	0.393308	TNNT3	ENSP00000380471	ENSG00000130595	TNNT3	troponin T type 3 (skeletal, fast) [Source:HGNC Symbol;Acc:11950]	7e-33		BT056898	Salmo salar clone ssal-evd-523-173 Troponin T fast skeletal muscle isoforms putative mRNA complete cds	1e-131		TNNT3
TC170055	5.15622e-09	2.16878e-07	0.392751	COL2A1	ENSP00000378696				2e-99		EU241878	Acipenser baerii Col2a1 (Col2a1) mRNA partial cds	5e-99		COL2A1
TC147182	6.74752e-11	9.00032e-09	0.392404	HELT	ENSP00000426033	ENSG00000187821	HELT	helt bHLH transcription factor [Source:HGNC Symbol;Acc:33783]	6e-65		CT033830	Zebrafish DNA sequence from clone CH211-197N1 in linkage group 1 Contains the helt gene for hey-like transcription factor the 3' end of the fat gene for FAT tumor suppressor homolog 1 the casp3 gene for caspase 3 apoptosis-related cysteine protease the gene for a novel protein similar to acyl-CoA synthetase long-chain family member 1 (ACSL1 zgc:110081) a novel gene (im:7149000) and three CpG isla…	1e-19		HELT
TC157895	1.91704e-10	1.84819e-08	0.390527	SRRM1	ENSP00000326261	ENSG00000133226	SRRM1	serine/arginine repetitive matrix 1 [Source:HGNC Symbol;Acc:16638]	3e-58		BT059289	Salmo salar clone ssal-rgf-539-131 Serine/arginine repetitive matrix protein 1 putative mRNA complete cds	0		SRRM1
TC140984	1.00178e-10	1.1476e-08	0.383783	PLOD3	ENSP00000223127	ENSG00000106397	PLOD3	procollagen-lysine, 2-oxoglutarate 5-dioxygenase 3 [Source:HGNC Symbol;Acc:9083]	0		BT059042	Salmo salar clone ssal-rgf-521-378 Procollagen-lysine2-oxoglutarate 5-dioxygenase 3 precursor putative mRNA complete cds	2e-99		PLOD3
TC162687	3.0292e-11	5.14778e-09	0.382727	CYP2U1	ENSP00000389582				2e-69		BX572104	Zebrafish DNA sequence from clone DKEY-5K4 in linkage group 1 Contains the 3' end of the lef1 gene for lymphocyte enhancer binding factor 1 the hadhsc gene for L-3-hydroxyacyl-Coenzyme A dehydrogenase short chain the gene for a novel protein similar to vertebrate cytochrome P450 family 2 subfamily U polypeptide 1 (CYP2U1) the gene for a novel protein similar to vertebrate sphingomyelin synthase 2…	4e-13		CYP2U1
TC171677	5.92085e-10	4.13282e-08	0.381698	HIST2H2AB	ENSP00000332790	ENSG00000184270	HIST2H2AB	histone cluster 2, H2ab [Source:HGNC Symbol;Acc:20508]	9e-65		BT073517	Oncorhynchus mykiss clone omyk-evn-503-124 Histone H2A putative mRNA complete cds	2e-14		HIST2H2AB
TC155875	0.000292642	0.00149015	0.376182	CFL2	ENSP00000298159	ENSG00000165410	CFL2	cofilin 2 (muscle) [Source:HGNC Symbol;Acc:1875]	1e-40		BT056651	Salmo salar clone ssal-eve-542-284 Cofilin-2 putative mRNA complete cds	3e-78		CFL2
TC142001	2.25339e-07	4.18644e-06	0.373083	COL1A1	ENSP00000225964	ENSG00000108821	COL1A1	collagen, type I, alpha 1 [Source:HGNC Symbol;Acc:2197]	3e-74		BT072645	Salmo salar clone ssal-rgf-534-240 Collagen alpha-1I chain precursor putative mRNA partial cds	0		COL1A1
TC139091	2.32415e-07	4.26667e-06	0.372412						0		not-annotated	not-annotated	not-annotated
TC163303	4.25115e-06	4.44841e-05	0.369793						0		not-annotated	not-annotated	not-annotated
TC150516	6.8231e-05	0.000439261	0.364513	TNNI1	ENSP00000396173				4e-30		BT046920	Salmo salar clone ssal-eve-573-234 Troponin I slow skeletal muscle putative mRNA complete cds	0		TNNI1
TC171286	0.000501846	0.00234679	0.361768	MT-ND1	ENSP00000354687	ENSG00000198888	MT-ND1	mitochondrially encoded NADH dehydrogenase 1 [Source:HGNC Symbol;Acc:7455]	2e-85		EU186789	Oncorhynchus mykiss isolate HatCreek01 NADH dehydrogenase subunit 1 (ND1) and NADH dehydrogenase subunit 2 (ND2) genes complete cds; and cytochrome oxidase subunit I (COX1) gene partial cds; mitochondrial	1e-140		MT-ND1
TC138529	9.43476e-06	8.46131e-05	0.361315	THTPA	ENSP00000288014	ENSG00000259431	THTPA	thiamine triphosphatase [Source:HGNC Symbol;Acc:18987]	4e-26		NM_001139755	Salmo salar thiamine triphosphatase (thtpa) mRNA gb-BT043987.1- Salmo salar clone HM6_0625 thiamine triphosphatase-like mRNA complete cds	0		THTPA
TC163925	5.39368e-11	7.8096e-09	0.358868	COL1A1	ENSP00000225964	ENSG00000108821	COL1A1	collagen, type I, alpha 1 [Source:HGNC Symbol;Acc:2197]	1e-114		BT072251	Salmo salar clone ssal-rgf-518-187 Collagen alpha-1I chain precursor putative mRNA pseudogene cds	0		COL1A1
TC150222	0.000176836	0.000975028	0.358039	SAMD9L	ENSP00000377983				2e-06		not-annotated	not-annotated	not-annotated		SAMD9L
TC141349	8.58403e-08	1.92925e-06	0.351145	TMA7	ENSP00000397843	ENSG00000232112	TMA7	translational machinery associated 7 homolog (S. cerevisiae) [Source:HGNC Symbol;Acc:26932]	2e-12		BT074211	Oncorhynchus mykiss clone omyk-evo-508-141 Coiled-coil domain-containing protein 72 putative mRNA complete cds	0		TMA7
TC166665	5.82183e-10	4.08567e-08	0.348289	NFIA	ENSP00000360229	ENSG00000162599	NFIA	nuclear factor I/A [Source:HGNC Symbol;Acc:7784]	5e-28		CR318656	Zebrafish DNA sequence from clone CH211-88D2 in linkage group 22 Contains the 3' end of the gene for a novel protein similar to vertebrate nuclear factor I/A (NFIA) complete sequence	1e-72		NFIA
TC167754	7.86729e-08	1.79567e-06	0.344722						0		not-annotated	not-annotated	not-annotated
IMM 15	3.96745e-10	3.11549e-08	0.339717	COL1A2					8e-05		BT071961	Salmo salar clone ssal-rgf-505-086 Collagen alpha-2I chain precursor putative mRNA pseudogene cds	1e-145		COL1A2
TC170893	6.06843e-11	8.30687e-09	0.330731	SNCB	ENSP00000422223	ENSG00000074317	SNCB	synuclein, beta [Source:HGNC Symbol;Acc:11140]	2e-28		NM_001141659	Salmo salar Beta-synuclein (syub) mRNA gb-BT048236.2- Salmo salar clone ssal-rgb2-604-365 Beta-synuclein putative mRNA complete cds	7e-30		SNCB
TC164006	1.62935e-09	8.98886e-08	0.323873						0		BT072130	Salmo salar clone ssal-rgf-512-377 novel cds	1e-110
IMM 1104	0.000115148	0.000678604	0.320792						0		Y18263	Viral hemorrhagic septicemia virus strain Fil3 RNA complete genome	0
TC147021	2.23434e-15	1.70104e-11	0.3152						0		not-annotated	not-annotated	not-annotated
TC151122	9.25281e-10	5.78472e-08	0.31412	COL1A1	ENSP00000225964	ENSG00000108821	COL1A1	collagen, type I, alpha 1 [Source:HGNC Symbol;Acc:2197]	1e-37		BT072645	Salmo salar clone ssal-rgf-534-240 Collagen alpha-1I chain precursor putative mRNA partial cds	0		COL1A1
TC149473	8.77321e-05	0.000542479	0.312745						0		not-annotated	not-annotated	not-annotated
TC149070	1.8306e-13	1.55e-10	0.306949	COL1A1	ENSP00000225964	ENSG00000108821	COL1A1	collagen, type I, alpha 1 [Source:HGNC Symbol;Acc:2197]	1e-134		BT072251	Salmo salar clone ssal-rgf-518-187 Collagen alpha-1I chain precursor putative mRNA pseudogene cds	1e-144		COL1A1
TC162242	1.69654e-10	1.69651e-08	0.300462	TNXB	ENSP00000418248	ENSG00000168477	TNXB	tenascin XB [Source:HGNC Symbol;Acc:11976]	1e-122		HM208332	Oncorhynchus mykiss clone BAC20-C13 zinc transporter (SLC39A7.B) gene MHC class I antigen (Onmy-UGA) gene Onmy-UGA-OSU allele RING1.B ribosomal protein S18 (RPS18.B) vacuolar protein sorting-associated protein 52-like protein (VPS52.b) putative adhesion protein (VIG-B319.b) hyopthetical protein and cyclic AMP-dependent transcription factor ATF-6 alpha-like protein (ATF6) genes complete cds; and T…	3e-21		TNXB
TC165952	1.34601e-10	1.45409e-08	0.298926	COL1A1	ENSP00000225964	ENSG00000108821	COL1A1	collagen, type I, alpha 1 [Source:HGNC Symbol;Acc:2197]	1e-153		BT072645	Salmo salar clone ssal-rgf-534-240 Collagen alpha-1I chain precursor putative mRNA partial cds	4e-64		COL1A1
TC147285	2.54031e-09	1.25711e-07	0.285797	COL11A1	ENSP00000351163	ENSG00000060718	COL11A1	collagen, type XI, alpha 1 [Source:HGNC Symbol;Acc:2186]	1e-138		NM_001173909	Salmo salar collagen type XI alpha1 short isoform (LOC100380776) mRNA gb-FJ790236.1- Salmo salar collagen type XI alpha1 short isoform mRNA complete cds	0		COL11A1
TC142173	8.33478e-09	3.16508e-07	0.278951						0		not-annotated	not-annotated	not-annotated
TC151023	6.97463e-08	1.62488e-06	0.266138	RPL13A	ENSP00000375730	ENSG00000142541	RPL13A	ribosomal protein L13a [Source:HGNC Symbol;Acc:10304]	1e-113		EU325865	Oncorhynchus masou formosanus ribosomal protein L13A (RPL13A) mRNA complete cds	0		RPL13A
TC149120	9.95209e-10	6.1236e-08	0.257609	CRYGB	ENSP00000260988	ENSG00000182187	CRYGB	crystallin, gamma B [Source:HGNC Symbol;Acc:2409]	8e-58		CR703490	Tetraodon nigroviridis full-length cDNA	1e-96		CRYGB
TC132512	4.30291e-06	4.48712e-05	0.257428	LEAP2	ENSP00000296877	ENSG00000164406	LEAP2	liver expressed antimicrobial peptide 2 [Source:HGNC Symbol;Acc:29571]	6e-10		NM_001124465	Oncorhynchus mykiss liver-expressed antimicrobial peptide 2B (leap-2b) mRNA gb-AY362187.1- Oncorhynchus mykiss liver-expressed antimicrobial peptide 2B (LEAP-2B) mRNA complete cds	0		LEAP2
TC155694	7.94003e-06	7.33878e-05	0.253652	HSP90AB1	ENSP00000360609	ENSG00000096384	HSP90AB1	heat shock protein 90kDa alpha (cytosolic), class B member 1 [Source:HGNC Symbol;Acc:5258]	2e-99		U89945	Oncorhynchus tshawytscha heat shock protein hsp90 mRNA complete cds	0		HSP90AB1
TC165144	1.53202e-09	8.59808e-08	0.252948	MYH6	ENSP00000386041	ENSG00000197616	MYH6	myosin, heavy chain 6, cardiac muscle, alpha [Source:HGNC Symbol;Acc:7576]	5e-40		Z48794	Oncorhynchus mykiss mRNA for myosin heavy chain	1e-112		MYH6
TC145126	2.57161e-06	2.94074e-05	0.231278	HSP90AA1	ENSP00000216281	ENSG00000080824	HSP90AA1	heat shock protein 90kDa alpha (cytosolic), class A member 1 [Source:HGNC Symbol;Acc:5253]	5e-53		U89945	Oncorhynchus tshawytscha heat shock protein hsp90 mRNA complete cds	1e-140		HSP90AA1

## Sheet: FF stage - Bact vs Control
					Best hit in Human						Best hit in NR ncbi database
ProbeName	raw pValue	Adj. pValue	Fold change		Ensembl Protein ID	Ensembl Gene ID	Associated Gene Name	Description	Ensembl eValue		NCBI nt acc	NCBInt hit	NCBI E val		HGNC symbol
IMM 687	3.04546e-09	3.81838e-07	41.015						0		NM_001123573	Salmo salar cathelicidin antimicrobial peptide (LOC100136439) mRNA gb-AY360357.1- Salmo salar cathelicidin antimicrobial peptide mRNA complete cds	1e-179		CAMP
TC151905	4.69566e-12	2.20351e-09	36.8739						0		NM_001124463	Oncorhynchus mykiss cathelicidin antimicrobial peptide (LOC100136187) mRNA gb-AY360356.1- Oncorhynchus mykiss cathelicidin antimicrobial peptide mRNA complete cds	0		CATH1
IMM 482	8.37064e-12	3.39612e-09	21.0621						0		NM_001124463	Oncorhynchus mykiss cathelicidin antimicrobial peptide (LOC100136187) mRNA gb-AY360356.1- Oncorhynchus mykiss cathelicidin antimicrobial peptide mRNA complete cds	0		CATH1
TC140064	1.12513e-10	2.90216e-08	20.6281		ENSP00000408290	ENSG00000205785	AC091435.2	Uncharacterized protein [Source:UniProtKB/TrEMBL;Acc:H0Y6W1]	4e-05		GQ505859	Salmo salar clone BAC CHORI214-439H13 genomic sequence	4e-59
IMM 563	4.09401e-12	2.049e-09	18.15						0		NM_001124463	Oncorhynchus mykiss cathelicidin antimicrobial peptide (LOC100136187) mRNA gb-AY360356.1- Oncorhynchus mykiss cathelicidin antimicrobial peptide mRNA complete cds	0		CATH1
IMM 831	1.14648e-16	1.90673e-12	18.114						3e-05		AF281354	Oncorhynchus mykiss putative hepcidin antibacterial peptide mRNA partial cds	0		HAMP
TC139401	1.22817e-13	1.91344e-10	17.4102						0		not-annotated	not-annotated	not-annotated
TC136836	3.86524e-11	1.27582e-08	17.1946		ENSP00000357008	ENSG00000158764	ITLN2	intelectin 2 [Source:HGNC Symbol;Acc:20599]	1e-131		AF281350	Oncorhynchus mykiss putative intelectin mRNA partial cds	1e-146		ITLN2
IMM 280	3.23632e-11	1.1155e-08	17.1331						4e-36		NM_001124309	Oncorhynchus mykiss LECT2 neutrophil chemotactic factor (lect2) mRNA gb-AF363272.1- Oncorhynchus mykiss LECT2 neutrophil chemotactic factor (LECT2) mRNA complete cds	0		LECT2
TC164941	2.85305e-13	3.58462e-10	13.3777		ENSP00000349451	ENSG00000261701	HPR	haptoglobin-related protein [Source:HGNC Symbol;Acc:5156]	2e-06		AF281329	Oncorhynchus mykiss haptoglobin fragment 1 mRNA partial cds	9e-96		HPR
TC171675	1.52988e-09	2.21163e-07	13.1219		ENSP00000436126	ENSG00000134339	SAA2	serum amyloid A2 [Source:HGNC Symbol;Acc:10514]	1e-37		NM_001124436	Oncorhynchus mykiss serum amyloid A (saa) mRNA emb-AM422446.1- Oncorhynchus mykiss mRNA for serum amyloid A (saa gene)	3e-25		SAA2
TC155613	8.73589e-12	3.49821e-09	13.0264		ENSP00000427279	ENSG00000081041	CXCL2	chemokine (C-X-C motif) ligand 2 [Source:HGNC Symbol;Acc:4603]	2e-13		AY160981	Oncorhynchus mykiss interleukin-8 (IL-8) mRNA IL-8-nL allele complete cds	0		CXCL2
IMM 547	1.64436e-12	1.08953e-09	12.7452						5e-13		NM_001124521	Oncorhynchus mykiss myc-regulated DEAD box protein (LOC100136257) mRNA gb-AY614597.1- Oncorhynchus mykiss myc-regulated DEAD box protein mRNA complete cds	0		CXCL2
TC156869	2.17527e-16	2.11811e-12	12.5086		ENSP00000222304	ENSG00000105697	HAMP	hepcidin antimicrobial peptide [Source:HGNC Symbol;Acc:15598]	4e-06		HQ711993	Oncorhynchus mykiss hepcidin mRNA complete cds	0		HAMP
IMM 897	4.10336e-12	2.049e-09	12.22						5e-13		NM_001124521	Oncorhynchus mykiss myc-regulated DEAD box protein (LOC100136257) mRNA gb-AY614597.1- Oncorhynchus mykiss myc-regulated DEAD box protein mRNA complete cds	0		CXCL2
TC165887	1.1296e-09	1.71751e-07	11.9888		ENSP00000436126	ENSG00000134339	SAA2	serum amyloid A2 [Source:HGNC Symbol;Acc:10514]	3e-38		NM_001124436	Oncorhynchus mykiss serum amyloid A (saa) mRNA emb-AM422446.1- Oncorhynchus mykiss mRNA for serum amyloid A (saa gene)	0		SAA2
TC162265	1.04523e-11	3.99125e-09	11.3294		ENSP00000436126	ENSG00000134339	SAA2	serum amyloid A2 [Source:HGNC Symbol;Acc:10514]	2e-36		NM_001124436	Oncorhynchus mykiss serum amyloid A (saa) mRNA emb-AM422446.1- Oncorhynchus mykiss mRNA for serum amyloid A (saa gene)	0		SAA2
TC143561	2.06402e-10	4.70126e-08	11.038		ENSP00000272520	ENSG00000144119	C1QL2	complement component 1, q subcomponent-like 2 [Source:HGNC Symbol;Acc:24181]	2e-09		not-annotated	not-annotated	not-annotated		C1QL2
IMM 827	1.18186e-14	3.16195e-11	10.9518						6e-07		AF281349	Oncorhynchus mykiss C-type lectin 2-1 mRNA partial cds	1e-167		COLEC12
TC145877	3.00665e-10	6.29603e-08	10.7152		ENSP00000272520	ENSG00000144119	C1QL2	complement component 1, q subcomponent-like 2 [Source:HGNC Symbol;Acc:24181]	1e-16		not-annotated	not-annotated	not-annotated		C1QL2
TC170600	3.9214e-09	4.68511e-07	10.039		ENSP00000436126	ENSG00000134339	SAA2	serum amyloid A2 [Source:HGNC Symbol;Acc:10514]	3e-32		AM422447	Oncorhynchus mykiss saa gene for serum amyloid A exons 1-3	3e-56		SAA2
IMM 753	3.37752e-12	1.80207e-09	9.94681						8e-42		AF279136	Oncorhynchus mykiss haptoglobin mRNA partial cds	1e-125		HP
IMM 849	1.21773e-14	3.16195e-11	9.82615						1e-35		NM_001124309	Oncorhynchus mykiss LECT2 neutrophil chemotactic factor (lect2) mRNA gb-AF363272.1- Oncorhynchus mykiss LECT2 neutrophil chemotactic factor (LECT2) mRNA complete cds	0		LECT2
TC169258	2.24906e-09	3.01026e-07	9.78326		ENSP00000436126	ENSG00000134339	SAA2	serum amyloid A2 [Source:HGNC Symbol;Acc:10514]	4e-36		NM_001146565	Salmo salar Serum amyloid A-5 protein (saa5) mRNA gb-BT057477.1- Salmo salar clone ssal-eve-561-244 Serum amyloid A-5 protein putative mRNA complete cds	0		SAA2
TC146484	2.5629e-14	5.8719e-11	9.52196		ENSP00000354499	ENSG00000198804	MT-CO1	mitochondrially encoded cytochrome c oxidase I [Source:HGNC Symbol;Acc:7419]	0		DQ288271	Oncorhynchus mykiss mitochondrion complete genome	0		MT-CO1
IMM 39	3.40832e-13	4.02275e-10	9.40611						1e-18		NM_001160495	Oncorhynchus mykiss C type lectin receptor B (LOC100301666) mRNA gb-FJ607865.1- Oncorhynchus mykiss C type lectin receptor B mRNA complete cds	0		CLEC4E
IMM 828	5.23929e-10	9.90608e-08	9.3847						1e-33		AF281350	Oncorhynchus mykiss putative intelectin mRNA partial cds	0		ITLN2
CUST_86_PI420312184	6.32112e-10	1.11403e-07	9.3014		ENSP00000263341	ENSG00000125538	IL1B	interleukin 1, beta [Source:HGNC Symbol;Acc:5992]	1e-14		AJ223954	Oncorhynchus mykiss mRNA for interleukin-1-beta	0		IL1B
TC171267	1.76855e-10	4.12476e-08	9.27872		ENSP00000436126	ENSG00000134339	SAA2	serum amyloid A2 [Source:HGNC Symbol;Acc:10514]	1e-37		NM_001124436	Oncorhynchus mykiss serum amyloid A (saa) mRNA emb-AM422446.1- Oncorhynchus mykiss mRNA for serum amyloid A (saa gene)	0		SAA2
TC139968	1.42689e-10	3.45193e-08	9.1101		ENSP00000222304	ENSG00000105697	HAMP	hepcidin antimicrobial peptide [Source:HGNC Symbol;Acc:15598]	4e-06		HQ711993	Oncorhynchus mykiss hepcidin mRNA complete cds	0		HAMP
TC171918	9.5501e-10	1.50594e-07	9.00744		ENSP00000436126	ENSG00000134339	SAA2	serum amyloid A2 [Source:HGNC Symbol;Acc:10514]	5e-29		NM_001124436	Oncorhynchus mykiss serum amyloid A (saa) mRNA emb-AM422446.1- Oncorhynchus mykiss mRNA for serum amyloid A (saa gene)	1e-132		SAA2
TC159768	1.46277e-10	3.51688e-08	8.88816		ENSP00000308815	ENSG00000172724	CCL19	chemokine (C-C motif) ligand 19 [Source:HGNC Symbol;Acc:10617]	2e-06		BT059861	Salmo salar clone ssal-rgg-506-208 C-C motif chemokine 19 precursor putative mRNA complete cds	0		CCL19
CUST_106_PI420312184	1.8058e-12	1.09554e-09	8.64386		ENSP00000427279	ENSG00000081041	CXCL2	chemokine (C-X-C motif) ligand 2 [Source:HGNC Symbol;Acc:4603]	5e-13		NM_001124521	Oncorhynchus mykiss myc-regulated DEAD box protein (LOC100136257) mRNA gb-AY614597.1- Oncorhynchus mykiss myc-regulated DEAD box protein mRNA complete cds	0		CXCL2
IMM 805	2.06944e-15	1.17804e-11	8.63261						3e-37		AF271114	Oncorhynchus mykiss chemotaxin mRNA partial cds	0		LECT2
IMM 1088	7.42697e-12	3.14295e-09	8.22437						3e-38		NM_001124436	Oncorhynchus mykiss serum amyloid A (saa) mRNA emb-AM422446.1- Oncorhynchus mykiss mRNA for serum amyloid A (saa gene)	0		SAA2
TC133671	6.87509e-14	1.27513e-10	8.18811		ENSP00000348170	ENSG00000257017	HP	haptoglobin [Source:HGNC Symbol;Acc:5141]	1e-21		AF279136	Oncorhynchus mykiss haptoglobin mRNA partial cds	1e-126		HP
IMM 1056	2.78536e-11	9.77359e-09	8.1182						3e-13		NM_001124521	Oncorhynchus mykiss myc-regulated DEAD box protein (LOC100136257) mRNA gb-AY614597.1- Oncorhynchus mykiss myc-regulated DEAD box protein mRNA complete cds	0		CXCL2
TC168089	3.20051e-13	3.89552e-10	8.03934		ENSP00000261267	ENSG00000090382	LYZ	lysozyme [Source:HGNC Symbol;Acc:6740]	2e-60		NM_001124716	Oncorhynchus mykiss lysozyme II (lyz2) mRNA emb-X59491.1- O.mykiss mRNA for lysozyme II	0		LYZ
TC142015	4.83574e-11	1.54383e-08	8.02704		ENSP00000299610	ENSG00000166482	MFAP4	microfibrillar-associated protein 4 [Source:HGNC Symbol;Acc:7035]	9e-91		XM_002943396	PREDICTED: Xenopus (Silurana) tropicalis microfibril-associated glycoprotein 4-like (LOC100488644) mRNA	2e-15		MFAP4
TC161751	9.49092e-11	2.5729e-08	7.87612						0		NM_001124601	Oncorhynchus mykiss differentially regulated trout protein 1 (LOC100136615) mRNA gb-AF281355.1- Oncorhynchus mykiss differentially regulated trout protein 1 mRNA complete cds	0
TC154838	1.00054e-07	5.91349e-06	7.8373		ENSP00000299663	ENSG00000166523	CLEC4E	C-type lectin domain family 4, member E [Source:HGNC Symbol;Acc:14555]	4e-22		NM_001124633	Oncorhynchus mykiss CD209 molecule (cd209) mRNA gb-AY593994.1- Oncorhynchus mykiss CD209-like protein (CD209) mRNA complete cds	0		CLEC4E
IMM 1007	3.79781e-17	1.47921e-12	7.82525						8e-23		NM_001124633	Oncorhynchus mykiss CD209 molecule (cd209) mRNA gb-AY593994.1- Oncorhynchus mykiss CD209-like protein (CD209) mRNA complete cds	0		CLEC4E
TC142412	6.17054e-13	5.58922e-10	7.63452		ENSP00000299663	ENSG00000166523	CLEC4E	C-type lectin domain family 4, member E [Source:HGNC Symbol;Acc:14555]	6e-18		NM_001160495	Oncorhynchus mykiss C type lectin receptor B (LOC100301666) mRNA gb-FJ607865.1- Oncorhynchus mykiss C type lectin receptor B mRNA complete cds	0		CLEC4E
TC153480	5.24045e-12	2.3281e-09	7.56877		ENSP00000386047				2e-45		AF281330	Oncorhynchus mykiss haptoglobin fragment 2 mRNA partial cds	1e-121		HP
IMM 798	1.61978e-12	1.08953e-09	7.17504						1e-13		NM_001124265	Oncorhynchus mykiss precerebellin-like protein (cblnl) mRNA gb-AF192969.2- Oncorhynchus mykiss precerebellin-like protein (CBLNL) mRNA complete cds	0		C1QL2
IMM 527	1.75427e-12	1.09554e-09	7.13235						1e-13		NM_001124265	Oncorhynchus mykiss precerebellin-like protein (cblnl) mRNA gb-AF192969.2- Oncorhynchus mykiss precerebellin-like protein (CBLNL) mRNA complete cds	0		C1QL2
TC168846	4.47959e-12	2.15402e-09	7.08615		ENSP00000274507	ENSG00000145826	LECT2	leukocyte cell-derived chemotaxin 2 [Source:HGNC Symbol;Acc:6550]	5e-36		NM_001124309	Oncorhynchus mykiss LECT2 neutrophil chemotactic factor (lect2) mRNA gb-AF363272.1- Oncorhynchus mykiss LECT2 neutrophil chemotactic factor (LECT2) mRNA complete cds	0		LECT2
TC170965	1.22015e-12	8.80069e-10	6.97497						0		NM_001124601	Oncorhynchus mykiss differentially regulated trout protein 1 (LOC100136615) mRNA gb-AF281355.1- Oncorhynchus mykiss differentially regulated trout protein 1 mRNA complete cds	2e-79
IMM 863	6.58927e-12	2.85162e-09	6.82871						0		AF483535	Oncorhynchus mykiss clone B191 VHSV-induced C-lectin-like protein mRNA partial cds	0		CLECT
TC143607	3.09006e-12	1.6716e-09	6.77703						0		not-annotated	not-annotated	not-annotated
TC159135	1.5122e-08	1.31764e-06	6.74738		ENSP00000299855	ENSG00000149968	MMP3	matrix metallopeptidase 3 (stromelysin 1, progelatinase) [Source:HGNC Symbol;Acc:7173]	3e-46		NM_001140524	Salmo salar Collagenase 3 (mmp13) mRNA gb-BT046016.1- Salmo salar clone ssal-rgf-539-134 Collagenase 3 precursor putative mRNA complete cds	0		MMP3
TC159994	6.36052e-12	2.78355e-09	6.74535		ENSP00000378876				9e-66		NM_001124292	Oncorhynchus mykiss myosin light chain 3 (LOC100135948) mRNA gb-AF330141.1-AF330141 Oncorhynchus mykiss myosin light chain 3 mRNA complete cds	0		ATP2A1
CUST_15_PI420312184	1.73423e-12	1.09554e-09	6.74133								AF483535	Oncorhynchus mykiss clone B191 VHSV-induced C-lectin-like protein mRNA partial cds	0		CLECT
TC154068	9.37374e-14	1.58738e-10	6.72157		ENSP00000274507	ENSG00000145826	LECT2	leukocyte cell-derived chemotaxin 2 [Source:HGNC Symbol;Acc:6550]	4e-36		NM_001124309	Oncorhynchus mykiss LECT2 neutrophil chemotactic factor (lect2) mRNA gb-AF363272.1- Oncorhynchus mykiss LECT2 neutrophil chemotactic factor (LECT2) mRNA complete cds	0		LECT2
IMM 815	9.99015e-15	2.99313e-11	6.68991						2e-08		AF281337	Oncorhynchus mykiss putative lysozyme CII precursor mRNA partial cds	3e-81		LYZ
IMM 510	6.73276e-12	2.8817e-09	6.48754						9e-85		DQ400413	Oncorhynchus mykiss STEAP family member 4 (STEAP4) mRNA partial cds	0		STEAP4
TC165007	6.02054e-05	0.000838676	6.43372						0		not-annotated	not-annotated	not-annotated
TC171104	1.13028e-13	1.8343e-10	6.39127		ENSP00000354499	ENSG00000198804	MT-CO1	mitochondrially encoded cytochrome c oxidase I [Source:HGNC Symbol;Acc:7419]	0		DQ288271	Oncorhynchus mykiss mitochondrion complete genome	0		MT-CO1
IMM 988	1.0023e-10	2.67387e-08	6.34488						3e-25		NM_001124447	Oncorhynchus mykiss CCAAT/enhancer-binding protein beta (LOC100136165) mRNA gb-AY144611.1- Oncorhynchus mykiss CCAAT/enhancer-binding protein beta mRNA complete cds	0		CEBPB
IMM 1085	1.35e-13	1.94745e-10	6.33743						2e-61		NM_001124716	Oncorhynchus mykiss lysozyme II (lyz2) mRNA emb-X59491.1- O.mykiss mRNA for lysozyme II	0		LYZ
TC136119	6.06367e-08	3.97599e-06	6.26155						0		not-annotated	not-annotated	not-annotated
TC143954	8.08519e-11	2.2334e-08	6.1644		ENSP00000243056	ENSG00000123364	HOXC13	homeobox C13 [Source:HGNC Symbol;Acc:5125]	2e-95		EU025714	Salmo salar retinoic acid receptor gamma a (Rarga) coiled-coil transcriptional coactivator a (Kiaa1536) homeobox protein HoxC13aa (HoxC13aa) homeobox protein HoxC12aa (HoxC12aa) homeobox protein HoxC11aa (HoxC11aa) homeobox protein HoxC10aa (HoxC10aa) homeobox protein HoxC9aa (HoxC9aa) homeobox protein HoxC8aa (HoxC8aa) and homeobox protein HoxC6aa (HoxC6aa) genes complete cds	1e-47		HOXC13
IMM 737	1.31054e-13	1.94745e-10	6.09239						5e-38		BT050009	Salmo salar clone ssal-eve-570-356 Leukocyte cell-derived chemotaxin 2 precursor putative mRNA complete cds	0		LECT2
TC134956	1.01459e-10	2.68825e-08	5.96283		ENSP00000439043				1e-24		NM_001140457	Salmo salar matrix metalloproteinase 9 (mmp9) mRNA gb-BT045896.1- Salmo salar clone ssal-rgf-536-026 Matrix metalloproteinase-9 precursor putative mRNA complete cds	3e-64		MMP9
TC168650	5.74346e-08	3.82396e-06	5.95896		ENSP00000436126	ENSG00000134339	SAA2	serum amyloid A2 [Source:HGNC Symbol;Acc:10514]	3e-32		AM422447	Oncorhynchus mykiss saa gene for serum amyloid A exons 1-3	1e-132		SAA2
TC132557	3.60263e-11	1.19931e-08	5.93373		ENSP00000394399	ENSG00000127954	STEAP4	STEAP family member 4 [Source:HGNC Symbol;Acc:21923]	9e-85		DQ400413	Oncorhynchus mykiss STEAP family member 4 (STEAP4) mRNA partial cds	0		STEAP4
TC146390	1.46864e-16	1.90673e-12	5.92615		ENSP00000272520	ENSG00000144119	C1QL2	complement component 1, q subcomponent-like 2 [Source:HGNC Symbol;Acc:24181]	3e-13		NM_001124265	Oncorhynchus mykiss precerebellin-like protein (cblnl) mRNA gb-AF192969.2- Oncorhynchus mykiss precerebellin-like protein (CBLNL) mRNA complete cds	0		C1QL2
IMM 697	3.44516e-12	1.81332e-09	5.91619						0		BT046430	Salmo salar clone ssal-eve-502-259 CD209 antigen-like protein E putative mRNA complete cds	0		CD209
IMM 808	1.03894e-11	3.99125e-09	5.89652						4e-09		AF281330	Oncorhynchus mykiss haptoglobin fragment 2 mRNA partial cds	1e-126		HP
TC140293	6.99428e-06	0.000156797	5.58127		ENSP00000307513	ENSG00000011028	MRC2	mannose receptor, C type 2 [Source:HGNC Symbol;Acc:16875]	3e-05		NM_001140809	Salmo salar Type-2 ice-structuring protein (isp2) mRNA gb-BT047107.2- Salmo salar clone ssal-plnb-007-089 Type-2 ice-structuring protein precursor putative mRNA complete cds	0		MRC2
IMM 481	5.56475e-11	1.69329e-08	5.53813						3e-26		AY283059	Oncorhynchus mykiss CCAAT/enhancer binding protein beta (C/EBPbeta) gene complete cds	0		CEBPB
TC162804	2.51039e-11	8.88884e-09	5.4636		ENSP00000299663	ENSG00000166523	CLEC4E	C-type lectin domain family 4, member E [Source:HGNC Symbol;Acc:14555]	8e-23		NM_001124633	Oncorhynchus mykiss CD209 molecule (cd209) mRNA gb-AY593994.1- Oncorhynchus mykiss CD209-like protein (CD209) mRNA complete cds	0		CLEC4E
TC140586	9.20175e-05	0.00117124	5.38382		ENSP00000351954	ENSG00000104938	CLEC4M	C-type lectin domain family 4, member M [Source:HGNC Symbol;Acc:13523]	6e-09		NM_001140809	Salmo salar Type-2 ice-structuring protein (isp2) mRNA gb-BT047107.2- Salmo salar clone ssal-plnb-007-089 Type-2 ice-structuring protein precursor putative mRNA complete cds	0		CLEC4M
TC162099	4.87614e-12	2.26096e-09	5.35458						0		NM_001124601	Oncorhynchus mykiss differentially regulated trout protein 1 (LOC100136615) mRNA gb-AF281355.1- Oncorhynchus mykiss differentially regulated trout protein 1 mRNA complete cds	1e-178
TC162883	1.45799e-08	1.27899e-06	5.31137		ENSP00000260302	ENSG00000137745	MMP13	matrix metallopeptidase 13 (collagenase 3) [Source:HGNC Symbol;Acc:7159]	1e-132		BT060383	Salmo salar clone ssal-rgh-518-066 Collagenase 3 precursor putative mRNA complete cds	0		MMP13
TC132801	7.24057e-08	4.54127e-06	5.23958		ENSP00000303315	ENSG00000171223	JUNB	jun B proto-oncogene [Source:HGNC Symbol;Acc:6205]	8e-76		NM_001124520	Oncorhynchus mykiss junB protein (LOC100136256) mRNA gb-AY614595.1- Oncorhynchus mykiss junB protein mRNA complete cds	0		JUNB
IMM 675	1.82829e-12	1.09554e-09	5.23948						1e-13		BT125229	Salmo salar clone ssal-eve-564-294 C-C motif chemokine 19 precursor putative mRNA complete cds	0		CCL19
IMM 67	5.36402e-11	1.67027e-08	5.16736						3e-27		NM_001172498	Oncorhynchus mykiss CCAAT/enhancer binding protein beta2 (LOC100379112) mRNA gb-DQ423470.1- Oncorhynchus mykiss CCAAT/enhancer binding protein beta2 mRNA complete cds	0		CEBPB
IMM 806	1.65043e-12	1.08953e-09	5.16132						0		AF279136	Oncorhynchus mykiss haptoglobin mRNA partial cds	1e-126		HP
TC158471	3.4108e-09	4.19077e-07	5.08921		ENSP00000378430	ENSG00000223551	TMSB4XP4	thymosin beta 4, X-linked pseudogene 4 [Source:HGNC Symbol;Acc:11886]	3e-07		BT125210	Salmo salar clone ssal-evd-554-346 Thymosin beta-11 putative mRNA complete cds	1e-130		TMSB4XP4
IMM 832	2.29558e-12	1.2958e-09	5.04577						0		NM_001124601	Oncorhynchus mykiss differentially regulated trout protein 1 (LOC100136615) mRNA gb-AF281355.1- Oncorhynchus mykiss differentially regulated trout protein 1 mRNA complete cds	0
TC135368	5.4345e-11	1.67027e-08	5.00887		ENSP00000305422	ENSG00000172216	CEBPB	CCAAT/enhancer binding protein (C/EBP), beta [Source:HGNC Symbol;Acc:1834]	3e-25		NM_001172498	Oncorhynchus mykiss CCAAT/enhancer binding protein beta2 (LOC100379112) mRNA gb-DQ423470.1- Oncorhynchus mykiss CCAAT/enhancer binding protein beta2 mRNA complete cds	0		CEBPB
IMM 574	6.66418e-13	5.76807e-10	5.00722						0		NM_001124601		0
TC162079	7.6571e-09	8.00832e-07	4.98986		ENSP00000308815	ENSG00000172724	CCL19	chemokine (C-C motif) ligand 19 [Source:HGNC Symbol;Acc:10617]	6e-12		BT125321	Salmo salar clone ssal-sjb-009-240 C-C motif chemokine 19 precursor putative mRNA complete cds	0		CCL19
TC165633	7.26021e-13	6.08475e-10	4.95999		ENSP00000322061	ENSG00000112936	C7	complement component 7 [Source:HGNC Symbol;Acc:1346]	0		NM_001124618	Oncorhynchus mykiss complement protein component C7-1 (c7-1) mRNA emb-AJ566190.1- Oncorhynchus mykiss mRNA for complement component C7-1 (C7-1 gene)	0		C7
IMM 207	3.59716e-12	1.86807e-09	4.92405						3e-45		EF101945	Oncorhynchus keta clone Oke.HP.71.50 haptoglobin (HP) gene partial sequence	1e-102		HP
TC146120	4.10427e-08	2.95485e-06	4.92219		ENSP00000372059	ENSG00000206013	IFITM5	interferon induced transmembrane protein 5 [Source:HGNC Symbol;Acc:16644]	1e-15		NM_001124369	Oncorhynchus mykiss interferon inducible protein 2 (iip2) mRNA emb-AJ320157.1- Oncorhynchus mykiss mRNA for interferon inducible protein 2 (iip2 gene)	0		IFITM5
TC156392	3.62389e-10	7.27561e-08	4.91214		ENSP00000257549	ENSG00000135094	SDS	serine dehydratase [Source:HGNC Symbol;Acc:10691]	8e-63		BT059861	Salmo salar clone ssal-rgg-506-208 C-C motif chemokine 19 precursor putative mRNA complete cds	0		SDS
TC172556	1.39701e-09	2.06718e-07	4.86794		ENSP00000330341	ENSG00000184557	SOCS3	suppressor of cytokine signaling 3 [Source:HGNC Symbol;Acc:19391]	2e-84		NM_001146168	Oncorhynchus mykiss suppressor of cytokine signaling 3 (socs3) mRNA emb-AM748723.1- Oncorhynchus mykiss mRNA for suppressor of cytokine signaling 3 (socs3 gene)	0		SOCS3
IMM 689	1.38801e-15	1.08124e-11	4.80406						9e-44		BT047934	Salmo salar clone ssal-eve-540-215 Lysozyme C II precursor putative mRNA complete cds	0		LYZ
TC163008	2.8068e-09	3.59612e-07	4.75852						0		GU072131	Uncultured eukaryote clone G531C9 18S small subunit ribosomal RNA gene partial sequence	0
TC135153	9.82239e-11	2.63843e-08	4.71211		ENSP00000361616	ENSG00000165644	COMTD1	catechol-O-methyltransferase domain containing 1 [Source:HGNC Symbol;Acc:26309]	8e-66		BT049266	Salmo salar clone ssal-eve-506-151 Catechol-O-methyltransferase domain-containing protein 1 putative mRNA complete cds	0		COMTD1
IMM 416	7.02342e-06	0.000157124	4.6367						1e-45		NM_001124520	Oncorhynchus mykiss junB protein (LOC100136256) mRNA gb-AY614595.1- Oncorhynchus mykiss junB protein mRNA complete cds	0		JUNB
IMM 890	1.89302e-09	2.58705e-07	4.57952						4e-13		AJ279069	Oncorhynchus mykiss mRNA for putative interleukin 8 (IL-8 gene)	0		CXCL2
TC137959	2.59741e-12	1.44524e-09	4.53031		ENSP00000272520	ENSG00000144119	C1QL2	complement component 1, q subcomponent-like 2 [Source:HGNC Symbol;Acc:24181]	3e-12		NM_001124265	Oncorhynchus mykiss precerebellin-like protein (cblnl) mRNA gb-AF192969.2- Oncorhynchus mykiss precerebellin-like protein (CBLNL) mRNA complete cds	0		C1QL2
TC138561	9.88867e-07	3.46361e-05	4.49885		ENSP00000363079	ENSG00000165471	MBL2	mannose-binding lectin (protein C) 2, soluble [Source:HGNC Symbol;Acc:6922]	6e-14		NM_001160480	Oncorhynchus mykiss mannan-binding lectin H2 (LOC100301642) mRNA gb-EU118767.1- Oncorhynchus mykiss mannan-binding lectin H2 precursor mRNA complete cds	0		MBL2
IMM 920	5.27674e-10	9.92358e-08	4.47655						2e-05		NM_001124367	Oncorhynchus mykiss CC chemokine (LOC100136057) mRNA emb-AJ315149.2- Oncorhynchus mykiss mRNA for CC chemokine	0		CCL4L2
IMM 814	4.6581e-13	4.77443e-10	4.42323						0		AF281336	Oncorhynchus mykiss complement component 7 mRNA partial cds	1e-124		C7
TC165541	5.44619e-11	1.67027e-08	4.4218		ENSP00000404804	ENSG00000112096	SOD2	superoxide dismutase 2, mitochondrial [Source:HGNC Symbol;Acc:11180]	0.0004		not-annotated	not-annotated	not-annotated		SOD2
CUST_34_PI425348775	7.69227e-10	1.29549e-07	4.38561		ENSP00000363318	ENSG00000147168	IL2RG	interleukin 2 receptor, gamma [Source:HGNC Symbol;Acc:6010]	1e-33		IL-2Rgamma2				IL2RG
IMM 507	8.11023e-07	2.9522e-05	4.2734						2e-17		NM_001124575	Oncorhynchus mykiss DNA-damage-inducible transcript 4-like (ddit4l) mRNA gb-DQ400410.1- Oncorhynchus mykiss DNA-damage-inducible transcript 4-like (DDIT4L) mRNA complete cds	0		DDIT4L
TC159922	1.64193e-11	6.09062e-09	4.26958		ENSP00000313007	ENSG00000070756	PABPC1	poly(A) binding protein, cytoplasmic 1 [Source:HGNC Symbol;Acc:8554]	0		BT027754	Gasterosteus aculeatus clone CNB09-F04 mRNA sequence	0		PABPC1
IMM 642	5.65893e-13	5.51011e-10	4.17183						8e-18		BT047934	Salmo salar clone ssal-eve-540-215 Lysozyme C II precursor putative mRNA complete cds	0		LYZ
IMM 1050	4.17889e-08	2.99839e-06	4.12321						1e-45		NM_001124520	Oncorhynchus mykiss junB protein (LOC100136256) mRNA gb-AY614595.1- Oncorhynchus mykiss junB protein mRNA complete cds	0		JUNB
TC169445	7.14366e-07	2.67023e-05	4.08509		ENSP00000363079	ENSG00000165471	MBL2	mannose-binding lectin (protein C) 2, soluble [Source:HGNC Symbol;Acc:6922]	1e-12		NM_001160480	Oncorhynchus mykiss mannan-binding lectin H2 (LOC100301642) mRNA gb-EU118767.1- Oncorhynchus mykiss mannan-binding lectin H2 precursor mRNA complete cds	0		MBL2
IMM 844	2.00703e-13	2.74891e-10	4.07863						2e-65		AF321519	Oncorhynchus mykiss lysozyme variant mRNA complete cds	0		LYZ
CUST_117_PI420312184	2.08364e-12	1.22963e-09	4.07462		ENSP00000384406	ENSG00000125347	IRF1	interferon regulatory factor 1 [Source:HGNC Symbol;Acc:6116]	1e-67		NM_001124293	Oncorhynchus mykiss interferon regulatory factor 1 (irf-1) mRNA gb-AF332147.1- Oncorhynchus mykiss interferon regulatory factor 1 (IRF-1) mRNA complete cds	0		IRF1
IMM 293	1.56226e-12	1.08658e-09	4.03519						7e-64		NM_001124716	Oncorhynchus mykiss lysozyme II (lyz2) mRNA emb-X59491.1- O.mykiss mRNA for lysozyme II	0		LYZ
TC132896	2.37257e-08	1.89564e-06	4.03224		ENSP00000339672	ENSG00000137745	MMP13	matrix metallopeptidase 13 (collagenase 3) [Source:HGNC Symbol;Acc:7159]	5e-98		BT060383	Salmo salar clone ssal-rgh-518-066 Collagenase 3 precursor putative mRNA complete cds	0		MMP13
TC166670	2.93149e-09	3.71917e-07	4.0083		ENSP00000442385				2e-08		FN824519	Oncorhynchus mykiss mRNA for IL-4 receptor-2 precursor (il4R2 gene)	0		CSF2RB
TC155903	7.29248e-10	1.25126e-07	3.9965		ENSP00000375387	ENSG00000212857	AL356585.1		6e-05		U34341	Oncorhynchus mykiss 28S ribosomal RNA gene partial sequence	0
TC155239	1.85622e-08	1.55814e-06	3.95472		ENSP00000276914	ENSG00000147872	PLIN2	perilipin 2 [Source:HGNC Symbol;Acc:248]	4e-12		BT072598	Salmo salar clone ssal-rgf-532-023 Adipophilin putative mRNA partial cds	0		PLIN2
TC160765	2.79652e-15	1.36152e-11	3.9532		ENSP00000439854				5e-47		NM_001013511	Danio rerio myosin binding protein C fast type b (mybpc2b) mRNA	6e-14		MYBPC1
TC132479	4.38151e-09	5.06396e-07	3.87603		ENSP00000309710	ENSG00000143570	SLC39A1	solute carrier family 39 (zinc transporter), member 1 [Source:HGNC Symbol;Acc:12876]	3e-98		NM_001124481	Oncorhynchus mykiss zinc/iron-regulated protein (zip1) mRNA gb-AY387045.1- Oncorhynchus mykiss zinc/iron-regulated protein (ZIP1) mRNA complete cds	0		SLC39A1
TC168857	3.67271e-15	1.58943e-11	3.87029		ENSP00000442012	ENSG00000185624	P4HB	prolyl 4-hydroxylase, beta polypeptide [Source:HGNC Symbol;Acc:8548]	1e-13		BT050379	Salmo salar clone ssal-rgf-519-050 disulfide-isomerase precursor putative mRNA complete cds	1e-140		P4HB
TC147872	2.68121e-07	1.23733e-05	3.84784		ENSP00000386165	ENSG00000221869	CEBPD	CCAAT/enhancer binding protein (C/EBP), delta [Source:HGNC Symbol;Acc:1835]	2e-44		BT057758	Salmo salar clone ssal-evd-501-089 CCAAT/enhancer-binding protein delta putative mRNA complete cds	0		CEBPD
TC161257	2.83028e-14	6.12426e-11	3.80862		ENSP00000360033	ENSG00000142864	SERBP1	SERPINE1 mRNA binding protein 1 [Source:HGNC Symbol;Acc:17860]	6e-11		BT045234	Salmo salar clone ssal-rgf-516-004 Plasminogen activator inhibitor 1 RNA-binding protein putative mRNA complete cds	0		SERBP1
TC136568	1.69308e-10	3.97252e-08	3.80403		ENSP00000377066	ENSG00000115590	IL1R2	interleukin 1 receptor, type II [Source:HGNC Symbol;Acc:5994]	6e-31		NM_001124355	Oncorhynchus mykiss interleukin-1 receptor type II (il-1rii) mRNA emb-AJ276474.2- Oncorhynchus mykiss mRNA for interleukin-1 receptor type II (IL-1rII gene)	0		IL1R2
TC136204	4.03552e-14	8.27261e-11	3.79851		ENSP00000379488	ENSG00000168036	CTNNB1	catenin (cadherin-associated protein), beta 1, 88kDa [Source:HGNC Symbol;Acc:2514]	1e-138		NM_001173938	Salmo salar Catenin beta-1 (ctnb1) mRNA gb-BT059259.1- Salmo salar clone ssal-rgf-537-118 Catenin beta-1 putative mRNA complete cds	0		CTNNB1
CUST_64_PI420312184	9.80587e-10	1.5288e-07	3.77963		ENSP00000337386	ENSG00000185650	ZFP36L1	zinc finger protein 36, C3H type-like 1 [Source:HGNC Symbol;Acc:1107]	3e-34		NM_001140451	Salmo salar Butyrate response factor 1 (tisb) mRNA gb-BT045883.1- Salmo salar clone ssal-rgf-535-262 Butyrate response factor 1 putative mRNA complete cds	0		ZFP36L1
CUST_20_PI420312184	5.22264e-10	9.90608e-08	3.77651		ENSP00000360860	ENSG00000152778	IFIT5	interferon-induced protein with tetratricopeptide repeats 5 [Source:HGNC Symbol;Acc:13328]	6e-75		NM_001124333	Oncorhynchus mykiss VHSV-induced protein-4 (LOC100135996) mRNA gb-AF483530.1- Oncorhynchus mykiss VHSV-induced protein-4 mRNA complete cds	0		IFIT5
TC166157	1.14344e-09	1.7262e-07	3.71459		ENSP00000394399	ENSG00000127954	STEAP4	STEAP family member 4 [Source:HGNC Symbol;Acc:21923]	9e-85		DQ400413	Oncorhynchus mykiss STEAP family member 4 (STEAP4) mRNA partial cds	1e-116		STEAP4
TC163005	9.47066e-09	9.31497e-07	3.69202		ENSP00000310127	ENSG00000126456	IRF3	interferon regulatory factor 3 [Source:HGNC Symbol;Acc:6118]	1e-29		NM_001136548	Salmo salar interferon regulatory factor 7 (irf7) mRNA gb-BT045216.1- Salmo salar clone ssal-rgf-515-116 Interferon regulatory factor 7 putative mRNA complete cds	6e-91		IRF3
TC132437	2.63072e-06	7.38212e-05	3.66111		ENSP00000354830	ENSG00000145358	DDIT4L	DNA-damage-inducible transcript 4-like [Source:HGNC Symbol;Acc:30555]	2e-17		NM_001124575	Oncorhynchus mykiss DNA-damage-inducible transcript 4-like (ddit4l) mRNA gb-DQ400410.1- Oncorhynchus mykiss DNA-damage-inducible transcript 4-like (DDIT4L) mRNA complete cds	0		DDIT4L
TC140289	3.2933e-07	1.46261e-05	3.65141						0		BT072122	Salmo salar clone ssal-rgf-512-199 unknown large open reading frame mRNA novel cds	0
TC132380	2.50051e-08	1.96356e-06	3.62568		ENSP00000324173	ENSG00000044574	HSPA5	heat shock 70kDa protein 5 (glucose-regulated protein, 78kDa) [Source:HGNC Symbol;Acc:5238]	0		AB196459	Oncorhynchus mykiss GRP78 mRNA for glucose-regulated protein 78kDa partial cds	0		HSPA5
TC151536	1.08978e-08	1.03274e-06	3.61858		ENSP00000409823	ENSG00000224143	EHMT2	euchromatic histone-lysine N-methyltransferase 2 [Source:HGNC Symbol;Acc:14129]	3e-36		BT072769	Salmo salar clone ssal-rgf-539-342 Histone-lysine N-methyltransferase H3 lysine-9 specific 3 putative mRNA partial cds	0		EHMT2
TC143542	2.95176e-12	1.61927e-09	3.60651		ENSP00000361818	ENSG00000124145	SDC4	syndecan 4 [Source:HGNC Symbol;Acc:10661]	5e-15		CR722688	Tetraodon nigroviridis full-length cDNA	1e-25		SDC4
TC163465	1.19298e-06	3.99529e-05	3.48131		ENSP00000449780	ENSG00000167531	LALBA	lactalbumin, alpha- [Source:HGNC Symbol;Acc:6480]	3e-05		NM_001123548	Salmo salar hypothetical protein LOC100136396 (LOC100136396) mRNA emb-AJ312748.1- Salmo salar hypothetical protein ORF1	1e-145		LALBA
TC148498	4.44715e-13	4.6814e-10	3.47972		ENSP00000384406	ENSG00000125347	IRF1	interferon regulatory factor 1 [Source:HGNC Symbol;Acc:6116]	1e-67		NM_001124293	Oncorhynchus mykiss interferon regulatory factor 1 (irf-1) mRNA gb-AF332147.1- Oncorhynchus mykiss interferon regulatory factor 1 (IRF-1) mRNA complete cds	0		IRF1
TC165597	1.64652e-06	5.16347e-05	3.47725		ENSP00000226209	ENSG00000109063	MYH3	myosin, heavy chain 3, skeletal muscle, embryonic [Source:HGNC Symbol;Acc:7573]	7e-19		AB076182	Oncorhynchus keta mRNA for myosin heavy chain complete cds	1e-140		MYH3
TC142552	4.23171e-08	3.0298e-06	3.44819						0		not-annotated	not-annotated	not-annotated
TC142506	2.2592e-10	5.1159e-08	3.44381		ENSP00000342962	ENSG00000111897	SERINC1	serine incorporator 1 [Source:HGNC Symbol;Acc:13464]	1e-75		BT056603	Salmo salar clone ssal-evf-531-239 Serine incorporator 1 putative mRNA complete cds	1e-142		SERINC1
TC158598	4.17584e-07	1.73395e-05	3.42778		ENSP00000455820	ENSG00000260717	CCL4L2	chemokine (C-C motif) ligand 4-like 2 [Source:HGNC Symbol;Acc:24066]	0.0004		NM_001124367	Oncorhynchus mykiss CC chemokine (LOC100136057) mRNA emb-AJ315149.2- Oncorhynchus mykiss mRNA for CC chemokine	0		CCL4L2
IMM 538	1.04014e-10	2.73734e-08	3.41126						2e-26		NM_001124334	Oncorhynchus mykiss VHSV-induced protein-5 (LOC100135997) mRNA gb-AF483531.1- Oncorhynchus mykiss VHSV-induced protein-5 mRNA complete cds	0		RTP3
IMM 956	1.36805e-11	5.12346e-09	3.38621						0		NM_001124618	Oncorhynchus mykiss complement protein component C7-1 (c7-1) mRNA emb-AJ566190.1- Oncorhynchus mykiss mRNA for complement component C7-1 (C7-1 gene)	0		C7
TC145219	1.47408e-07	7.89398e-06	3.37801		ENSP00000384979	ENSG00000220008	LINGO3	leucine rich repeat and Ig domain containing 3 [Source:HGNC Symbol;Acc:21206]	0		HM159473	Salmo salar clone BAC 19C14 DOT1-like histone H3 methyltransferase pseudogene complete sequence; anti-mullerian hormone gene complete cds; ornithine decarboxylase antizyme 1 pseudogene complete sequence; oogenesis-related protein gene complete cds; and nuclear factor interleukin 3 regulated pseudogene complete sequence	7e-41		LINGO3
TC132637	2.51597e-07	1.17782e-05	3.37326		ENSP00000386165	ENSG00000221869	CEBPD	CCAAT/enhancer binding protein (C/EBP), delta [Source:HGNC Symbol;Acc:1835]	9e-47		NM_001160641	Oncorhynchus mykiss CCAAT/enhancer binding protein (C/EBP) delta (cebpd) mRNA gb-BT073476.1- Oncorhynchus mykiss clone omyk-evn-504-006 CCAAT/enhancer-binding protein delta putative mRNA complete cds	0		CEBPD
IMM 1054	6.6316e-10	1.15827e-07	3.35357						3e-14		AJ223954	Oncorhynchus mykiss mRNA for interleukin-1-beta	0		IL1B
TC159998	5.95971e-07	2.31661e-05	3.33875						0		NM_001124480	Oncorhynchus mykiss cathelicidin 1 (LOC100136204) mRNA gb-AY382478.1- Oncorhynchus mykiss cathelicidin 1 mRNA complete cds	0		CATH1
TC167644	2.43666e-10	5.37442e-08	3.32141		ENSP00000358110	ENSG00000143401	ANP32E	acidic (leucine-rich) nuclear phosphoprotein 32 family, member E [Source:HGNC Symbol;Acc:16673]	2e-35		BT057451	Salmo salar clone ssal-sjb-006-073 Acidic leucine-rich nuclear phosphoprotein 32 family member E putative mRNA complete cds	1e-56		ANP32E
TC134331	3.75074e-05	0.000578793	3.31086		ENSP00000439043				9e-16		NM_001124370	Oncorhynchus mykiss matrix metalloproteinase 9 (mmp9) mRNA emb-AJ320533.1- Oncorhynchus mykiss mRNA for matrix metalloproteinase 9 (mmp9 gene)	0		MMP9
TC168178	1.84861e-08	1.55511e-06	3.27641		ENSP00000324173	ENSG00000044574	HSPA5	heat shock 70kDa protein 5 (glucose-regulated protein, 78kDa) [Source:HGNC Symbol;Acc:5238]	0		AB196459	Oncorhynchus mykiss GRP78 mRNA for glucose-regulated protein 78kDa partial cds	0		HSPA5
TC145940	9.7863e-05	0.00122759	3.26203		ENSP00000363079	ENSG00000165471	MBL2	mannose-binding lectin (protein C) 2, soluble [Source:HGNC Symbol;Acc:6922]	1e-06		NM_001160480	Oncorhynchus mykiss mannan-binding lectin H2 (LOC100301642) mRNA gb-EU118767.1- Oncorhynchus mykiss mannan-binding lectin H2 precursor mRNA complete cds	1e-176		MBL2
IMM 68	4.48776e-07	1.83222e-05	3.259						1e-28		NM_001160641	Oncorhynchus mykiss CCAAT/enhancer binding protein (C/EBP) delta (cebpd) mRNA gb-BT073476.1- Oncorhynchus mykiss clone omyk-evn-504-006 CCAAT/enhancer-binding protein delta putative mRNA complete cds	0		CEBPD
TC169918	4.73678e-07	1.91383e-05	3.25382		ENSP00000388694	ENSG00000150093	ITGB1	integrin, beta 1 (fibronectin receptor, beta polypeptide, antigen CD29 includes MDF2, MSK12) [Source:HGNC Symbol;Acc:6153]	0		BT059711	Salmo salar clone ssal-rgf-524-184 Integrin beta-1 precursor putative mRNA complete cds	2e-15		ITGB1
TC159568	7.78152e-05	0.00102462	3.25022		ENSP00000370642				7e-14		BT072578	Salmo salar clone ssal-rgf-531-117 Signal peptide CUB and EGF-like domain-containing protein 1 precursor putative mRNA pseudogene cds	2e-17		SCUBE1
TC169458	2.25536e-12	1.29182e-09	3.24955		ENSP00000451257	ENSG00000100906	NFKBIA	nuclear factor of kappa light polypeptide gene enhancer in B-cells inhibitor, alpha [Source:HGNC Symbol;Acc:7797]	4e-46		BT074060	Oncorhynchus mykiss clone omyk-evo-512-381 NF-kappa-B inhibitor alpha putative mRNA complete cds	0		NFKBIA
TC168097	0.000139314	0.00161397	3.24918		ENSP00000228434	ENSG00000110848	CD69	CD69 molecule [Source:HGNC Symbol;Acc:1694]	7e-12		NM_001140809	Salmo salar Type-2 ice-structuring protein (isp2) mRNA gb-BT047107.2- Salmo salar clone ssal-plnb-007-089 Type-2 ice-structuring protein precursor putative mRNA complete cds	1e-144		CD69
TC172174	7.0868e-11	2.02959e-08	3.2424		ENSP00000443770				1e-100		NM_001195009	Oncorhynchus mykiss 94 kD glucose-regulated protein (grp94) mRNA emb-FR677582.2- Oncorhynchus mykiss mRNA for 94 kD glucose-regulated protein (grp94 gene)	0		HSP90B1
TC157655	6.45363e-13	5.71278e-10	3.2401		ENSP00000436806	ENSG00000165494	PCF11	PCF11, cleavage and polyadenylation factor subunit, homolog (S. cerevisiae) [Source:HGNC Symbol;Acc:30097]	1e-22		NM_001140760	Salmo salar cleavage and polyadenylation factor subunit homolog (S. cerevisiae) (pcf11) mRNA gb-BT046915.2- Salmo salar clone ssal-rgb2-633-070 Pre-mRNA cleavage complex 2 protein Pcf11 putative mRNA complete cds	5e-11		PCF11
TC148142	7.50736e-10	1.28247e-07	3.23809						0		not-annotated	not-annotated	not-annotated
IMM 493	7.64866e-08	4.76652e-06	3.19602						1e-100		NM_001124520	Oncorhynchus mykiss junB protein (LOC100136256) mRNA gb-AY614595.1- Oncorhynchus mykiss junB protein mRNA complete cds	0		JUNB
TC151629	5.62564e-15	1.97675e-11	3.18532		ENSP00000244221	ENSG00000124374	PAIP2B	poly(A) binding protein interacting protein 2B [Source:HGNC Symbol;Acc:29200]	1e-34		NM_001140153	Salmo salar Polyadenylate-binding protein-interacting protein 2B (pai2b) mRNA gb-BT045336.1- Salmo salar clone ssal-rgf-518-274 Polyadenylate-binding protein-interacting protein 2B putative mRNA complete cds	0		PAIP2B
TC168995	1.65627e-08	1.41469e-06	3.16142		ENSP00000418248	ENSG00000168477	TNXB	tenascin XB [Source:HGNC Symbol;Acc:11976]	1e-119		GQ505858	Salmo salar clone BAC CHORI214-129P21 genomic sequence	1e-154		TNXB
TC155131	7.69317e-08	4.7866e-06	3.15973		ENSP00000337386	ENSG00000185650	ZFP36L1	zinc finger protein 36, C3H type-like 1 [Source:HGNC Symbol;Acc:1107]	1e-37		NM_001140451	Salmo salar Butyrate response factor 1 (tisb) mRNA gb-BT045883.1- Salmo salar clone ssal-rgf-535-262 Butyrate response factor 1 putative mRNA complete cds	0		ZFP36L1
IMM 664	7.79603e-09	8.07573e-07	3.15743						6e-12		CR722688	Tetraodon nigroviridis full-length cDNA	2e-26		SDC4
TC141262	1.01167e-11	3.98016e-09	3.15645		ENSP00000360918	ENSG00000138135	CH25H	cholesterol 25-hydroxylase [Source:HGNC Symbol;Acc:1907]	1e-112		BT125236	Salmo salar clone ssal-rgb2-595-290 Cholesterol 25-hydroxylase-like protein A putative mRNA complete cds	0		CH25H
TC161536	0.00111983	0.00842173	3.15003		ENSP00000311913	ENSG00000122367	LDB3	LIM domain binding 3 [Source:HGNC Symbol;Acc:15710]	2e-38		BT046276	Salmo salar clone ssal-evd-551-143 LIM domain-binding protein 3 putative mRNA complete cds	0		LDB3
TC146937	7.67901e-09	8.00832e-07	3.14973		ENSP00000286091	ENSG00000155660	PDIA4	protein disulfide isomerase family A, member 4 [Source:HGNC Symbol;Acc:30167]	4e-69		BT072419	Salmo salar clone ssal-rgf-525-016 disulfide-isomerase A4 precursor putative mRNA pseudogene cds	0		PDIA4
TC146846	2.0372e-06	6.05241e-05	3.13033						0		NM_001124480	Oncorhynchus mykiss cathelicidin 1 (LOC100136204) mRNA gb-AY382478.1- Oncorhynchus mykiss cathelicidin 1 mRNA complete cds	0		CATH1
IMM 524	2.33964e-09	3.12078e-07	3.12496						5e-15		NM_001124254	Oncorhynchus mykiss chemokine CK-1 precursor (LOC100135878) mRNA gb-AF093814.1-AF093814 Oncorhynchus mykiss chemokine CK-1 precursor mRNA complete cds	0		CCL20
IMM 302	1.82575e-12	1.09554e-09	3.12042						1e-128		NM_001124370	Oncorhynchus mykiss matrix metalloproteinase 9 (mmp9) mRNA emb-AJ320533.1- Oncorhynchus mykiss mRNA for matrix metalloproteinase 9 (mmp9 gene)	0		MMP9
TC139055	2.19649e-06	6.41311e-05	3.12024		ENSP00000263413	ENSG00000039537	C6	complement component 6 [Source:HGNC Symbol;Acc:1339]	2e-33		NM_001124621	Oncorhynchus mykiss complement component 6 (c6) mRNA emb-AJ622903.2- Oncorhynchus mykiss mRNA for complement component C6 (c6 gene)	0		C6
TC132326	1.19781e-06	4.00804e-05	3.109		ENSP00000263413	ENSG00000039537	C6	complement component 6 [Source:HGNC Symbol;Acc:1339]	0		NM_001124621	Oncorhynchus mykiss complement component 6 (c6) mRNA emb-AJ622903.2- Oncorhynchus mykiss mRNA for complement component C6 (c6 gene)	0		C6
TC142727	6.63048e-06	0.000150233	3.09224		ENSP00000449780	ENSG00000167531	LALBA	lactalbumin, alpha- [Source:HGNC Symbol;Acc:6480]	3e-05		NM_001123548	Salmo salar hypothetical protein LOC100136396 (LOC100136396) mRNA emb-AJ312748.1- Salmo salar hypothetical protein ORF1	0		LALBA
IMM 1055	1.10966e-10	2.88134e-08	3.07615						4e-05		NM_001124367	Oncorhynchus mykiss CC chemokine (LOC100136057) mRNA emb-AJ315149.2- Oncorhynchus mykiss mRNA for CC chemokine	0		CCL4L2
TC165091	2.77751e-08	2.14232e-06	3.07329		ENSP00000436126	ENSG00000134339	SAA2	serum amyloid A2 [Source:HGNC Symbol;Acc:10514]	7e-37		NM_001124436	Oncorhynchus mykiss serum amyloid A (saa) mRNA emb-AM422446.1- Oncorhynchus mykiss mRNA for serum amyloid A (saa gene)	0		SAA2
TC165039	1.51005e-10	3.60829e-08	3.05494		ENSP00000299610	ENSG00000166482	MFAP4	microfibrillar-associated protein 4 [Source:HGNC Symbol;Acc:7035]	2e-30		NM_001141245	Salmo salar microfibrillar-associated protein 4 (mfap4) mRNA gb-BT048769.1- Salmo salar clone ssal-lksf-001-011 Microfibril-associated glycoprotein 4 precursor putative mRNA complete cds	1e-149		MFAP4
TC152761	7.80608e-05	0.00102681	3.03884		ENSP00000420927	ENSG00000005882	PDK2	pyruvate dehydrogenase kinase, isozyme 2 [Source:HGNC Symbol;Acc:8810]	0		BT059601	Salmo salar clone ssal-rgf-541-031 Pyruvate dehydrogenase kinase isozyme 2 mitochondrial precursor putative mRNA complete cds	0		PDK2
TC156102	3.9995e-07	1.68589e-05	3.03603						0		BT072122	Salmo salar clone ssal-rgf-512-199 unknown large open reading frame mRNA novel cds	0
TC150147	0.000244756	0.00253028	3.01401		ENSP00000361095	ENSG00000159596	TMEM69	transmembrane protein 69 [Source:HGNC Symbol;Acc:28035]	9e-50		BT056534	Salmo salar clone ssal-eve-569-054 Transmembrane protein 69 putative mRNA complete cds	0		TMEM69
TC160082	1.90903e-07	9.62076e-06	3.00783		ENSP00000303315	ENSG00000171223	JUNB	jun B proto-oncogene [Source:HGNC Symbol;Acc:6205]	5e-27		CR690290	Tetraodon nigroviridis full-length cDNA	2e-27		JUNB
TC150444	1.14501e-07	6.53914e-06	3.00619		ENSP00000394495	ENSG00000109917	ZNF259	zinc finger protein 259 [Source:HGNC Symbol;Acc:13051]	2e-36		BT047593	Salmo salar clone ssal-eve-564-085 Zinc finger protein ZPR1 putative mRNA complete cds	3e-54		ZNF259
TC147771	1.87683e-06	5.70209e-05	2.99611						0		U34341	Oncorhynchus mykiss 28S ribosomal RNA gene partial sequence	0
TC140127	0.00109304	0.00825214	2.99549		ENSP00000292433	ENSG00000160888	IER2	immediate early response 2 [Source:HGNC Symbol;Acc:28871]	7e-14		NM_001140121	Salmo salar IMM ediate early response 2 (ier2) mRNA gb-BT045276.1- Salmo salar clone ssal-rgf-517-071 IMM ediate early response gene 2 protein putative mRNA complete cds	0		IER2
TC161156	5.63734e-06	0.00013259	2.99083		ENSP00000306734	ENSG00000080546	SESN1	sestrin 1 [Source:HGNC Symbol;Acc:21595]	1e-131		DQ858215	Danio rerio sestrin 1 (sesn1) mRNA complete cds	1e-126		SESN1
IMM 486	2.17471e-07	1.05137e-05	2.98716						0		NM_001124480	Oncorhynchus mykiss cathelicidin 1 (LOC100136204) mRNA gb-AY382478.1- Oncorhynchus mykiss cathelicidin 1 mRNA complete cds	0		CATH1
TC150420	3.62489e-09	4.37108e-07	2.97325		ENSP00000337386	ENSG00000185650	ZFP36L1	zinc finger protein 36, C3H type-like 1 [Source:HGNC Symbol;Acc:1107]	2e-34		NM_001140451	Salmo salar Butyrate response factor 1 (tisb) mRNA gb-BT045883.1- Salmo salar clone ssal-rgf-535-262 Butyrate response factor 1 putative mRNA complete cds	0		ZFP36L1
TC132759	5.78112e-10	1.05219e-07	2.96749		ENSP00000361405	ENSG00000100985	MMP9	matrix metallopeptidase 9 (gelatinase B, 92kDa gelatinase, 92kDa type IV collagenase) [Source:HGNC Symbol;Acc:7176]	0		NM_001124370	Oncorhynchus mykiss matrix metalloproteinase 9 (mmp9) mRNA emb-AJ320533.1- Oncorhynchus mykiss mRNA for matrix metalloproteinase 9 (mmp9 gene)	0		MMP9
TC147125	0.000581128	0.00499119	2.96495		ENSP00000222250	ENSG00000105643	ARRDC2	arrestin domain containing 2 [Source:HGNC Symbol;Acc:25225]	5e-81		BT045176	Salmo salar clone ssal-rgf-514-074 Arrestin domain-containing protein 2 putative mRNA complete cds	0		ARRDC2
[truncated: 333 more rows]

## Sheet: 3wFF stage - Bact vs Control
					Best hit in Human						Best hit in NR ncbi database
[truncated: 826 more rows]
