# Supplementary material for: Disparate developmental patterns of immune responses to bacterial and viral infections in fish
Source: Sci Rep. 2015 Oct 21;5:15458. doi: 10.1038/srep15458 (PMC4614352; doi:10.1038/srep15458)
Supplement: Supplementary Information [file srep15458-s4.xls]

## Sheet: GO analysis
Table S4. GO analysis of genes regulated by VHSV and A.salmonicida infection
	GO analysis VHSV infection
VHSV - Eyed eggs
Category	Term	Count	Genes	Adj p value (Benjamini)
GOTERM_BP_FAT	GO:0006952~defense response	12	C7, PRF1, CEBPB, SAA2, C3, HAMP, C6, CAMP, CXCL2, LYZ, NFE2L1, COLEC12	0.000585004
GOTERM_BP_FAT	GO:0006954~inflammatory response	8	C7, CEBPB, SAA2, C3, C6, CXCL2, LYZ, NFE2L1	0.00610879
GOTERM_BP_FAT	GO:0006955~immune response	11	ATP7A, C7, CEBPB, CLEC4E, C3, HAMP, CD209, C6, CXCL2, COLEC12, CTSS	0.00655473
GOTERM_BP_FAT	GO:0019835~cytolysis	4	C7, PRF1, C6, LYZ	0.00673277
GOTERM_BP_FAT	GO:0002526~acute inflammatory response	5	C7, CEBPB, SAA2, C3, C6	0.024696
VHSV - Hatching
Category	Term	Count	Genes	Adj p value (Benjamini)
GOTERM_BP_FAT	GO:0006952~defense response	19	PRF1, C7, IFIH1, TNF, NMI, CEBPB, C6, CAMP, CXCL2, CCL19, MALT1, COLEC12, PRDX1, ITGB1, SAA2, HAMP, IL1B, NOS2, DMBT1	2.48882e-08
GOTERM_BP_FAT	GO:0006955~immune response	18	C7, IFIH1, TNF, CEBPB, C6, CXCL2, CCL19, MALT1, COLEC12, PRDX1, CLEC4E, HAMP, CD209, IRF8, IL1B, IL2RG, NOS2, DMBT1	7.30542e-07
GOTERM_BP_FAT	GO:0009617~response to bacterium	11	TNF, SOCS3, HAMP, CAMP, NFKBIA, IL1B, IRF3, MALT1, NOS2, STAT1, DMBT1	2.03971e-06
GOTERM_BP_FAT	GO:0010033~response to organic substance	15	PRF1, GCLC, TNF, SOCS3, PML, NFKBIA, COLEC12, TRIM16, MALT1, STAT1, MMP13, JUNB, PLIN2, IL1B, IRF3	0.000259523
GOTERM_BP_FAT	GO:0045087~innate immune response	8	C7, IFIH1, C6, COLEC12, MALT1, NOS2, PRDX1, DMBT1	0.000331195
GOTERM_BP_FAT	GO:0002237~response to molecule of bacterial origin	6	SOCS3, NFKBIA, IL1B, IRF3, MALT1, STAT1	0.00498945
GOTERM_BP_FAT	GO:0006954~inflammatory response	9	C7, CEBPB, TNF, NMI, SAA2, C6, CXCL2, CCL19, IL1B	0.00827431
GOTERM_BP_FAT	GO:0051223~regulation of protein transport	6	TNF, SAA2, NFKBIA, IL1B, TRIM16, PRDX1	0.00887342
GOTERM_BP_FAT	GO:0010941~regulation of cell death	13	IFIH1, GCLC, CEBPB, TNF, SOCS3, C6, MMP9, PML, NFKBIA, MALT1, STAT1, PRDX1, IL1B	0.00916234
GOTERM_BP_FAT	GO:0001817~regulation of cytokine production	7	CEBPB, TNF, SAA2, IRF1, IL1B, MALT1, TRIM16	0.00977657
GOTERM_BP_FAT	GO:0070201~regulation of establishment of protein localization	6	TNF, SAA2, NFKBIA, IL1B, TRIM16, PRDX1	0.0101811
GOTERM_BP_FAT	GO:0007243~protein kinase cascade	9	TNF, NMI, SOCS3, NFKBIA, IL1B, IRF3, MALT1, NOS2, STAT1	0.0102146
GOTERM_BP_FAT	GO:0043067~regulation of programmed cell death	13	IFIH1, GCLC, CEBPB, TNF, SOCS3, C6, MMP9, PML, NFKBIA, MALT1, STAT1, PRDX1, IL1B	0.010607
GOTERM_BP_FAT	GO:0042981~regulation of apoptosis	13	IFIH1, GCLC, CEBPB, TNF, SOCS3, C6, MMP9, PML, NFKBIA, MALT1, STAT1, PRDX1, IL1B	0.0107208
GOTERM_BP_FAT	GO:0009615~response to virus	6	IFIH1, TNF, CCL19, IRF3, STAT1, DMBT1	0.0116402
GOTERM_BP_FAT	GO:0006916~anti-apoptosis	7	CEBPB, GCLC, TNF, SOCS3, NFKBIA, IL1B, MALT1	0.0136083
GOTERM_BP_FAT	GO:0032880~regulation of protein localization	6	TNF, SAA2, NFKBIA, IL1B, TRIM16, PRDX1	0.0165542
GOTERM_BP_FAT	GO:0009611~response to wounding	10	CD9, C7, CEBPB, TNF, NMI, SAA2, C6, CXCL2, CCL19, IL1B	0.0170415
GOTERM_BP_FAT	GO:0032496~response to lipopolysaccharide	5	SOCS3, NFKBIA, IL1B, IRF3, STAT1	0.0172213
GOTERM_BP_FAT	GO:0002684~positive regulation of immune system process	7	C7, C6, NFKBIA, IL1B, IL2RG, MALT1, NOS2	0.0224055
GOTERM_BP_FAT	GO:0030097~hemopoiesis	7	TNF, MMP9, IRF8, PML, IRF1, MALT1, ITGB1	0.022493
GOTERM_BP_FAT	GO:0060341~regulation of cellular localization	7	TNF, SAA2, NFKBIA, IL1B, TRIM16, NOS2, PRDX1	0.0253989
GOTERM_BP_FAT	GO:0001819~positive regulation of cytokine production	5	TNF, SAA2, IL1B, MALT1, TRIM16	0.0254616
GOTERM_BP_FAT	GO:0019725~cellular homeostasis	9	CD9, C7, GCLC, SAA2, HAMP, TXN, CCL19, IL1B, PRDX1	0.0279732
GOTERM_BP_FAT	GO:0009628~response to abiotic stimulus	8	GCLC, TNF, SOCS3, PML, IL1B, STAT1, MMP13, JUNB	0.0296212
GOTERM_BP_FAT	GO:0002526~acute inflammatory response	5	C7, CEBPB, SAA2, C6, IL1B	0.0296598
GOTERM_BP_FAT	GO:0002697~regulation of immune effector process	5	TNF, PML, IL1B, MALT1, NOS2	0.029781
GOTERM_BP_FAT	GO:0048534~hemopoietic or lymphoid organ development	7	TNF, MMP9, IRF8, PML, IRF1, MALT1, ITGB1	0.0298875
GOTERM_BP_FAT	GO:0009725~response to hormone stimulus	8	GCLC, TNF, SOCS3, IL1B, TRIM16, STAT1, MMP13, JUNB	0.0302206
GOTERM_BP_FAT	GO:0031663~lipopolysaccharide-mediated signaling pathway	3	NFKBIA, IRF3, STAT1	0.0325525
GOTERM_BP_FAT	GO:0043330~response to exogenous dsRNA	3	NFKBIA, IRF3, STAT1	0.0325525
GOTERM_BP_FAT	GO:0002520~immune system development	7	TNF, MMP9, IRF8, PML, IRF1, MALT1, ITGB1	0.0328506
GOTERM_BP_FAT	GO:0042742~defense response to bacterium	5	TNF, HAMP, CAMP, NOS2, DMBT1	0.0395061
GOTERM_BP_FAT	GO:0033157~regulation of intracellular protein transport	4	TNF, NFKBIA, IL1B, PRDX1	0.0429793
GOTERM_BP_FAT	GO:0009719~response to endogenous stimulus	8	GCLC, TNF, SOCS3, IL1B, TRIM16, STAT1, MMP13, JUNB	0.0436115
GOTERM_BP_FAT	GO:0006919~activation of caspase activity	4	TNF, C6, PML, STAT1	0.0440553
GOTERM_BP_FAT	GO:0009612~response to mechanical stimulus	4	TNF, STAT1, MMP13, JUNB	0.0462527
GOTERM_BP_FAT	GO:0014070~response to organic cyclic substance	5	PLIN2, SOCS3, IL1B, STAT1, JUNB	0.0465692
GOTERM_BP_FAT	GO:0046822~regulation of nucleocytoplasmic transport	4	TNF, NFKBIA, IL1B, PRDX1	0.0497519
VHSV - First feeding
Category	Term	Count	Genes	Adj p value (Benjamini)
GOTERM_BP_FAT	GO:0006952~defense response	52	HP, CXCL11, CXCL10, TAPBP, FOS, SAA2, HAMP, CCL3L3, CSF3R, IL1B, NOS2, MX1, NCF1, CAMP, LYZ, HLA-C, CCL4L2, COLEC12, HLA-B, CD40, CD83, PSG8, F3, RIPK2, NFE2L1, MAVS, LALBA, PRF1, C7, IFIH1, TNF, NMI, C6, CXCL2, RSAD2, ITGB1, LEAP2, TNFRSF1A, IFNA2, LGALS3BP, CCL20, MEFV, IL10RB, TAP2, FCGR1A, BCL3, DHX58, CEBPB, CCL19, MALT1, HPR, STAT3, IRF7, DMBT1	7.75533e-21
GOTERM_BP_FAT	GO:0006955~immune response	50	IFI44L, NFKB2, CXCL11, B2M, TAPBP, CXCL10, CLEC4E, HAMP, CCL3L3, IL1B, NOS2, LTA, NCF1, STXBP2, HLA-C, CCL4L2, COLEC12, HLA-B, CLEC4M, CD83, GBP3, GBP1, MAVS, IL1R2, C7, IFIH1, TNF, C6, CXCL2, RSAD2, IL7R, IFI35, TNFRSF1A, CCL20, IL10RB, TAP2, FCGR1A, BCL3, IL2RG, MR1, DHX58, CEBPB, CCL19, MALT1, PSMB8, PSMB9, CCL14, CD209, CD274, IRF8, DMBT1	2.86351e-17
GOTERM_BP_FAT	GO:0009617~response to bacterium	28	MAVS, LALBA, TNF, NFKBIA, LEAP2, B2M, GPX2, IL12RB2, FOS, TNFRSF1A, CCL20, HAMP, TAP2, PARG, IL1B, BCL3, NOS3, NOS2, LTA, SOCS3, CAMP, SOCS1, LYZ, MALT1, STAT1, RIPK2, IRF3, DMBT1	6.60525e-16
GOTERM_BP_FAT	GO:0009615~response to virus	17	MAVS, IFIH1, TNF, ZC3HAV1, CCL19, RSAD2, CCL4L2, IFI44, STAT1, BANF1, IFI35, IFNA2, IRF7, BCL3, IRF3, MX1, DMBT1	3.5789e-09
GOTERM_BP_FAT	GO:0006954~inflammatory response	26	C7, TNF, NMI, C6, CXCL2, CXCL11, CXCL10, IFNA2, FOS, TNFRSF1A, MEFV, CCL20, SAA2, IL10RB, CCL3L3, IL1B, CEBPB, LYZ, CCL19, CCL4L2, CD40, STAT3, F3, IRF7, RIPK2, NFE2L1	9.13394e-09
GOTERM_BP_FAT	GO:0002237~response to molecule of bacterial origin	15	SOCS3, SOCS1, NFKBIA, MALT1, STAT1, B2M, IL12RB2, FOS, TNFRSF1A, TAP2, RIPK2, IL1B, IRF3, NOS3, LTA	1.19456e-08
GOTERM_BP_FAT	GO:0009611~response to wounding	30	C7, TNF, NMI, C6, CXCL2, CXCL11, CXCL10, IFNA2, FOS, CD9, TNFRSF1A, MEFV, CCL20, SAA2, IL10RB, CCL3L3, IL1B, CEBPB, LYZ, CCL19, CCL4L2, CD40, STAT3, PLAUR, SOD2, IRF7, F3, RIPK2, NFE2L1, CTSB	5.279e-07
GOTERM_BP_FAT	GO:0010033~response to organic substance	34	PRF1, TNF, TH, PML, NFKBIA, TRIM16, MMP3, B2M, IL12RB2, TNFRSF1A, FOS, PLIN2, TAP2, IL1B, NOS3, CASP1, LTA, HSPA8, GNRH1, SOCS3, SOCS1, LIFR, MALT1, COLEC12, STAT1, MMP13, JUNB, STAT3, CD83, GNB1, ERN1, RIPK2, IRF3, COL1A1	2.80482e-06
GOTERM_BP_FAT	GO:0032496~response to lipopolysaccharide	12	IL12RB2, TNFRSF1A, FOS, SOCS3, SOCS1, NFKBIA, IL1B, RIPK2, NOS3, IRF3, STAT1, LTA	4.31089e-06
GOTERM_BP_FAT	GO:0034097~response to cytokine stimulus	12	IL12RB2, FOS, SOCS3, SOCS1, PML, LIFR, RIPK2, NOS3, MMP3, STAT1, STAT3, JUNB	5.10986e-06
GOTERM_BP_FAT	GO:0001819~positive regulation of cytokine production	12	MAVS, CD83, TNF, SAA2, PYCARD, IL1B, BCL3, RIPK2, MALT1, TRIM16, CD40, CASP1	1.84794e-05
GOTERM_BP_FAT	GO:0042742~defense response to bacterium	13	LALBA, MAVS, TNF, CAMP, LYZ, LEAP2, TNFRSF1A, CCL20, HAMP, RIPK2, BCL3, NOS2, DMBT1	1.95633e-05
GOTERM_BP_FAT	GO:0001817~regulation of cytokine production	15	MAVS, CEBPB, TNF, TRIM16, MALT1, CD40, CD83, SAA2, IRF1, PYCARD, RIPK2, BCL3, IL1B, IRF4, CASP1	9.54144e-05
GOTERM_BP_FAT	GO:0043123~positive regulation of I-kappaB kinase/NF-kappaB cascade	11	MAVS, TNFRSF1A, CFLAR, TNF, IL1B, RIPK2, MALT1, CD40, CASP1, LGALS9, LTA	0.000273475
GOTERM_BP_FAT	GO:0048002~antigen processing and presentation of peptide antigen	7	TAP2, CD209, HLA-C, HLA-B, MR1, TAPBP, B2M, CLEC4M	0.000368934
GOTERM_BP_FAT	GO:0002697~regulation of immune effector process	11	MAVS, TNF, TAP2, PML, IL1B, STXBP2, MALT1, NOS2, CD40, IL7R, B2M	0.000369847
GOTERM_BP_FAT	GO:0051240~positive regulation of multicellular organismal process	16	MAVS, TNF, TRIM16, MALT1, CD40, CD83, SAA2, F3, PYCARD, UBC, RIPK2, BCL3, IL1B, NOS3, CASP1, LTA	0.000512939
GOTERM_BP_FAT	GO:0043122~regulation of I-kappaB kinase/NF-kappaB cascade	11	MAVS, TNFRSF1A, CFLAR, TNF, IL1B, RIPK2, MALT1, CD40, CASP1, LGALS9, LTA	0.000520714
GOTERM_BP_FAT	GO:0045087~innate immune response	12	MAVS, TNFRSF1A, C7, IFIH1, NCF1, C6, FCGR1A, COLEC12, MALT1, NOS2, DHX58, DMBT1	0.000782365
GOTERM_BP_FAT	GO:0010740~positive regulation of protein kinase cascade	13	MAVS, CFLAR, TNF, MALT1, CD40, LGALS9, TNFRSF1A, F3, HIPK2, RIPK2, IL1B, CASP1, LTA	0.000802371
GOTERM_BP_FAT	GO:0019221~cytokine-mediated signaling pathway	9	TNFRSF1A, TNF, SOCS1, PYCARD, LIFR, CSF2RB, IL1B, STAT1, STAT3	0.000824126
GOTERM_BP_FAT	GO:0051223~regulation of protein transport	11	TNF, SAA2, PYCARD, NFKBIA, IL1B, BCL3, TRIM16, CD40, CASP1, TACC3, LTA	0.000827525
GOTERM_BP_FAT	GO:0048534~hemopoietic or lymphoid organ development	16	TNF, LMO2, MMP9, TIPARP, PML, MALT1, NFKB2, TACC3, IL7R, ITGB1, SOD2, IRF8, IRF1, BCL3, IRF4, LTA	0.000861218
GOTERM_BP_FAT	GO:0042981~regulation of apoptosis	30	TNFRSF6B, LALBA, IFIH1, TNF, C6, MMP9, PML, NFKBIA, IFNA2, PYCARD, IL1B, BCL3, NOS3, MX1, CASP1, LTA, CFLAR, CEBPB, GNRH1, SOCS3, PIM3, MALT1, STAT1, SOD2, F3, HIPK2, ERN1, UBC, RIPK2, CTSB	0.000961365
GOTERM_BP_FAT	GO:0010941~regulation of cell death	30	TNFRSF6B, LALBA, IFIH1, TNF, C6, MMP9, PML, NFKBIA, IFNA2, PYCARD, IL1B, BCL3, NOS3, MX1, CASP1, LTA, CFLAR, CEBPB, GNRH1, SOCS3, PIM3, MALT1, STAT1, SOD2, F3, HIPK2, ERN1, UBC, RIPK2, CTSB	0.00102674
GOTERM_BP_FAT	GO:0006916~anti-apoptosis	14	TNFRSF6B, CFLAR, CEBPB, TNF, GNRH1, SOCS3, NFKBIA, MALT1, SOD2, F3, UBC, RIPK2, IL1B, NOS3	0.0010414
GOTERM_BP_FAT	GO:0031663~lipopolysaccharide-mediated signaling pathway	5	NFKBIA, RIPK2, NOS3, IRF3, STAT1	0.00104907
GOTERM_BP_FAT	GO:0070201~regulation of establishment of protein localization	11	TNF, SAA2, PYCARD, NFKBIA, IL1B, BCL3, TRIM16, CD40, CASP1, TACC3, LTA	0.00107892
GOTERM_BP_FAT	GO:0043067~regulation of programmed cell death	30	TNFRSF6B, LALBA, IFIH1, TNF, C6, MMP9, PML, NFKBIA, IFNA2, PYCARD, IL1B, BCL3, NOS3, MX1, CASP1, LTA, CFLAR, CEBPB, GNRH1, SOCS3, PIM3, MALT1, STAT1, SOD2, F3, HIPK2, ERN1, UBC, RIPK2, CTSB	0.00111155
GOTERM_BP_FAT	GO:0002520~immune system development	16	TNF, LMO2, MMP9, TIPARP, PML, MALT1, NFKB2, TACC3, IL7R, ITGB1, SOD2, IRF8, IRF1, BCL3, IRF4, LTA	0.00127729
GOTERM_BP_FAT	GO:0044093~positive regulation of molecular function	24	TNF, C6, PML, MALT1, STAT1, SDC4, PSMB8, PSMB9, PSMB7, PSMB6, PSMA6, GNB1, PSME2, F3, SERINC1, HIPK2, UBC, PYCARD, ERN1, RIPK2, IL1B, NOS3, IRF4, GADD45B	0.00173862
GOTERM_BP_FAT	GO:0006935~chemotaxis	12	CCL14, SAA2, CCL20, CXCL2, CCL3L3, CCL19, IL1B, CCL4L2, CXCL11, LECT2, PLAUR, CXCL10	0.00188434
GOTERM_BP_FAT	GO:0042330~taxis	12	CCL14, SAA2, CCL20, CXCL2, CCL3L3, CCL19, IL1B, CCL4L2, CXCL11, LECT2, PLAUR, CXCL10	0.00188434
GOTERM_BP_FAT	GO:0019882~antigen processing and presentation	9	TAP2, CD209, HLA-C, HLA-B, MR1, PSMB8, TAPBP, PSMB9, B2M, CLEC4M	0.00202548
GOTERM_BP_FAT	GO:0032880~regulation of protein localization	11	TNF, SAA2, PYCARD, NFKBIA, IL1B, BCL3, TRIM16, CD40, CASP1, TACC3, LTA	0.00257493
GOTERM_BP_FAT	GO:0030097~hemopoiesis	14	TNF, LMO2, MMP9, TIPARP, PML, MALT1, TACC3, IL7R, ITGB1, SOD2, IRF8, IRF1, BCL3, IRF4	0.00341622
GOTERM_BP_FAT	GO:0007626~locomotory behavior	15	TH, CXCL2, CCL19, CCL4L2, CXCL11, SOD2, CXCL10, PLAUR, CCL14, SAA2, CCL20, HIPK2, CCL3L3, IL1B, LECT2	0.00392354
GOTERM_BP_FAT	GO:0002474~antigen processing and presentation of peptide antigen via MHC class I	5	TAP2, HLA-C, HLA-B, MR1, TAPBP, B2M	0.00486591
GOTERM_BP_FAT	GO:0043069~negative regulation of programmed cell death	17	TNFRSF6B, CFLAR, CEBPB, TNF, GNRH1, SOCS3, NFKBIA, PIM3, MALT1, SOD2, F3, HIPK2, UBC, RIPK2, BCL3, IL1B, NOS3	0.00487087
GOTERM_BP_FAT	GO:0012502~induction of programmed cell death	16	LALBA, CFLAR, CEBPB, TNF, C6, PML, STAT1, IFNA2, HIPK2, UBC, ERN1, PYCARD, BCL3, CASP1, MX1, LTA	0.00487703
GOTERM_BP_FAT	GO:0006917~induction of apoptosis	16	LALBA, CFLAR, CEBPB, TNF, C6, PML, STAT1, IFNA2, HIPK2, UBC, ERN1, PYCARD, BCL3, CASP1, MX1, LTA	0.00489664
GOTERM_BP_FAT	GO:0001775~cell activation	15	TNF, IL21R, STXBP2, MALT1, CD40, NFKB2, IL7R, ITGB1, CD9, SAA2, IRF1, RIPK2, BCL3, IRF4, LTA	0.00490371
GOTERM_BP_FAT	GO:0043066~negative regulation of apoptosis	17	TNFRSF6B, CFLAR, CEBPB, TNF, GNRH1, SOCS3, NFKBIA, PIM3, MALT1, SOD2, F3, HIPK2, UBC, RIPK2, BCL3, IL1B, NOS3	0.00492258
GOTERM_BP_FAT	GO:0043065~positive regulation of apoptosis	19	LALBA, CFLAR, TNF, CEBPB, MMP9, C6, PML, STAT1, IFNA2, HIPK2, UBC, PYCARD, ERN1, RIPK2, BCL3, IL1B, CASP1, MX1, LTA	0.00492455
GOTERM_BP_FAT	GO:0010942~positive regulation of cell death	19	LALBA, CFLAR, TNF, CEBPB, MMP9, C6, PML, STAT1, IFNA2, HIPK2, UBC, PYCARD, ERN1, RIPK2, BCL3, IL1B, CASP1, MX1, LTA	0.0049431
GOTERM_BP_FAT	GO:0060548~negative regulation of cell death	17	TNFRSF6B, CFLAR, CEBPB, TNF, GNRH1, SOCS3, NFKBIA, PIM3, MALT1, SOD2, F3, HIPK2, UBC, RIPK2, BCL3, IL1B, NOS3	0.0049504
GOTERM_BP_FAT	GO:0043085~positive regulation of catalytic activity	21	TNF, C6, PML, MALT1, SDC4, STAT1, PSMB8, PSMB9, PSMB7, PSMB6, PSMA6, GNB1, PSME2, F3, SERINC1, UBC, PYCARD, ERN1, IL1B, NOS3, GADD45B	0.00499289
GOTERM_BP_FAT	GO:0010627~regulation of protein kinase cascade	14	MAVS, CFLAR, TNF, SOCS1, MALT1, CD40, LGALS9, TNFRSF1A, F3, HIPK2, RIPK2, IL1B, CASP1, LTA	0.00500946
GOTERM_BP_FAT	GO:0043068~positive regulation of programmed cell death	19	LALBA, CFLAR, TNF, CEBPB, MMP9, C6, PML, STAT1, IFNA2, HIPK2, UBC, PYCARD, ERN1, RIPK2, BCL3, IL1B, CASP1, MX1, LTA	0.00501459
GOTERM_BP_FAT	GO:0042127~regulation of cell proliferation	27	FRK, NAMPT, TNF, PML, NFKBIA, IL34, ITGB1, CXCL10, IL12RB2, CD9, CDCA7, CCL3L3, IL1B, NOS3, NOS2, LTA, GNRH1, LIFR, CD40, STAT1, SOD2, CCL14, ATF3, F3, CD274, HIPK2, RIPK2	0.00580615
GOTERM_BP_FAT	GO:0048545~response to steroid hormone stimulus	12	FOS, TNF, GNRH1, SOCS3, SOCS1, TH, IL1B, NOS3, COL1A1, MMP13, STAT3, JUNB	0.00622895
GOTERM_BP_FAT	GO:0009612~response to mechanical stimulus	7	FOS, TNF, COL1A1, STAT1, MMP13, JUNB, LTA	0.00697543
GOTERM_BP_FAT	GO:0044236~multicellular organismal metabolic process	6	TNXB, MMP9, TIPARP, COL1A1, MMP3, MMP13	0.00783349
GOTERM_BP_FAT	GO:0032270~positive regulation of cellular protein metabolic process	13	TNF, PML, NFKBIA, IL34, PSMB8, PSMB9, PSMB7, PSMB6, PSMA6, PSME2, UBC, BCL3, IL1B	0.00802349
GOTERM_BP_FAT	GO:0002709~regulation of T cell mediated immunity	5	TAP2, IL1B, MALT1, IL7R, B2M	0.00841077
GOTERM_BP_FAT	GO:0048584~positive regulation of response to stimulus	13	C7, TNF, C6, NFKBIA, MALT1, B2M, TNFRSF1A, IRF7, F3, TAP2, HIPK2, RIPK2, IL1B	0.0087156
GOTERM_BP_FAT	GO:0006508~proteolysis	32	C7, MMP9, C6, USP4, HP, RTL1, MMP3, USP18, PSMB7, PSMB6, UBE2D2, PYCARD, PGA5, CASP1, CFLAR, RNF19A, SOCS3, SOCS1, HERC5, HERC4, MALT1, MMP13, HPR, PSMB8, PSMB9, PSMA6, PSME2, F3, TYSND1, UBC, SPCS3, UCHL5, CTSB	0.0091378
GOTERM_BP_FAT	GO:0002684~positive regulation of immune system process	13	C7, C6, NFKBIA, MALT1, CD40, IL7R, B2M, CD83, TAP2, RIPK2, IL1B, IL2RG, NOS2	0.00924248
GOTERM_BP_FAT	GO:0002703~regulation of leukocyte mediated immunity	7	TAP2, IL1B, STXBP2, MALT1, CD40, IL7R, B2M	0.0098347
GOTERM_BP_FAT	GO:0050865~regulation of cell activation	11	CD83, CD274, IL1B, STXBP2, RIPK2, NOS3, IL2RG, MALT1, IRF4, CD40, IL7R	0.0102532
GOTERM_BP_FAT	GO:0051247~positive regulation of protein metabolic process	13	TNF, PML, NFKBIA, IL34, PSMB8, PSMB9, PSMB7, PSMB6, PSMA6, PSME2, UBC, BCL3, IL1B	0.0103563
GOTERM_BP_FAT	GO:0006915~apoptosis	22	TNFRSF6B, CFLAR, PRF1, TNF, C6, PML, NFKBIA, STAT1, SOD2, TNFRSF1A, TRIM69, F3, HIPK2, UBC, PYCARD, ERN1, RIPK2, IL1B, GADD45B, CASP1, DRAM1, LTA	0.0104325
GOTERM_BP_FAT	GO:0050715~positive regulation of cytokine secretion	5	TNF, SAA2, PYCARD, TRIM16, CASP1	0.010572
GOTERM_BP_FAT	GO:0060341~regulation of cellular localization	13	TNF, STXBP2, NFKBIA, TRIM16, CD40, TACC3, AAAS, SAA2, PYCARD, BCL3, IL1B, NOS2, CASP1	0.01154
GOTERM_BP_FAT	GO:0012501~programmed cell death	22	TNFRSF6B, CFLAR, PRF1, TNF, C6, PML, NFKBIA, STAT1, SOD2, TNFRSF1A, TRIM69, F3, HIPK2, UBC, PYCARD, ERN1, RIPK2, IL1B, GADD45B, CASP1, DRAM1, LTA	0.0116975
GOTERM_BP_FAT	GO:0051235~maintenance of location	7	SRI, TNF, PML, NFKBIA, IL1B, BCL3, TACC3	0.0117613
GOTERM_BP_FAT	GO:0031145~anaphase-promoting complex-dependent proteasomal ubiquitin-dependent protein catabolic process	7	PSMB7, PSMB6, PSMA6, PSME2, UBC, PSMB8, PSMB9	0.0122111
GOTERM_BP_FAT	GO:0051436~negative regulation of ubiquitin-protein ligase activity during mitotic cell cycle	7	PSMB7, PSMB6, PSMA6, PSME2, UBC, PSMB8, PSMB9	0.0122111
GOTERM_BP_FAT	GO:0043330~response to exogenous dsRNA	4	NFKBIA, RIPK2, IRF3, STAT1	0.0135076
GOTERM_BP_FAT	GO:0051222~positive regulation of protein transport	7	TNF, SAA2, PYCARD, IL1B, TRIM16, CASP1, LTA	0.0135558
GOTERM_BP_FAT	GO:0051352~negative regulation of ligase activity	7	PSMB7, PSMB6, PSMA6, PSME2, UBC, PSMB8, PSMB9	0.0135558
GOTERM_BP_FAT	GO:0051444~negative regulation of ubiquitin-protein ligase activity	7	PSMB7, PSMB6, PSMA6, PSME2, UBC, PSMB8, PSMB9	0.0135558
GOTERM_BP_FAT	GO:0014070~response to organic cyclic substance	9	CD83, FOS, PLIN2, SOCS3, IL1B, NOS3, STAT1, STAT3, JUNB	0.0136276
GOTERM_BP_FAT	GO:0051101~regulation of DNA binding	9	TNF, HIPK2, PYCARD, NFKBIA, IL1B, BCL3, RIPK2, MALT1, IRF4	0.0136276
GOTERM_BP_FAT	GO:0010647~positive regulation of cell communication	15	MAVS, CFLAR, TNF, TRIM16, MALT1, CD40, LGALS9, TNFRSF1A, F3, HIPK2, UBC, RIPK2, IL1B, CASP1, LTA	0.0137688
GOTERM_BP_FAT	GO:0051437~positive regulation of ubiquitin-protein ligase activity during mitotic cell cycle	7	PSMB7, PSMB6, PSMA6, PSME2, UBC, PSMB8, PSMB9	0.0144687
GOTERM_BP_FAT	GO:0009967~positive regulation of signal transduction	14	MAVS, CFLAR, TNF, TRIM16, MALT1, CD40, LGALS9, TNFRSF1A, F3, HIPK2, RIPK2, IL1B, CASP1, LTA	0.0144695
GOTERM_BP_FAT	GO:0031401~positive regulation of protein modification process	11	PSMB7, TNF, PSMB6, PSMA6, PSME2, UBC, PML, IL1B, IL34, PSMB8, PSMB9	0.0146345
GOTERM_BP_FAT	GO:0008219~cell death	24	TNFRSF6B, C7, CFLAR, PRF1, TNF, C6, LYZ, PML, NFKBIA, STAT1, SOD2, TNFRSF1A, TRIM69, F3, HIPK2, UBC, PYCARD, ERN1, RIPK2, IL1B, GADD45B, CASP1, DRAM1, LTA	0.0146452
GOTERM_BP_FAT	GO:0043388~positive regulation of DNA binding	7	TNF, HIPK2, PYCARD, IL1B, RIPK2, MALT1, IRF4	0.01578
GOTERM_BP_FAT	GO:0051443~positive regulation of ubiquitin-protein ligase activity	7	PSMB7, PSMB6, PSMA6, PSME2, UBC, PSMB8, PSMB9	0.01578
GOTERM_BP_FAT	GO:0016265~death	24	TNFRSF6B, C7, CFLAR, PRF1, TNF, C6, LYZ, PML, NFKBIA, STAT1, SOD2, TNFRSF1A, TRIM69, F3, HIPK2, UBC, PYCARD, ERN1, RIPK2, IL1B, GADD45B, CASP1, DRAM1, LTA	0.0158793
GOTERM_BP_FAT	GO:0051439~regulation of ubiquitin-protein ligase activity during mitotic cell cycle	7	PSMB7, PSMB6, PSMA6, PSME2, UBC, PSMB8, PSMB9	0.0167921
GOTERM_BP_FAT	GO:0032963~collagen metabolic process	5	TNXB, MMP9, COL1A1, MMP3, MMP13	0.0182409
GOTERM_BP_FAT	GO:0051351~positive regulation of ligase activity	7	PSMB7, PSMB6, PSMA6, PSME2, UBC, PSMB8, PSMB9	0.0187166
GOTERM_BP_FAT	GO:0007610~behavior	18	TH, CXCL2, CCL19, CCL4L2, CXCL11, STAT3, SOD2, PLAUR, CXCL10, FOS, CCL14, AAAS, SAA2, CCL20, HIPK2, CCL3L3, IL1B, LECT2	0.0189399
GOTERM_BP_FAT	GO:0031397~negative regulation of protein ubiquitination	7	PSMB7, PSMB6, PSMA6, PSME2, UBC, PSMB8, PSMB9	0.0198546
GOTERM_BP_FAT	GO:0032268~regulation of cellular protein metabolic process	18	TNF, SOCS3, SOCS1, PML, NFKBIA, IL34, PSMB8, PSMB9, ZFP36L1, PSMB7, EIF4G3, PSMB6, PSMA6, PSME2, UBC, BCL3, IL1B, PPP1R15B	0.0206374
GOTERM_BP_FAT	GO:0002694~regulation of leukocyte activation	10	CD83, CD274, IL1B, STXBP2, RIPK2, IL2RG, MALT1, IRF4, CD40, IL7R	0.0214811
GOTERM_BP_FAT	GO:0032663~regulation of interleukin-2 production	5	CD83, IL1B, RIPK2, MALT1, IRF4	0.0220976
GOTERM_BP_FAT	GO:0050707~regulation of cytokine secretion	5	TNF, SAA2, PYCARD, TRIM16, CASP1	0.0220976
GOTERM_BP_FAT	GO:0050716~positive regulation of interleukin-1 secretion	4	SAA2, PYCARD, TRIM16, CASP1	0.023278
GOTERM_BP_FAT	GO:0051099~positive regulation of binding	7	TNF, HIPK2, PYCARD, IL1B, RIPK2, MALT1, IRF4	0.0243228
GOTERM_BP_FAT	GO:0051438~regulation of ubiquitin-protein ligase activity	7	PSMB7, PSMB6, PSMA6, PSME2, UBC, PSMB8, PSMB9	0.0243228
GOTERM_BP_FAT	GO:0044259~multicellular organismal macromolecule metabolic process	5	TNXB, MMP9, COL1A1, MMP3, MMP13	0.024461
GOTERM_BP_FAT	GO:0006959~humoral immune response	7	CD83, C7, TNF, C6, BCL3, LTA, DMBT1	0.0256817
GOTERM_BP_FAT	GO:0002706~regulation of lymphocyte mediated immunity	6	TAP2, IL1B, MALT1, CD40, IL7R, B2M	0.0266964
GOTERM_BP_FAT	GO:0006919~activation of caspase activity	6	TNF, C6, F3, PYCARD, PML, STAT1	0.0266964
GOTERM_BP_FAT	GO:0002711~positive regulation of T cell mediated immunity	4	TAP2, IL1B, MALT1, B2M	0.0268302
GOTERM_BP_FAT	GO:0050704~regulation of interleukin-1 secretion	4	SAA2, PYCARD, TRIM16, CASP1	0.0268302
GOTERM_BP_FAT	GO:0009719~response to endogenous stimulus	16	TNF, GNRH1, SOCS3, TH, SOCS1, TRIM16, MMP3, STAT1, MMP13, STAT3, JUNB, FOS, GNB1, IL1B, NOS3, COL1A1	0.0268554
GOTERM_BP_FAT	GO:0002822~regulation of adaptive immune response based on somatic recombination of immune receptors built from immunoglobulin superfamily domains	6	TAP2, IL1B, MALT1, CD40, IL7R, B2M	0.0277471
GOTERM_BP_FAT	GO:0051340~regulation of ligase activity	7	PSMB7, PSMB6, PSMA6, PSME2, UBC, PSMB8, PSMB9	0.0279411
GOTERM_BP_FAT	GO:0009725~response to hormone stimulus	15	TNF, GNRH1, SOCS3, TH, SOCS1, TRIM16, STAT1, MMP13, STAT3, JUNB, FOS, GNB1, IL1B, NOS3, COL1A1	0.0280769
GOTERM_BP_FAT	GO:0002819~regulation of adaptive immune response	6	TAP2, IL1B, MALT1, CD40, IL7R, B2M	0.0294388
GOTERM_BP_FAT	GO:0031398~positive regulation of protein ubiquitination	7	PSMB7, PSMB6, PSMA6, PSME2, UBC, PSMB8, PSMB9	0.0322339
GOTERM_BP_FAT	GO:0046822~regulation of nucleocytoplasmic transport	6	AAAS, TNF, NFKBIA, IL1B, BCL3, TACC3	0.0336793
GOTERM_BP_FAT	GO:0050708~regulation of protein secretion	6	TNF, SAA2, PYCARD, TRIM16, CD40, CASP1	0.0336793
GOTERM_BP_FAT	GO:0031399~regulation of protein modification process	13	TNF, SOCS3, SOCS1, PML, IL34, PSMB8, PSMB9, PSMB7, PSMB6, PSMA6, PSME2, UBC, IL1B	0.0340986
GOTERM_BP_FAT	GO:0051249~regulation of lymphocyte activation	9	CD83, CD274, IL1B, RIPK2, IL2RG, MALT1, IRF4, CD40, IL7R	0.0342536
GOTERM_BP_FAT	GO:0032732~positive regulation of interleukin-1 production	4	SAA2, PYCARD, TRIM16, CASP1	0.0351863
GOTERM_BP_FAT	GO:0046330~positive regulation of JNK cascade	4	TNF, HIPK2, IL1B, RIPK2	0.0351863
GOTERM_BP_FAT	GO:0010952~positive regulation of peptidase activity	6	TNF, C6, F3, PYCARD, PML, STAT1	0.0352336
GOTERM_BP_FAT	GO:0043280~positive regulation of caspase activity	6	TNF, C6, F3, PYCARD, PML, STAT1	0.0352336
GOTERM_BP_FAT	GO:0050863~regulation of T cell activation	8	CD83, CD274, IL1B, RIPK2, IL2RG, MALT1, IRF4, IL7R	0.0356808
GOTERM_BP_FAT	GO:0031400~negative regulation of protein modification process	8	PSMB7, PSMB6, PSMA6, PSME2, SOCS1, UBC, PSMB8, PSMB9	0.0388489
GOTERM_BP_FAT	GO:0051098~regulation of binding	9	TNF, HIPK2, PYCARD, NFKBIA, IL1B, BCL3, RIPK2, MALT1, IRF4	0.0400314
GOTERM_BP_FAT	GO:0022415~viral reproductive process	6	CD209, IRF7, HIPK2, CCL4L2, BANF1, CLEC4M	0.04168
GOTERM_BP_FAT	GO:0007249~I-kappaB kinase/NF-kappaB cascade	6	NFKBIA, BCL3, TIFA, IRF3, MALT1, STAT1	0.044246
GOTERM_BP_FAT	GO:0007259~JAK-STAT cascade	5	NMI, SOCS3, SOCS1, STAT1, STAT3	0.0462605
GOTERM_BP_FAT	GO:0045471~response to ethanol	6	TNFRSF1A, PRF1, GNRH1, TH, NOS3, STAT3	0.0464847
VHSV - 3 weeks post First feeding
Category	Term	Count	Genes	Adj p value (Benjamini)
GOTERM_BP_FAT	GO:0006952~defense response	64	STAT5B, TLR3, HP, IL15, CXCL11, TLR7, CXCL10, TAPBP, APOA4, MYD88, SAA2, HAMP, CXCR4, PGLYRP2, IFNG, CSF3R, NOS2, MX1, TNIP1, C4B, CAMP, LYZ, CCL4L2, HLA-C, COLEC12, HLA-B, CD40, CD83, CARD18, F3, RIPK2, NFE2L1, MAVS, PRF1, C7, IFIH1, NMI, C3, C6, CXCL2, RSAD2, ITGB1, TNFRSF1A, IFNA2, IFNA1, TUBB, LGALS3BP, MEFV, CCL20, IL10RB, TAP2, FCGR1A, BCL3, IL1RAPL1, DHX58, IL4, CEBPB, CCL19, STAB2, STAT3,…	4.56968e-12
GOTERM_BP_FAT	GO:0009615~response to virus	26	MAVS, IFIH1, ZC3HAV1, RSAD2, TLR3, BANF1, TLR7, IFI35, IFNA2, IFNA1, CXCR4, IFNG, BCL3, DNAJC3, MX1, CYP1A1, CCL19, CCL4L2, IFI44, STAT1, IFNAR1, PLSCR1, HNRNPUL1, IRF7, IRF3, DMBT1	2.28484e-11
GOTERM_BP_FAT	GO:0006955~immune response	65	PXDN, TLR3, IFI44L, NFKB2, IL15, CXCL11, TLR7, CXCL10, TAPBP, B2M, APOA4, MYD88, CLEC4E, HAMP, CXCR4, PGLYRP2, IFNG, NOS2, LTA, CMKLR1, C4B, HLA-A, STXBP2, HLA-C, CCL4L2, COLEC12, STXBP3, CTSS, HLA-B, CLEC4M, CD83, GBP3, GBP1, MAVS, C7, IFIH1, C3, IFITM3, C6, CXCL2, RSAD2, IL7R, FTH1, IFI35, TNFRSF1A, TUBB, CCL20, IL10RB, TAP2, FCGR1A, BCL3, IL2RG, MR1, IL1RAPL1, DHX58, IL4, CEBPB, CCL19, PSMB8, …	9.69788e-11
GOTERM_BP_FAT	GO:0009611~response to wounding	51	GNA13, PPARD, FOXA2, HPS5, STAT5B, TLR3, IL15, CXCL11, TLR7, CXCL10, CASP3, MYD88, SAA2, CXCR4, SERPINE1, FGF2, CYP1A1, C4B, LYZ, CCL4L2, STXBP3, CD40, PLAUR, F3, CARD18, RIPK2, NFE2L1, CTSB, C7, NMI, C3, C6, CXCL2, DTNBP1, TNFRSF1A, CD9, IFNA2, CCL20, MEFV, IL10RB, PAPSS2, ENTPD2, CEBPB, CCL19, STAT3, SOD2, PLSCR1, CYBA, NUPR1, IRF7, IGFBP1	2.51662e-08
GOTERM_BP_FAT	GO:0009617~response to bacterium	29	MAVS, STAT5B, NFKBIA, TLR3, B2M, GPX2, TNFRSF1A, MYD88, CCL20, HAMP, TAP2, PGLYRP2, IFNG, PARG, BCL3, NOS3, NOS2, LTA, CYP1A1, SOCS3, CAMP, SOCS1, LYZ, STAB2, STAT1, RIPK2, IRF3, MGST1, DMBT1	3.50542e-08
GOTERM_BP_FAT	GO:0010033~response to organic substance	55	HSP90AB1, RBM4, STAT5B, TLR3, RHOQ, MMP3, B2M, APOB, CASP3, MYD88, CASP8, IFNG, VPS4B, NOS3, CASP1, DNAJC3, LTA, PPP2R1A, HSP90AA1, ZCCHC11, CYP1A1, SOCS3, SOCS1, LIFR, COLEC12, TAT, JUNB, CD83, KRT19, GNB1, ERN1, RIPK2, PRF1, MCL1, OXT, TH, PML, NFKBIA, TSHB, TRIM16, HSPA1B, SERPINH1, TNFRSF1A, KRAS, PLIN2, TAP2, HSPA8, GNRH1, GGH, STAT1, STAT3, PCK1, IRF3, IGFBP1, MGST1	1.19124e-05
GOTERM_BP_FAT	GO:0006954~inflammatory response	33	C7, NMI, C3, C6, STAT5B, CXCL2, TLR3, IL15, CXCL11, TLR7, CXCL10, IFNA2, TNFRSF1A, MYD88, MEFV, CCL20, SAA2, CXCR4, IL10RB, CEBPB, C4B, LYZ, CCL19, CCL4L2, CD40, STAT3, CYBA, NUPR1, IRF7, F3, CARD18, RIPK2, NFE2L1	2.13639e-05
GOTERM_BP_FAT	GO:0045087~innate immune response	20	MAVS, C7, IFIH1, C4B, C3, C6, TLR3, COLEC12, TLR7, APOA4, TNFRSF1A, CYBA, TUBB, MYD88, FCGR1A, PGLYRP2, NOS2, IL1RAPL1, DHX58, DMBT1	6.30916e-05
GOTERM_BP_FAT	GO:0010941~regulation of cell death	57	HRAS, MMP9, STAT5B, TP63, CASP3, MYD88, IFNG, CASP8, NOS3, CASP1, MX1, FGF2, CUL1, LTA, PPP2R1A, SOCS3, PIM1, PIM3, ECT2, F3, CARD18, HIPK2, SCIN, UBC, ERN1, RIPK2, CTSB, UBB, GSTP1, TNFRSF6B, IFIH1, MCL1, C6, PML, NFKBIA, HSPA1B, IFNA2, TUBB, KRAS, BLOC1S2, PYCARD, BCL3, HSPA5, HELLS, ANGPTL4, IL4, MUC2, CFLAR, FOXL2, CEBPB, GNRH1, MUL1, SAP30BP, STAT1, SOD2, GCM2, NUPR1	7.13431e-05
GOTERM_BP_FAT	GO:0043067~regulation of programmed cell death	57	HRAS, MMP9, STAT5B, TP63, CASP3, MYD88, IFNG, CASP8, NOS3, CASP1, MX1, FGF2, CUL1, LTA, PPP2R1A, SOCS3, PIM1, PIM3, ECT2, F3, CARD18, HIPK2, SCIN, UBC, ERN1, RIPK2, CTSB, UBB, GSTP1, TNFRSF6B, IFIH1, MCL1, C6, PML, NFKBIA, HSPA1B, IFNA2, TUBB, KRAS, BLOC1S2, PYCARD, BCL3, HSPA5, HELLS, ANGPTL4, IL4, MUC2, CFLAR, FOXL2, CEBPB, GNRH1, MUL1, SAP30BP, STAT1, SOD2, GCM2, NUPR1	7.1449e-05
GOTERM_BP_FAT	GO:0042981~regulation of apoptosis	56	HRAS, MMP9, STAT5B, TP63, CASP3, MYD88, CASP8, IFNG, NOS3, CASP1, MX1, CUL1, LTA, PPP2R1A, SOCS3, PIM1, PIM3, ECT2, F3, CARD18, HIPK2, SCIN, UBC, ERN1, RIPK2, CTSB, UBB, GSTP1, TNFRSF6B, IFIH1, MCL1, C6, PML, NFKBIA, HSPA1B, IFNA2, TUBB, KRAS, BLOC1S2, PYCARD, BCL3, HSPA5, HELLS, ANGPTL4, IL4, MUC2, CFLAR, FOXL2, CEBPB, GNRH1, MUL1, SAP30BP, STAT1, SOD2, GCM2, NUPR1	8.80508e-05
GOTERM_BP_FAT	GO:0051437~positive regulation of ubiquitin-protein ligase activity during mitotic cell cycle	14	CDC23, PSMB8, PSMB9, PSMA2, PSMF1, PSMB7, PSMB6, PSMD13, PSMA6, PSME2, UBC, UBB, CUL1, UBE2E1	8.81641e-05
GOTERM_BP_FAT	GO:0044093~positive regulation of molecular function	45	GNA13, CASR, C6, PML, TLR3, SDC4, POT1, APOA4, CDC42, PSMF1, PSMB7, MYD88, KRAS, PSMB6, FXN, CXCR4, SERINC1, IFNG, PYCARD, NOS3, FGF2, CUL1, IL4, FOXL2, PIM1, CDC23, MUL1, STAT1, PSMB8, PSMB9, PSMA2, PSMD13, PSMA6, PSME2, GNB1, F3, HIPK2, GADD45G, UBC, ERN1, RIPK2, IRF4, UBB, GADD45B, UBE2E1	0.000103403
GOTERM_BP_FAT	GO:0051443~positive regulation of ubiquitin-protein ligase activity	14	CDC23, PSMB8, PSMB9, PSMA2, PSMF1, PSMB7, PSMB6, PSMD13, PSMA6, PSME2, UBC, UBB, CUL1, UBE2E1	0.000106155
GOTERM_BP_FAT	GO:0051439~regulation of ubiquitin-protein ligase activity during mitotic cell cycle	14	CDC23, PSMB8, PSMB9, PSMA2, PSMF1, PSMB7, PSMB6, PSMD13, PSMA6, PSME2, UBC, UBB, CUL1, UBE2E1	0.000109216
GOTERM_BP_FAT	GO:0051351~positive regulation of ligase activity	14	CDC23, PSMB8, PSMB9, PSMA2, PSMF1, PSMB7, PSMB6, PSMD13, PSMA6, PSME2, UBC, UBB, CUL1, UBE2E1	0.000142966
GOTERM_BP_FAT	GO:0002237~response to molecule of bacterial origin	15	CYP1A1, SOCS3, STAT5B, SOCS1, NFKBIA, STAT1, B2M, TNFRSF1A, MYD88, TAP2, RIPK2, IRF3, NOS3, LTA, MGST1	0.000159212
GOTERM_BP_FAT	GO:0031145~anaphase-promoting complex-dependent proteasomal ubiquitin-dependent protein catabolic process	13	CDC23, PSMB8, PSMB9, PSMA2, PSMF1, PSMB7, PSMB6, PSMD13, PSMA6, PSME2, UBC, UBB, UBE2E1	0.000225596
GOTERM_BP_FAT	GO:0051436~negative regulation of ubiquitin-protein ligase activity during mitotic cell cycle	13	CDC23, PSMB8, PSMB9, PSMA2, PSMF1, PSMB7, PSMB6, PSMD13, PSMA6, PSME2, UBC, UBB, UBE2E1	0.000225596
GOTERM_BP_FAT	GO:0051438~regulation of ubiquitin-protein ligase activity	14	CDC23, PSMB8, PSMB9, PSMA2, PSMF1, PSMB7, PSMB6, PSMD13, PSMA6, PSME2, UBC, UBB, CUL1, UBE2E1	0.000263918
GOTERM_BP_FAT	GO:0034097~response to cytokine stimulus	14	MCL1, SOCS3, SOCS1, LIFR, PML, MMP3, STAT1, STAT3, JUNB, CASP3, MYD88, CASP8, RIPK2, NOS3	0.00027718
GOTERM_BP_FAT	GO:0006511~ubiquitin-dependent protein catabolic process	25	USP4, ERLEC1, CYLD, PSMF1, USP18, PSMB7, PSMB6, UBE2D2, USP15, CUL1, CDC23, TRIM63, UBE2L3, PSMB8, PSMB9, PSMA2, PSMD13, PSMA6, PSME2, USP47, UCHL5, UBC, UBB, USP25, UBE2E1	0.000284083
GOTERM_BP_FAT	GO:0051352~negative regulation of ligase activity	13	CDC23, PSMB8, PSMB9, PSMA2, PSMF1, PSMB7, PSMB6, PSMD13, PSMA6, PSME2, UBC, UBB, UBE2E1	0.000284368
GOTERM_BP_FAT	GO:0051444~negative regulation of ubiquitin-protein ligase activity	13	CDC23, PSMB8, PSMB9, PSMA2, PSMF1, PSMB7, PSMB6, PSMD13, PSMA6, PSME2, UBC, UBB, UBE2E1	0.000284368
GOTERM_BP_FAT	GO:0043085~positive regulation of catalytic activity	40	GNA13, CASR, C6, PML, TLR3, SDC4, POT1, APOA4, CDC42, PSMF1, PSMB7, KRAS, PSMB6, FXN, CXCR4, SERINC1, IFNG, PYCARD, NOS3, FGF2, CUL1, FOXL2, PIM1, CDC23, MUL1, STAT1, PSMB8, PSMB9, PSMA2, PSMD13, PSMA6, PSME2, GNB1, F3, GADD45G, UBC, ERN1, UBB, GADD45B, UBE2E1	0.00030005
GOTERM_BP_FAT	GO:0048002~antigen processing and presentation of peptide antigen	9	TAP2, CD209, HLA-A, HLA-C, HLA-B, MR1, TAPBPL, TAPBP, B2M, CLEC4M	0.000307376
GOTERM_BP_FAT	GO:0051340~regulation of ligase activity	14	CDC23, PSMB8, PSMB9, PSMA2, PSMF1, PSMB7, PSMB6, PSMD13, PSMA6, PSME2, UBC, UBB, CUL1, UBE2E1	0.000311449
GOTERM_BP_FAT	GO:0010740~positive regulation of protein kinase cascade	20	MAVS, IL4, CFLAR, PPARD, TLR3, MUL1, GJA1, CD40, ECT2, LGALS9, TNFRSF1A, MYD88, F3, ZDHHC13, HIPK2, IFNG, CASP8, RIPK2, CASP1, LTA	0.000373397
GOTERM_BP_FAT	GO:0043123~positive regulation of I-kappaB kinase/NF-kappaB cascade	15	MAVS, CFLAR, TLR3, MUL1, GJA1, CD40, ECT2, LGALS9, TNFRSF1A, MYD88, ZDHHC13, CASP8, RIPK2, CASP1, LTA	0.00042455
GOTERM_BP_FAT	GO:0031398~positive regulation of protein ubiquitination	14	CDC23, PSMB8, PSMB9, PSMA2, PSMF1, PSMB7, PSMB6, PSMD13, PSMA6, PSME2, UBC, UBB, CUL1, UBE2E1	0.000438488
GOTERM_BP_FAT	GO:0001775~cell activation	27	GNA13, IL21R, STAT5B, TLR3, IL15, NFKB2, IL7R, TLR7, ITGB1, ITGAM, VCAM1, CD9, SAA2, CXCR4, BCL3, ENTPD2, HELLS, LTA, IL4, STXBP2, STXBP3, CD40, IFNAR1, PLSCR1, IRF1, RIPK2, IRF4	0.000442361
GOTERM_BP_FAT	GO:0031397~negative regulation of protein ubiquitination	13	CDC23, PSMB8, PSMB9, PSMA2, PSMF1, PSMB7, PSMB6, PSMD13, PSMA6, PSME2, UBC, UBB, UBE2E1	0.000560129
GOTERM_BP_FAT	GO:0006935~chemotaxis	19	IL4, HRAS, CMKLR1, CXCL2, CCL19, NUP85, CCL4L2, CXCL11, ITGAM, CXCL10, PLAUR, CCL14, SAA2, CCL20, CXCR4, IFNG, CMTM7, LECT2, FGF2	0.00066151
GOTERM_BP_FAT	GO:0042330~taxis	19	IL4, HRAS, CMKLR1, CXCL2, CCL19, NUP85, CCL4L2, CXCL11, ITGAM, CXCL10, PLAUR, CCL14, SAA2, CCL20, CXCR4, IFNG, CMTM7, LECT2, FGF2	0.00066151
GOTERM_BP_FAT	GO:0010498~proteasomal protein catabolic process	15	CDC23, TRIM63, PSMB8, ERLEC1, PSMB9, PSMA2, PSMF1, PSMB7, PSMB6, PSMD13, PSMA6, PSME2, UBC, UBB, UBE2E1	0.000677188
GOTERM_BP_FAT	GO:0043161~proteasomal ubiquitin-dependent protein catabolic process	15	CDC23, TRIM63, PSMB8, ERLEC1, PSMB9, PSMA2, PSMF1, PSMB7, PSMB6, PSMD13, PSMA6, PSME2, UBC, UBB, UBE2E1	0.000677188
GOTERM_BP_FAT	GO:0043066~negative regulation of apoptosis	30	TNFRSF6B, HRAS, MCL1, STAT5B, NFKBIA, TP63, HSPA1B, CASP3, KRAS, MYD88, BCL3, NOS3, HSPA5, HELLS, ANGPTL4, IL4, CFLAR, CEBPB, GNRH1, SOCS3, PIM1, PIM3, SOD2, GCM2, F3, HIPK2, UBC, RIPK2, UBB, GSTP1	0.000751037
GOTERM_BP_FAT	GO:0001819~positive regulation of cytokine production	14	MAVS, TLR3, TRIM16, CD40, TLR7, IFNAR1, CD83, MYD88, SAA2, IFNG, PYCARD, RIPK2, BCL3, CASP1	0.000760744
GOTERM_BP_FAT	GO:0032496~response to lipopolysaccharide	13	CYP1A1, SOCS3, STAT5B, SOCS1, NFKBIA, STAT1, TNFRSF1A, MYD88, RIPK2, IRF3, NOS3, LTA, MGST1	0.000778094
GOTERM_BP_FAT	GO:0031400~negative regulation of protein modification process	16	PPP2R1A, SOCS1, CDC23, PSMB8, PSMB9, PSMA2, PSMF1, PSMB7, PSMB6, PSMD13, PSMA6, PSME2, UBC, DNMT1, UBB, UBE2E1	0.000829543
GOTERM_BP_FAT	GO:0002474~antigen processing and presentation of peptide antigen via MHC class I	7	TAP2, HLA-A, HLA-C, HLA-B, MR1, TAPBPL, TAPBP, B2M	0.000923948
GOTERM_BP_FAT	GO:0060548~negative regulation of cell death	30	TNFRSF6B, HRAS, MCL1, STAT5B, NFKBIA, TP63, HSPA1B, CASP3, KRAS, MYD88, BCL3, NOS3, HSPA5, HELLS, ANGPTL4, IL4, CFLAR, CEBPB, GNRH1, SOCS3, PIM1, PIM3, SOD2, GCM2, F3, HIPK2, UBC, RIPK2, UBB, GSTP1	0.000931321
GOTERM_BP_FAT	GO:0043069~negative regulation of programmed cell death	30	TNFRSF6B, HRAS, MCL1, STAT5B, NFKBIA, TP63, HSPA1B, CASP3, KRAS, MYD88, BCL3, NOS3, HSPA5, HELLS, ANGPTL4, IL4, CFLAR, CEBPB, GNRH1, SOCS3, PIM1, PIM3, SOD2, GCM2, F3, HIPK2, UBC, RIPK2, UBB, GSTP1	0.000931375
GOTERM_BP_FAT	GO:0043122~regulation of I-kappaB kinase/NF-kappaB cascade	15	MAVS, CFLAR, TLR3, MUL1, GJA1, CD40, ECT2, LGALS9, TNFRSF1A, MYD88, ZDHHC13, CASP8, RIPK2, CASP1, LTA	0.000950239
GOTERM_BP_FAT	GO:0007626~locomotory behavior	25	HRAS, TH, CXCL2, CNP, CXCL11, ITGAM, CXCL10, CCL20, SAA2, FXN, CXCR4, IFNG, LECT2, FGF2, IL4, CMKLR1, CCL19, CCL4L2, NUP85, ATP1A2, SOD2, PLAUR, CCL14, HIPK2, CMTM7	0.00121558
GOTERM_BP_FAT	GO:0031401~positive regulation of protein modification process	20	IL4, PML, CDC23, TTK, PSMB8, PSMB9, PSMA2, PSMF1, PSMB7, PSMD13, PSMB6, PSMA6, PSME2, IFNG, UBC, DNMT1, UBB, FGF2, CUL1, UBE2E1	0.00122751
GOTERM_BP_FAT	GO:0010647~positive regulation of cell communication	28	MAVS, HRAS, PPARD, OXT, GJA1, TP63, TTK, TLR3, TRIM16, TNFRSF1A, KRAS, MYD88, CASP8, IFNG, CASP1, LTA, IL4, CFLAR, MUL1, CD40, ECT2, LGALS9, F3, ZDHHC13, HIPK2, UBC, RIPK2, UBB	0.00123431
GOTERM_BP_FAT	GO:0042127~regulation of cell proliferation	50	NAMPT, HRAS, PPARD, E2F4, STAT5B, TTK, TP63, GJA1, IL15, CXCL10, CASP3, MYD88, TNFRSF11A, FXN, SERPINE1, IFNG, NOS3, NOS2, FGF2, CUL1, LTA, LIFR, CD40, HES1, F3, HIPK2, SCIN, RIPK2, PMP22, FRK, PML, NFKBIA, ITGB1, FTH1, VCAM1, CD9, KRAS, BLOC1S2, TEK, IL4, ODC1, MUC2, GNRH1, STAT1, CDKN3, SOD2, CCL14, ATF3, NUPR1, CD274	0.00145051
GOTERM_BP_FAT	GO:0051247~positive regulation of protein metabolic process	23	IL4, PML, NFKBIA, CDC23, TTK, GJA1, PSMB8, PSMB9, PSMA2, PSMF1, PSMB7, PSMD13, PSMB6, PSMA6, PSME2, IFNG, UBC, DNMT1, BCL3, UBB, FGF2, CUL1, UBE2E1	0.00155526
GOTERM_BP_FAT	GO:0031396~regulation of protein ubiquitination	14	CDC23, PSMB8, PSMB9, PSMA2, PSMF1, PSMB7, PSMB6, PSMD13, PSMA6, PSME2, UBC, UBB, CUL1, UBE2E1	0.00179066
GOTERM_BP_FAT	GO:0006917~induction of apoptosis	27	C6, PML, TP63, IFNA2, CASP3, TUBB, CASP8, PYCARD, BCL3, MX1, CASP1, CUL1, LTA, MUC2, PPP2R1A, CFLAR, FOXL2, CEBPB, MUL1, SAP30BP, STAT1, ECT2, NUPR1, HIPK2, ERN1, UBC, UBB	0.00186627
GOTERM_BP_FAT	GO:0012502~induction of programmed cell death	27	C6, PML, TP63, IFNA2, CASP3, TUBB, CASP8, PYCARD, BCL3, MX1, CASP1, CUL1, LTA, MUC2, PPP2R1A, CFLAR, FOXL2, CEBPB, MUL1, SAP30BP, STAT1, ECT2, NUPR1, HIPK2, ERN1, UBC, UBB	0.00188969
GOTERM_BP_FAT	GO:0002697~regulation of immune effector process	14	IL4, MAVS, C3, AP2S1, STAT5B, PML, STXBP2, CD40, IL15, IL7R, B2M, TAP2, IFNG, NOS2	0.00191014
GOTERM_BP_FAT	GO:0006508~proteolysis	61	MMP9, HP, MMP3, ERLEC1, CASP3, USP18, CASP8, RANBP2, CASP1, USP15, CUL1, SOCS3, C4B, SOCS1, HERC5, HERC4, CTSS, PSMA2, UHRF1, PSMA6, PSME2, F3, CARD18, TYSND1, UBC, UCHL5, CTSB, UBB, USP25, PREP, C7, C3, C6, USP4, RTL1, PSMF1, CYLD, PSMB7, ACE, UBE2D2, PSMB6, PYCARD, PGA5, FBXW11, RNF144A, CFLAR, RNF19A, MUL1, CDC23, UBE2L3, SUGT1, TRIM63, HPR, PSMB8, PSMB9, QPCT, PSMD13, UBA1, SPCS3, USP47, UBXN…	0.00201725
GOTERM_BP_FAT	GO:0032269~negative regulation of cellular protein metabolic process	19	HSP90AB1, PPP2R1A, SOCS1, PML, CDC23, PSMB8, PSMB9, PSMA2, APOA4, PSMF1, PSMB7, PSMD13, PSMB6, PSMA6, PSME2, UBC, DNMT1, UBB, UBE2E1	0.0020195
GOTERM_BP_FAT	GO:0007596~blood coagulation	14	GNA13, FOXA2, HPS5, STXBP3, CD40, DTNBP1, PLAUR, CD9, PLSCR1, SAA2, F3, SERPINE1, ENTPD2, PAPSS2	0.00203819
GOTERM_BP_FAT	GO:0050817~coagulation	14	GNA13, FOXA2, HPS5, STXBP3, CD40, DTNBP1, PLAUR, CD9, PLSCR1, SAA2, F3, SERPINE1, ENTPD2, PAPSS2	0.00203819
GOTERM_BP_FAT	GO:0009057~macromolecule catabolic process	49	ERLEC1, APOB, CASP3, USP18, PGLYRP2, CASP8, RANBP2, USP15, CUL1, ZCCHC11, SOCS3, SOCS1, HERC5, HERC4, PSMA2, UHRF1, PSMA6, PSME2, UCHL5, UBC, UBB, USP25, USP4, HSPA1B, ZFP36L1, ZFP36L2, CYLD, PSMF1, PSMB7, ACE, UBE2D2, PSMB6, FBXW11, RNF144A, FOXL2, RNF19A, CDC23, MUL1, TRIM63, SUGT1, UBE2L3, PSMB8, PSMB9, PSMD13, LYG2, UBA1, USP47, UBXN6, UBE2E1	0.0020458
GOTERM_BP_FAT	GO:0032270~positive regulation of cellular protein metabolic process	22	IL4, PML, NFKBIA, CDC23, TTK, PSMB8, PSMB9, PSMA2, PSMF1, PSMB7, PSMD13, PSMB6, PSMA6, PSME2, IFNG, UBC, DNMT1, BCL3, UBB, FGF2, CUL1, UBE2E1	0.00210888
GOTERM_BP_FAT	GO:0044265~cellular macromolecule catabolic process	46	USP4, HSPA1B, ERLEC1, ZFP36L1, PSMF1, CYLD, ZFP36L2, PSMB7, USP18, APOB, CASP3, UBE2D2, PSMB6, CASP8, RANBP2, FBXW11, USP15, CUL1, RNF144A, FOXL2, ZCCHC11, SOCS3, RNF19A, SOCS1, HERC5, MUL1, HERC4, CDC23, UBE2L3, SUGT1, TRIM63, PSMB8, PSMB9, PSMA2, UHRF1, PSMD13, PSMA6, PSME2, UBA1, UBC, UCHL5, USP47, UBB, USP25, UBXN6, UBE2E1	0.00271794
GOTERM_BP_FAT	GO:0000278~mitotic cell cycle	29	E2F4, TUBB2A, NEK1, TTK, ITGB1, PSMF1, TUBB, PSMB7, PSMB6, CEP250, BUB1, HELLS, CUL1, TXNL4B, PIM1, CDC23, SUGT1, CDKN3, PSMB8, PSMB9, PSMA2, PSMD13, PSMA6, PSME2, UBC, MAPRE2, HAUS7, UBB, UBE2E1	0.00279612
GOTERM_BP_FAT	GO:0009967~positive regulation of signal transduction	25	MAVS, HRAS, PPARD, GJA1, TP63, TTK, TLR3, TRIM16, TNFRSF1A, KRAS, MYD88, CASP8, IFNG, CASP1, LTA, IL4, CFLAR, MUL1, CD40, ECT2, LGALS9, F3, ZDHHC13, HIPK2, RIPK2	0.00297097
GOTERM_BP_FAT	GO:0051248~negative regulation of protein metabolic process	19	HSP90AB1, PPP2R1A, SOCS1, PML, CDC23, PSMB8, PSMB9, PSMA2, APOA4, PSMF1, PSMB7, PSMD13, PSMB6, PSMA6, PSME2, UBC, DNMT1, UBB, UBE2E1	0.00298986
GOTERM_BP_FAT	GO:0048534~hemopoietic or lymphoid organ development	23	IL4, LMO2, MMP9, TIPARP, STAT5B, PML, IL15, NFKB2, IL7R, TACC3, ITGB1, SOD2, HOXB3, VCAM1, CDC42, ACE, TNFRSF11A, IRF8, CASP8, IRF1, BCL3, IRF4, LTA	0.00313485
GOTERM_BP_FAT	GO:0007599~hemostasis	14	GNA13, FOXA2, HPS5, STXBP3, CD40, DTNBP1, PLAUR, CD9, PLSCR1, SAA2, F3, SERPINE1, ENTPD2, PAPSS2	0.00316437
GOTERM_BP_FAT	GO:0006915~apoptosis	40	TNFRSF6B, PRF1, PPARD, HRAS, MCL1, C6, PML, NFKBIA, GJA1, TP63, ARF6, TNFRSF1A, CASP3, KRAS, CXCR4, TRIM69, IFNG, CASP8, PYCARD, CASP1, FGF2, CUL1, LTA, CFLAR, MUC2, FOXL2, MUL1, SAP30BP, STAT1, ECT2, SOD2, F3, HIPK2, GADD45G, UBC, ERN1, RIPK2, UBB, GADD45B, DRAM1	0.00317819
GOTERM_BP_FAT	GO:0006916~anti-apoptosis	20	TNFRSF6B, CFLAR, CEBPB, GNRH1, MCL1, SOCS3, STAT5B, NFKBIA, TP63, HSPA1B, SOD2, MYD88, F3, UBC, RIPK2, NOS3, UBB, HSPA5, HELLS, GSTP1	0.00319979
GOTERM_BP_FAT	GO:0051240~positive regulation of multicellular organismal process	22	MAVS, OXT, STAT5B, TLR3, TRIM16, CD40, TLR7, IFNAR1, CD83, MYD88, SAA2, F3, IFNG, UBC, PYCARD, RIPK2, BCL3, NOS3, UBB, CASP1, FGF2, LTA	0.00351946
GOTERM_BP_FAT	GO:0012501~programmed cell death	40	TNFRSF6B, PRF1, PPARD, HRAS, MCL1, C6, PML, NFKBIA, GJA1, TP63, ARF6, TNFRSF1A, CASP3, KRAS, CXCR4, TRIM69, IFNG, CASP8, PYCARD, CASP1, FGF2, CUL1, LTA, CFLAR, MUC2, FOXL2, MUL1, SAP30BP, STAT1, ECT2, SOD2, F3, HIPK2, GADD45G, UBC, ERN1, RIPK2, UBB, GADD45B, DRAM1	0.00416308
GOTERM_BP_FAT	GO:0042742~defense response to bacterium	14	MAVS, CAMP, LYZ, TLR3, STAB2, TNFRSF1A, CCL20, HAMP, PGLYRP2, IFNG, RIPK2, BCL3, NOS2, DMBT1	0.00419219
GOTERM_BP_FAT	GO:0019882~antigen processing and presentation	12	HLA-A, HLA-C, HLA-B, PSMB8, CLEC4M, B2M, PSMB9, TAPBP, CD209, TAP2, IFNG, MR1, TAPBPL	0.00424368
GOTERM_BP_FAT	GO:0010627~regulation of protein kinase cascade	22	MAVS, IL4, PPP2R1A, CFLAR, PPARD, SOCS1, TLR3, MUL1, GJA1, CD40, ECT2, LGALS9, TNFRSF1A, MYD88, F3, ZDHHC13, HIPK2, CASP8, IFNG, RIPK2, CASP1, LTA	0.00441212
GOTERM_BP_FAT	GO:0019941~modification-dependent protein catabolic process	38	USP4, ERLEC1, PSMF1, CYLD, PSMB7, USP18, UBE2D2, PSMB6, RANBP2, FBXW11, USP15, CUL1, RNF144A, RNF19A, SOCS3, SOCS1, HERC5, CDC23, HERC4, MUL1, UBE2L3, TRIM63, SUGT1, PSMB8, PSMB9, PSMA2, UHRF1, PSMD13, PSMA6, PSME2, UBA1, UBC, USP47, UCHL5, UBB, USP25, UBXN6, UBE2E1	0.00479956
GOTERM_BP_FAT	GO:0043632~modification-dependent macromolecule catabolic process	38	USP4, ERLEC1, PSMF1, CYLD, PSMB7, USP18, UBE2D2, PSMB6, RANBP2, FBXW11, USP15, CUL1, RNF144A, RNF19A, SOCS3, SOCS1, HERC5, CDC23, HERC4, MUL1, UBE2L3, TRIM63, SUGT1, PSMB8, PSMB9, PSMA2, UHRF1, PSMD13, PSMA6, PSME2, UBA1, UBC, USP47, UCHL5, UBB, USP25, UBXN6, UBE2E1	0.00479956
GOTERM_BP_FAT	GO:0001817~regulation of cytokine production	18	MAVS, CEBPB, STAT5B, TLR3, TRIM16, CD40, TLR7, IFNAR1, CD83, MYD88, SAA2, IFNG, PYCARD, IRF1, RIPK2, BCL3, IRF4, CASP1	0.00530815
GOTERM_BP_FAT	GO:0030163~protein catabolic process	40	USP4, ERLEC1, PSMF1, CYLD, PSMB7, USP18, ACE, UBE2D2, PSMB6, CASP8, RANBP2, FBXW11, USP15, CUL1, RNF144A, SOCS3, RNF19A, SOCS1, HERC5, CDC23, HERC4, MUL1, UBE2L3, TRIM63, SUGT1, PSMB8, PSMB9, PSMA2, UHRF1, PSMD13, PSMA6, PSME2, UBA1, UBC, UCHL5, USP47, UBB, USP25, UBXN6, UBE2E1	0.00533953
GOTERM_BP_FAT	GO:0043065~positive regulation of apoptosis	31	MMP9, C6, PML, TP63, IFNA2, CASP3, TUBB, CASP8, IFNG, PYCARD, BCL3, MX1, CASP1, CUL1, LTA, PPP2R1A, CFLAR, MUC2, FOXL2, CEBPB, MUL1, SAP30BP, STAT1, ECT2, NUPR1, HIPK2, SCIN, UBC, ERN1, RIPK2, UBB	0.00534297
GOTERM_BP_FAT	GO:0051603~proteolysis involved in cellular protein catabolic process	39	USP4, ERLEC1, PSMF1, CYLD, PSMB7, USP18, UBE2D2, PSMB6, CASP8, RANBP2, FBXW11, USP15, CUL1, RNF144A, SOCS3, RNF19A, SOCS1, HERC5, CDC23, HERC4, MUL1, UBE2L3, TRIM63, SUGT1, PSMB8, PSMB9, PSMA2, UHRF1, PSMD13, PSMA6, PSME2, UBA1, UBC, USP47, UCHL5, UBB, USP25, UBXN6, UBE2E1	0.00537534
GOTERM_BP_FAT	GO:0043068~positive regulation of programmed cell death	31	MMP9, C6, PML, TP63, IFNA2, CASP3, TUBB, CASP8, IFNG, PYCARD, BCL3, MX1, CASP1, CUL1, LTA, PPP2R1A, CFLAR, MUC2, FOXL2, CEBPB, MUL1, SAP30BP, STAT1, ECT2, NUPR1, HIPK2, SCIN, UBC, ERN1, RIPK2, UBB	0.00578686
GOTERM_BP_FAT	GO:0044257~cellular protein catabolic process	39	USP4, ERLEC1, PSMF1, CYLD, PSMB7, USP18, UBE2D2, PSMB6, CASP8, RANBP2, FBXW11, USP15, CUL1, RNF144A, SOCS3, RNF19A, SOCS1, HERC5, CDC23, HERC4, MUL1, UBE2L3, TRIM63, SUGT1, PSMB8, PSMB9, PSMA2, UHRF1, PSMD13, PSMA6, PSME2, UBA1, UBC, USP47, UCHL5, UBB, USP25, UBXN6, UBE2E1	0.00579251
GOTERM_BP_FAT	GO:0002520~immune system development	23	IL4, LMO2, MMP9, TIPARP, STAT5B, PML, IL15, NFKB2, IL7R, TACC3, ITGB1, SOD2, HOXB3, VCAM1, CDC42, ACE, TNFRSF11A, IRF8, CASP8, IRF1, BCL3, IRF4, LTA	0.00594798
GOTERM_BP_FAT	GO:0010942~positive regulation of cell death	31	MMP9, C6, PML, TP63, IFNA2, CASP3, TUBB, CASP8, IFNG, PYCARD, BCL3, MX1, CASP1, CUL1, LTA, PPP2R1A, CFLAR, MUC2, FOXL2, CEBPB, MUL1, SAP30BP, STAT1, ECT2, NUPR1, HIPK2, SCIN, UBC, ERN1, RIPK2, UBB	0.00596383
GOTERM_BP_FAT	GO:0031399~regulation of protein modification process	24	IL4, PPP2R1A, SOCS3, SOCS1, PML, CDC23, TTK, MUL1, PSMB8, PSMB9, PSMA2, PSMF1, PSMB7, PSMD13, PSMB6, PSMA6, PSME2, IFNG, UBC, DNMT1, UBB, FGF2, CUL1, UBE2E1	0.00598062
GOTERM_BP_FAT	GO:0002684~positive regulation of immune system process	21	IL4, C7, C4B, C3, C6, STAT5B, NFKBIA, TLR3, CD40, IL15, IL7R, TLR7, B2M, VCAM1, CD83, MYD88, TAP2, IFNG, RIPK2, IL2RG, NOS2	0.00601491
GOTERM_BP_FAT	GO:0008219~cell death	44	TNFRSF6B, PRF1, C7, PPARD, HRAS, MCL1, C6, PML, MMD, NFKBIA, GJA1, TP63, ARF6, TNFRSF1A, CASP3, KRAS, CXCR4, TRIM69, IFNG, CASP8, PYCARD, CASP1, FGF2, LTA, CUL1, CFLAR, MUC2, FOXL2, LYZ, MUL1, SAP30BP, STAT1, ECT2, SOD2, UBA1, F3, HIPK2, GADD45G, UBC, ERN1, RIPK2, UBB, GADD45B, DRAM1	0.00635696
GOTERM_BP_FAT	GO:0010604~positive regulation of macromolecule metabolic process	50	MYOD1, HRAS, FOXA2, STAT5B, RBM4, TTK, TP63, GJA1, RHOQ, TLR3, TLR7, IFNG, NR2F2, FGF2, CUL1, CD40, JUNB, HES1, PSMA2, HES5, PSMA6, PSME2, HIPK2, UBC, UBB, PML, NFKBIA, TRIM16, POT1, TNFRSF1A, PSMF1, PSMB7, PSMB6, BLOC1S2, BCL3, HNRNPAB, IL4, FOXL2, CEBPB, CDC23, DDX5, PSMB8, STAT3, PSMB9, PSMD13, ETS2, IRF1, DNMT1, IRF4, UBE2E1	0.00655613
GOTERM_BP_FAT	GO:0016265~death	44	TNFRSF6B, PRF1, C7, PPARD, HRAS, MCL1, C6, PML, MMD, NFKBIA, GJA1, TP63, ARF6, TNFRSF1A, CASP3, KRAS, CXCR4, TRIM69, IFNG, CASP8, PYCARD, CASP1, FGF2, LTA, CUL1, CFLAR, MUC2, FOXL2, LYZ, MUL1, SAP30BP, STAT1, ECT2, SOD2, UBA1, F3, HIPK2, GADD45G, UBC, ERN1, RIPK2, UBB, GADD45B, DRAM1	0.00706554
GOTERM_BP_FAT	GO:0007610~behavior	32	HRAS, CASR, OXT, TH, CXCL2, CNP, CXCL11, ITGAM, CXCL10, KRAS, CCL20, SAA2, FXN, CXCR4, IFNG, LECT2, FGF2, IL1RAPL1, IL4, CMKLR1, CCL19, NUP85, CCL4L2, ATP1A2, STAT3, PLAUR, SOD2, CCL14, AAAS, PENK, HIPK2, CMTM7	0.00923465
GOTERM_BP_FAT	GO:0007259~JAK-STAT cascade	8	NMI, SOCS3, SOCS1, IFNG, STAT5B, STAT1, STAT3, IFNAR1	0.00937609
GOTERM_BP_FAT	GO:0050878~regulation of body fluid levels	15	GNA13, FOXA2, HPS5, OXT, STXBP3, CD40, DTNBP1, PLAUR, CD9, PLSCR1, SAA2, F3, SERPINE1, ENTPD2, PAPSS2	0.00944919
GOTERM_BP_FAT	GO:0031663~lipopolysaccharide-mediated signaling pathway	5	NFKBIA, RIPK2, IRF3, NOS3, STAT1	0.0111786
GOTERM_BP_FAT	GO:0043330~response to exogenous dsRNA	5	NFKBIA, TLR3, RIPK2, IRF3, STAT1	0.0111786
GOTERM_BP_FAT	GO:0008283~cell proliferation	30	PPARD, TP63, IL15, IL7R, FTH1, ITGAM, ZFP36L2, ACE, CXCR4, BUB1, NOS2, CUL1, HELLS, GINS1, CYP1A1, PIM1, TRIM27, CD40, TACC3, GAS6, UHRF1, KRT16, GNB1, CD274, TXN, RIPK2, IRF2, TXNRD1, MAPRE2, IL5RA	0.0123796
GOTERM_BP_FAT	GO:0030097~hemopoiesis	20	IL4, LMO2, MMP9, TIPARP, STAT5B, PML, IL15, IL7R, TACC3, ITGB1, SOD2, VCAM1, HOXB3, CDC42, ACE, IRF8, CASP8, IRF1, BCL3, IRF4	0.0128495
GOTERM_BP_FAT	GO:0043900~regulation of multi-organism process	7	MAVS, OXT, AP2S1, IFNG, PML, NOS2, IL15	0.0157806
GOTERM_BP_FAT	GO:0045321~leukocyte activation	20	IL4, IL21R, STAT5B, TLR3, STXBP2, STXBP3, CD40, IL15, IL7R, ITGB1, TLR7, ITGAM, IFNAR1, VCAM1, CXCR4, IRF1, RIPK2, BCL3, IRF4, HELLS	0.0171003
GOTERM_BP_FAT	GO:0032943~mononuclear cell proliferation	8	ACE, CXCR4, RIPK2, IL15, CD40, IL7R, ITGAM, HELLS	0.0183477
GOTERM_BP_FAT	GO:0070661~leukocyte proliferation	8	ACE, CXCR4, RIPK2, IL15, CD40, IL7R, ITGAM, HELLS	0.0183477
GOTERM_BP_FAT	GO:0030168~platelet activation	7	GNA13, CD9, PLSCR1, SAA2, STXBP3, CD40, ENTPD2	0.018433
GOTERM_BP_FAT	GO:0032268~regulation of cellular protein metabolic process	31	HSP90AB1, PML, NFKBIA, TTK, ZFP36L1, APOA4, PSMF1, PSMB7, PSMB6, IFNG, BCL3, FGF2, CUL1, IL4, PPP2R1A, SOCS3, SOCS1, CDC23, MUL1, PSMB8, PSMB9, PSMA2, SARNP, EIF4G3, PSMD13, PSMA6, PSME2, UBC, DNMT1, UBB, UBE2E1	0.0212453
GOTERM_BP_FAT	GO:0042060~wound healing	17	GNA13, PPARD, FOXA2, HPS5, STXBP3, CD40, DTNBP1, PLAUR, CD9, PLSCR1, SAA2, F3, SERPINE1, IGFBP1, FGF2, ENTPD2, PAPSS2	0.0219164
GOTERM_BP_FAT	GO:0002703~regulation of leukocyte mediated immunity	9	IL4, C3, TAP2, IFNG, STAT5B, STXBP2, CD40, IL7R, B2M	0.0277046
GOTERM_BP_FAT	GO:0002224~toll-like receptor signaling pathway	5	MYD88, NFKBIA, TLR3, RIPK2, TLR7	0.0277642
GOTERM_BP_FAT	GO:0050716~positive regulation of interleukin-1 secretion	5	SAA2, IFNG, PYCARD, TRIM16, CASP1	0.0277642
GOTERM_BP_FAT	GO:0043086~negative regulation of catalytic activity	21	PPP2R1A, CDC23, POT1, PSMB8, PSMB9, PSMA2, PSMF1, PSMB7, CASP3, PSMB6, PSMD13, PSMA6, PSME2, GADD45G, UBC, NOS3, UBB, HSPA5, GADD45B, UBE2E1, ANGPTL4	0.0324572
GOTERM_BP_FAT	GO:0055072~iron ion homeostasis	7	SRI, FXN, HAMP, HP, CP, HPR, FTH1, SOD2	0.0325789
GOTERM_BP_FAT	GO:0051094~positive regulation of developmental process	21	MYOD1, LPL, IRX3, PPARD, FOXA2, SOCS3, OXT, STAT5B, TRIM16, IL7R, JUNB, CD83, TNFRSF1A, APOB, F3, HOXD3, SCIN, NOS3, IL2RG, FGF2, ANGPTL4	0.0332974
GOTERM_BP_FAT	GO:0042743~hydrogen peroxide metabolic process	6	APOA4, CYBA, PXDN, CYP1A1, EPX, SOD2	0.0348954
GOTERM_BP_FAT	GO:0043331~response to dsRNA	6	ZCCHC11, NFKBIA, TLR3, RIPK2, IRF3, STAT1	0.0348954
GOTERM_BP_FAT	GO:0042771~DNA damage response, signal transduction by p53 class mediator resulting in induction of apoptosis	5	NUPR1, HIPK2, PML, TP63, BCL3	0.0352402
GOTERM_BP_FAT	GO:0050704~regulation of interleukin-1 secretion	5	SAA2, IFNG, PYCARD, TRIM16, CASP1	0.0352402
GOTERM_BP_FAT	GO:0044236~multicellular organismal metabolic process	7	APOA4, ACE, TNXB, MMP9, TIPARP, MMP3, SERPINH1	0.0362336
GOTERM_BP_FAT	GO:0042592~homeostatic process	42	SRI, GNA13, TNFRSF6B, ALDOA, C7, PPARD, CASR, E2F4, MCL1, OXT, STAT5B, PDIA6, HP, IL7R, FTH1, POT1, APOA4, GPX2, CD9, APOB, CASP3, FXN, SAA2, CXCR4, HAMP, IFNG, SERPINE1, LPL, MUC2, CCL19, ATP1A2, SLC9A3R1, STAT3, HPR, SOD2, PCK1, GCM2, CCL14, GNB1, TXN, TXNRD1, CP, PMP22	0.0415132
GOTERM_BP_FAT	GO:0008284~positive regulation of cell proliferation	27	NAMPT, HRAS, PPARD, STAT5B, TP63, TTK, IL15, ITGB1, CXCL10, VCAM1, TNFRSF11A, KRAS, BLOC1S2, FXN, IFNG, FGF2, IL4, ODC1, LIFR, CD40, STAT1, HES1, ATF3, CCL14, F3, HIPK2, RIPK2	0.0459231
GOTERM_BP_FAT	GO:0010605~negative regulation of macromolecule metabolic process	41	HSP90AB1, PPARD, PML, TP63, POT1, CDT1, APOA4, PSMF1, PSMB7, MOV10, PSMB6, BCL3, NR2F2, FGF2, S100A1, HELLS, HNRNPAB, PPP2R1A, ZCCHC11, SOCS1, ZHX1, TRIM27, CDC23, PSMB8, STAT3, PSMB9, HES1, PSMA2, PSMD13, PSMA6, HES5, PSME2, IRF7, HIPK2, IRF8, UBC, RPS13, IRF2, DNMT1, UBB, UBE2E1	0.0465281
	GO analysis A. salmonicida infection
Aeromonas salmonicida - Eyed eggs
Category	Term	Count	Genes	Adj p value (Benjamini)
GOTERM_BP_FAT	GO:0002526~acute inflammatory response	15	C7, YWHAZ, C9, CEBPB, C3, CFB, C6, AHSG, CFHR1, SAA2, F3, CFH, IL1B, SERPINA1, CFD	1.48837e-07
GOTERM_BP_FAT	GO:0009611~response to wounding	28	C7, YWHAZ, TNF, C9, C3, C6, PABPC4, CXCL2, AHSG, CFHR1, FOS, TMED7, FGG, SAA2, IL10RB, SERPINC1, APOH, CFH, IL1B, SERPINA1, CFD, CEBPB, CFB, LYZ, PLG, NOTCH1, F3, SERPIND1	5.41716e-06
GOTERM_BP_FAT	GO:0006954~inflammatory response	21	C7, YWHAZ, TNF, C9, CEBPB, CFB, C3, C6, CXCL2, LYZ, AHSG, CFHR1, TMED7, FOS, SAA2, IL10RB, F3, CFH, IL1B, SERPINA1, CFD	1.84093e-05
GOTERM_BP_FAT	GO:0002541~activation of plasma proteins involved in acute inflammatory response	9	CFHR1, C7, C9, C3, CFB, C6, F3, CFH, CFD	5.53652e-05
GOTERM_BP_FAT	GO:0006952~defense response	28	C7, YWHAZ, TNF, C9, C3, C6, CXCL2, AHSG, CFHR1, APOA4, FOS, TMED7, SAA2, HAMP, IL10RB, CFH, IL1B, SERPINA1, CFD, CRISP3, CEBPB, CFB, CAMP, LYZ, NLRP1, CD83, F3, BNIP3L	4.74435e-05
GOTERM_BP_FAT	GO:0043066~negative regulation of apoptosis	20	YWHAZ, TNF, CEBPB, MCL1, SOCS3, PIM1, COL2A1, CITED2, NOTCH1, EYA1, BTG2, HDAC1, ALB, F3, BCL11B, BNIP3L, RHOA, APOH, IL1B, GSTP1	0.000173193
GOTERM_BP_FAT	GO:0043069~negative regulation of programmed cell death	20	YWHAZ, TNF, CEBPB, MCL1, SOCS3, PIM1, COL2A1, CITED2, NOTCH1, EYA1, BTG2, HDAC1, ALB, F3, BCL11B, BNIP3L, RHOA, APOH, IL1B, GSTP1	0.000183342
GOTERM_BP_FAT	GO:0060548~negative regulation of cell death	20	YWHAZ, TNF, CEBPB, MCL1, SOCS3, PIM1, COL2A1, CITED2, NOTCH1, EYA1, BTG2, HDAC1, ALB, F3, BCL11B, BNIP3L, RHOA, APOH, IL1B, GSTP1	0.00016804
GOTERM_BP_FAT	GO:0009612~response to mechanical stimulus	9	FOS, TNF, BTG2, JUN, SOX2, COL1A1, COL11A1, MMP13, JUNB	0.000206234
GOTERM_BP_FAT	GO:0006955~immune response	28	C7, YWHAZ, C9, TNF, C3, C6, CXCL2, PNP, FTH1, CFHR1, APOA4, TMED7, XBP1, HAMP, IL10RB, CFH, IL1B, MR1, CFD, CRISP3, CEBPB, CFB, CTSS, PSMB8, CD83, NOTCH1, ILF2, BNIP3L	0.000228112
GOTERM_BP_FAT	GO:0006957~complement activation, alternative pathway	6	C7, C9, C3, CFB, CFH, CFD	0.00022474
GOTERM_BP_FAT	GO:0006959~humoral immune response	10	CFHR1, CD83, C7, TNF, C9, C3, CFB, C6, CFH, CFD	0.000230252
GOTERM_BP_FAT	GO:0006956~complement activation	8	CFHR1, C7, C9, C3, CFB, C6, CFH, CFD	0.00023524
GOTERM_BP_FAT	GO:0042981~regulation of apoptosis	30	YWHAZ, C9, TNF, PDIA3, MCL1, MMP9, C6, PPP3R1, COL2A1, CITED2, ALB, BCL11B, APOH, RHOA, IL1B, DIABLO, MUC2, CEBPB, SOCS3, PIM1, NLRP1, PLG, NOTCH1, EYA1, HDAC1, BTG2, JUN, F3, BNIP3L, GSTP1	0.000325215
GOTERM_BP_FAT	GO:0043067~regulation of programmed cell death	30	YWHAZ, C9, TNF, PDIA3, MCL1, MMP9, C6, PPP3R1, COL2A1, CITED2, ALB, BCL11B, APOH, RHOA, IL1B, DIABLO, MUC2, CEBPB, SOCS3, PIM1, NLRP1, PLG, NOTCH1, EYA1, HDAC1, BTG2, JUN, F3, BNIP3L, GSTP1	0.000369061
GOTERM_BP_FAT	GO:0051605~protein maturation by peptide bond cleavage	10	CFHR1, C7, C9, C3, CFB, C6, F3, CFH, APOH, CFD	0.000354581
GOTERM_BP_FAT	GO:0010941~regulation of cell death	30	YWHAZ, C9, TNF, PDIA3, MCL1, MMP9, C6, PPP3R1, COL2A1, CITED2, ALB, BCL11B, APOH, RHOA, IL1B, DIABLO, MUC2, CEBPB, SOCS3, PIM1, NLRP1, PLG, NOTCH1, EYA1, HDAC1, BTG2, JUN, F3, BNIP3L, GSTP1	0.000350147
GOTERM_BP_FAT	GO:0007596~blood coagulation	10	FGG, C9, SAA2, F3, PABPC4, APOH, SERPINC1, SERPINA1, SERPIND1, PLG	0.00129389
GOTERM_BP_FAT	GO:0050817~coagulation	10	FGG, C9, SAA2, F3, PABPC4, APOH, SERPINC1, SERPINA1, SERPIND1, PLG	0.00129389
GOTERM_BP_FAT	GO:0007599~hemostasis	10	FGG, C9, SAA2, F3, PABPC4, APOH, SERPINC1, SERPINA1, SERPIND1, PLG	0.00194677
GOTERM_BP_FAT	GO:0016485~protein processing	10	CFHR1, C7, C9, C3, CFB, C6, F3, CFH, APOH, CFD	0.00247524
GOTERM_BP_FAT	GO:0050878~regulation of body fluid levels	11	FGG, C9, SAA2, F3, PABPC4, APOH, SERPINC1, SERPINA1, SERPIND1, AGR2, PLG	0.00250833
GOTERM_BP_FAT	GO:0051604~protein maturation	10	CFHR1, C7, C9, C3, CFB, C6, F3, CFH, APOH, CFD	0.00442453
GOTERM_BP_FAT	GO:0042060~wound healing	12	FGG, NOTCH1, C9, SAA2, F3, PABPC4, APOH, SERPINC1, IL1B, SERPINA1, SERPIND1, PLG	0.0062135
GOTERM_BP_FAT	GO:0030198~extracellular matrix organization	9	TNXB, MMP9, COL1A2, MYH11, COL12A1, POSTN, COL2A1, COL1A1, COL11A1	0.00787109
GOTERM_BP_FAT	GO:0002252~immune effector process	10	CFHR1, C7, YWHAZ, C9, C3, CFB, C6, BNIP3L, CFH, CFD	0.00804745
GOTERM_BP_FAT	GO:0045087~innate immune response	10	APOA4, TMED7, C7, CRISP3, C9, C3, CFB, C6, CFH, CFD	0.0096808
GOTERM_BP_FAT	GO:0044236~multicellular organismal metabolic process	6	APOA4, TNXB, MMP9, COL1A1, MMP3, MMP13	0.0102908
GOTERM_BP_FAT	GO:0014070~response to organic cyclic substance	9	CD83, FOS, PLIN2, BTG2, SOCS3, JUN, IL1B, SERPINA1, JUNB	0.0191409
GOTERM_BP_FAT	GO:0002253~activation of immune response	8	CFHR1, C7, C9, C3, CFB, C6, CFH, CFD	0.0214212
GOTERM_BP_FAT	GO:0048584~positive regulation of response to stimulus	12	CFHR1, C7, EYA1, TNF, C9, C3, CFB, C6, F3, CFH, IL1B, CFD	0.0296077
GOTERM_BP_FAT	GO:0032963~collagen metabolic process	5	TNXB, MMP9, COL1A1, MMP3, MMP13	0.0334767
GOTERM_BP_FAT	GO:0006916~anti-apoptosis	11	YWHAZ, CEBPB, TNF, HDAC1, MCL1, SOCS3, F3, BNIP3L, IL1B, GSTP1, CITED2	0.0367004
GOTERM_BP_FAT	GO:0030199~collagen fibril organization	5	COL1A2, COL12A1, COL2A1, COL1A1, COL11A1	0.0360361
GOTERM_BP_FAT	GO:0034097~response to cytokine stimulus	7	FOS, MCL1, SOCS3, JUN, SERPINA1, MMP3, JUNB	0.0431756
GOTERM_BP_FAT	GO:0044259~multicellular organismal macromolecule metabolic process	5	TNXB, MMP9, COL1A1, MMP3, MMP13	0.043864
GOTERM_BP_FAT	GO:0006919~activation of caspase activity	6	TNF, C9, C6, F3, DIABLO, NLRP1	0.0453775
GOTERM_BP_FAT	GO:0050778~positive regulation of immune response	9	CFHR1, C7, C9, C3, CFB, C6, CFH, IL1B, CFD	0.0475239
Aeromonas salmonicida - Hatch
Category	Term	Count	Genes	Adj p value (Benjamini)
GOTERM_BP_FAT	GO:0010033~response to organic substance	59	HSP90AB1, PTGS2, RBM4, RHOQ, MMP3, CTNNB1, ACTR3, FOS, APOB, EIF4EBP2, APOE, GPX4, VPS4B, IL1B, CYR61, PPP2R1A, BSG, HSP90AA1, ACTA1, GATM, SOCS3, RXRA, FBP1, ADIPOR2, COLEC12, MMP13, JUNB, ACVR2B, GLUL, BTG2, ADM, GNB1, SERPINF2, JUN, CTSC, COL1A1, CA2, TNF, DRD3, MCL1, OXT, NFKBIA, HSPA1B, TIMP3, PLIN2, IDH1, HSPA8, TXNIP, CFB, MALT1, STAT1, PCK1, LEP, AFP, ERP44, VCP, PYGM, HSPD1, UBXN4	5.22638e-05
GOTERM_BP_FAT	GO:0009612~response to mechanical stimulus	14	TXNIP, TNF, ACTA1, SOX2, STAT1, TIMP3, MMP13, JUNB, FOS, SLC1A3, BTG2, JUN, COL1A1, COL11A1	0.000135795
GOTERM_BP_FAT	GO:0042981~regulation of apoptosis	61	RTN4, SNCB, PTGS2, PDIA3, MMP9, SGMS1, APOE, RHOA, IL1B, PPP2R1A, BCL2L14, SOCS3, RXRA, PIM1, TP53, PIM3, KRT18, BTG2, TIAL1, JUN, F3, CTSB, TNFRSF6B, HMGB1, YWHAZ, TNF, MCL1, C6, PPP3R1, NFKBIA, COL2A1, HSPA1B, ITM2B, CALR, TIMP3, CD74, SQSTM1, ALB, AGT, NPM1, RAC1, TGM2, HSPA5, HSPA9, ANGPTL4, COL18A1, TXNIP, CEBPB, YWHAB, MALT1, STAT1, YWHAE, TRADD, ATP7A, NOTCH1, HSP90B1, VCP, BNIP3L, HSPD1, …	0.000143094
GOTERM_BP_FAT	GO:0043067~regulation of programmed cell death	61	RTN4, SNCB, PTGS2, PDIA3, MMP9, SGMS1, APOE, RHOA, IL1B, PPP2R1A, BCL2L14, SOCS3, RXRA, PIM1, TP53, PIM3, KRT18, BTG2, TIAL1, JUN, F3, CTSB, TNFRSF6B, HMGB1, YWHAZ, TNF, MCL1, C6, PPP3R1, NFKBIA, COL2A1, HSPA1B, ITM2B, CALR, TIMP3, CD74, SQSTM1, ALB, AGT, NPM1, RAC1, TGM2, HSPA5, HSPA9, ANGPTL4, COL18A1, TXNIP, CEBPB, YWHAB, MALT1, STAT1, YWHAE, TRADD, ATP7A, NOTCH1, HSP90B1, VCP, BNIP3L, HSPD1, …	0.000149267
GOTERM_BP_FAT	GO:0010941~regulation of cell death	61	RTN4, SNCB, PTGS2, PDIA3, MMP9, SGMS1, APOE, RHOA, IL1B, PPP2R1A, BCL2L14, SOCS3, RXRA, PIM1, TP53, PIM3, KRT18, BTG2, TIAL1, JUN, F3, CTSB, TNFRSF6B, HMGB1, YWHAZ, TNF, MCL1, C6, PPP3R1, NFKBIA, COL2A1, HSPA1B, ITM2B, CALR, TIMP3, CD74, SQSTM1, ALB, AGT, NPM1, RAC1, TGM2, HSPA5, HSPA9, ANGPTL4, COL18A1, TXNIP, CEBPB, YWHAB, MALT1, STAT1, YWHAE, TRADD, ATP7A, NOTCH1, HSP90B1, VCP, BNIP3L, HSPD1, …	0.000136369
GOTERM_BP_FAT	GO:0043066~negative regulation of apoptosis	35	TNFRSF6B, HMGB1, YWHAZ, TNF, MCL1, SNCB, NFKBIA, COL2A1, SGMS1, HSPA1B, CD74, ALB, APOE, SQSTM1, AGT, NPM1, TGM2, RHOA, IL1B, HSPA5, HSPA9, ANGPTL4, CEBPB, SOCS3, PIM1, TP53, MALT1, PIM3, HSP90B1, NOTCH1, KRT18, BTG2, F3, BNIP3L, HSPD1	0.00017622
GOTERM_BP_FAT	GO:0043069~negative regulation of programmed cell death	35	TNFRSF6B, HMGB1, YWHAZ, TNF, MCL1, SNCB, NFKBIA, COL2A1, SGMS1, HSPA1B, CD74, ALB, APOE, SQSTM1, AGT, NPM1, TGM2, RHOA, IL1B, HSPA5, HSPA9, ANGPTL4, CEBPB, SOCS3, PIM1, TP53, MALT1, PIM3, HSP90B1, NOTCH1, KRT18, BTG2, F3, BNIP3L, HSPD1	0.00021021
GOTERM_BP_FAT	GO:0060548~negative regulation of cell death	35	TNFRSF6B, HMGB1, YWHAZ, TNF, MCL1, SNCB, NFKBIA, COL2A1, SGMS1, HSPA1B, CD74, ALB, APOE, SQSTM1, AGT, NPM1, TGM2, RHOA, IL1B, HSPA5, HSPA9, ANGPTL4, CEBPB, SOCS3, PIM1, TP53, MALT1, PIM3, HSP90B1, NOTCH1, KRT18, BTG2, F3, BNIP3L, HSPD1	0.000195844
GOTERM_BP_FAT	GO:0006913~nucleocytoplasmic transport	21	TNF, PDIA3, TP53, NFKBIA, MALT1, NUPL2, CALR, HNRNPA1, IPO7, JUN, IPO5, RPS15, NPM1, KPNA7, SPTBN1, RANBP2, KPNA2, PRL, RERE, HSPA9, TOB1	0.000410007
GOTERM_BP_FAT	GO:0006605~protein targeting	25	YWHAZ, TNF, PDIA3, NFKBIA, CALR, RANBP2, PRL, SEC61A1, HSPA9, TP53, YWHAB, NUPL2, YWHAE, TIMM44, IPO7, JUN, IPO5, KPNA7, SPTBN1, SDCBP, SRP72, KPNA2, RERE, SEC61G, TOB1	0.000419777
GOTERM_BP_FAT	GO:0051169~nuclear transport	21	TNF, PDIA3, TP53, NFKBIA, MALT1, NUPL2, CALR, HNRNPA1, IPO7, JUN, IPO5, RPS15, NPM1, KPNA7, SPTBN1, RANBP2, KPNA2, PRL, RERE, HSPA9, TOB1	0.000410919
GOTERM_BP_FAT	GO:0019725~cellular homeostasis	40	ALDOA, C7, PDIA3, MCL1, DRD3, OXT, F2RL1, NR3C2, PDIA6, PDIA4, CALR, CCL7, SAA2, APOE, HAMP, AGT, NPM1, TGM2, IL1B, LTF, NDUFS1, P4HB, TP53, CCL19, PFKM, HPR, ATP7A, ERP44, CD55, HSP90B1, PYGM, GNAQ, ADM, HPX, GNB1, JUN, ATP2A1, RHOT1, TXNRD3, PMP22	0.000411801
GOTERM_BP_FAT	GO:0010035~response to inorganic substance	24	ACTB, TXNIP, BSG, GATM, PTGS2, RXRA, STAT1, CTNNB1, ATP7A, ACTG1, FOS, FGG, APOB, SLC1A3, MTF1, APOE, FGB, JUN, GPX4, EPX, SERPINE1, COL1A1, CA2, PPP1R15B	0.00048985
GOTERM_BP_FAT	GO:0046907~intracellular transport	50	PDIA3, CLTC, SLC1A3, APOE, COPB1, VPS4B, RANBP2, PRL, HSP90AA1, MYH3, MYH2, TP53, MYH4, MYH6, NUPL2, MYH9, TIMM44, KRT18, IPO7, JUN, RPS15, IPO5, KPNA7, SDCBP, SRP72, KPNA2, SEC61G, YWHAZ, TNF, NFKBIA, CTSA, CALR, CD74, SQSTM1, NPM1, TMED10, RAB11A, SEC61A1, HSPA8, HSPA9, YWHAB, MALT1, YWHAE, HNRNPA1, VCP, CD209, RHOT1, SPTBN1, RERE, TOB1	0.000472223
GOTERM_BP_FAT	GO:0051170~nuclear import	15	TNF, PDIA3, TP53, NFKBIA, HNRNPA1, IPO7, JUN, IPO5, KPNA7, SPTBN1, RANBP2, KPNA2, PRL, RERE, TOB1	0.000771114
GOTERM_BP_FAT	GO:0042592~homeostatic process	54	PDIA3, XRCC6, F2RL1, PDIA6, PDIA4, CTNNB1, APOB, DKC1, SAA2, APOE, HAMP, SERPINE1, SERPINA3, IL1B, LTF, NDUFS1, TP53, PFKM, ADM, GNAQ, GNB1, JUN, TXNRD3, PMP22, TNFRSF6B, ALDOA, C7, DRD3, MCL1, OXT, NR3C2, COL2A1, SOX6, IL7R, CALR, CCL7, AGT, RAC1, NPM1, TGM2, P4HB, CREBBP, CCL19, HPR, PCK1, ATP7A, ERP44, CD55, HSP90B1, PYGM, HPX, ATP2A1, HBZ, RHOT1	0.000806852
GOTERM_BP_FAT	GO:0033365~protein localization in organelle	19	YWHAZ, TNF, PDIA3, TP53, NFKBIA, TIMM44, IPO7, JUN, IPO5, KPNA7, SPTBN1, SRP72, RANBP2, KPNA2, PRL, SEC61A1, RERE, SEC61G, TOB1	0.00128511
GOTERM_BP_FAT	GO:0006886~intracellular protein transport	33	YWHAZ, TNF, PDIA3, NFKBIA, CTSA, CLTC, CALR, CD74, COPB1, NPM1, RAB11A, RANBP2, PRL, SEC61A1, HSPA9, YWHAB, TP53, NUPL2, TIMM44, YWHAE, KRT18, VCP, IPO7, JUN, IPO5, KPNA7, SDCBP, SPTBN1, SRP72, KPNA2, SEC61G, RERE, TOB1	0.00153273
GOTERM_BP_FAT	GO:0007568~aging	16	LIMS1, HELT, SOCS3, RXRA, TP53, CALR, TIMP3, PDCD4, FOS, ADM, JUN, GPX4, SERPINE1, NPM1, IL1B, CTSC	0.00194519
GOTERM_BP_FAT	GO:0007565~female pregnancy	16	BSG, PTGS2, RXRA, OXT, FKBP4, ENDOU, ADIPOR2, JUNB, FOS, PSG8, ADM, CLIC5, TRO, IL1B, PRL, LIPE	0.00194519
GOTERM_BP_FAT	GO:0002526~acute inflammatory response	15	MBL2, C7, YWHAZ, CEBPB, C3, CFB, C6, C4BPA, CD55, SAA2, SERPINF2, F3, SERPINA3, IL1B, C2	0.00208883
GOTERM_BP_FAT	GO:0006936~muscle contraction	19	ALDOA, MYH1, ACTA1, CNN3, MYBPC1, MYH3, MYH2, MYH4, GJA1, MYH6, TRIM63, MYOT, TNNT3, DES, MYOM2, AGT, ARG2, MYH13, SCN4A	0.0020032
GOTERM_BP_FAT	GO:0003012~muscle system process	20	ALDOA, MYH1, ACTA1, CNN3, MYBPC1, MYH3, MYH2, MYH4, GJA1, MYH6, TRIM63, MYOT, TNNT3, DES, MYOM2, ARG2, AGT, IL1B, MYH13, SCN4A	0.00196572
GOTERM_BP_FAT	GO:0009611~response to wounding	41	C7, MBL2, YWHAZ, TNF, C3, C6, CXCL2, F2RL1, SGMS1, TIMP3, CCL7, IL11, FOS, FGG, SLC1A3, SAA2, CTGF, FGB, RAC1, SERPINE1, SERPINA3, IL1B, C2, KLF6, F10, CEBPB, GATM, CFB, RXRA, MYH2, LYZ, CCL19, CCL4L2, C4BPA, CD55, NOTCH1, ADM, GNAQ, SERPINF2, F3, CTSB	0.00189279
GOTERM_BP_FAT	GO:0006606~protein import into nucleus	14	TNF, PDIA3, TP53, NFKBIA, IPO7, JUN, IPO5, KPNA7, SPTBN1, RANBP2, KPNA2, PRL, RERE, TOB1	0.00188682
GOTERM_BP_FAT	GO:0034613~cellular protein localization	34	YWHAZ, TNF, PDIA3, NFKBIA, CTSA, CLTC, CALR, CD74, CTNNB1, COPB1, NPM1, RAB11A, RANBP2, PRL, SEC61A1, HSPA9, YWHAB, TP53, NUPL2, TIMM44, YWHAE, KRT18, VCP, IPO7, JUN, IPO5, KPNA7, SDCBP, SPTBN1, SRP72, KPNA2, SEC61G, RERE, TOB1	0.0029525
GOTERM_BP_FAT	GO:0030003~cellular cation homeostasis	25	C7, DRD3, OXT, F2RL1, NR3C2, CALR, CCL7, SAA2, HAMP, APOE, AGT, TGM2, LTF, IL1B, TP53, CCL19, HPR, ATP7A, HSP90B1, CD55, ADM, PYGM, HPX, GNB1, ATP2A1	0.00284045
GOTERM_BP_FAT	GO:0070727~cellular macromolecule localization	34	YWHAZ, TNF, PDIA3, NFKBIA, CTSA, CLTC, CALR, CD74, CTNNB1, COPB1, NPM1, RAB11A, RANBP2, PRL, SEC61A1, HSPA9, YWHAB, TP53, NUPL2, TIMM44, YWHAE, KRT18, VCP, IPO7, JUN, IPO5, KPNA7, SDCBP, SPTBN1, SRP72, KPNA2, SEC61G, RERE, TOB1	0.00317101
GOTERM_BP_FAT	GO:0006979~response to oxidative stress	19	TXNIP, MBL2, GATM, PTGS2, STAT1, ANGPTL7, ATP7A, PYCR1, FOS, MSRA, MTF1, APOE, JUN, GPX4, EPX, SERPINE1, IDH1, COL1A1, PPP1R15B	0.0038665
GOTERM_BP_FAT	GO:0034504~protein localization in nucleus	14	TNF, PDIA3, TP53, NFKBIA, IPO7, JUN, IPO5, KPNA7, SPTBN1, RANBP2, KPNA2, PRL, RERE, TOB1	0.00412162
GOTERM_BP_FAT	GO:0009207~purine ribonucleoside triphosphate catabolic process	7	ATP2A1, VPS4B, OLA1, RHOQ, RAB11A, MYH6, ATP5A1	0.00438269
GOTERM_BP_FAT	GO:0009203~ribonucleoside triphosphate catabolic process	7	ATP2A1, VPS4B, OLA1, RHOQ, RAB11A, MYH6, ATP5A1	0.00438269
GOTERM_BP_FAT	GO:0015031~protein transport	51	PDIA3, RAB5C, SELENBP1, PDIA4, CLTC, RAB1A, APOB, COPB1, VPS4B, RANBP2, PRL, TP53, MYH9, NUPL2, TIMM44, NUPL1, KRT18, IPO7, ATG4B, JUN, IPO5, KPNA7, SDCBP, COL1A1, SRP72, RAB10, KPNA2, SEC61G, MVP, RAB7A, YWHAZ, TNF, NFKBIA, CTSA, LMAN2, CALR, CD74, GNPTAB, NPM1, TMED10, RAB11A, SEC61A1, HSPA9, YWHAB, YWHAE, HSP90B1, VCP, SPTBN1, RERE, TOB1, DMBT1	0.00538277
GOTERM_BP_FAT	GO:0009991~response to extracellular stimulus	22	CYP24A1, GATM, ACTA1, PTGS2, CFB, SOCS3, RXRA, OXT, SOX2, ADIPOR2, TP53, STAT1, TIMP3, LEP, FOS, ADM, ALB, JUN, CTSD, IL1B, HSPA5, COL1A1	0.00632192
GOTERM_BP_FAT	GO:0045184~establishment of protein localization	51	PDIA3, RAB5C, SELENBP1, PDIA4, CLTC, RAB1A, APOB, COPB1, VPS4B, RANBP2, PRL, TP53, MYH9, NUPL2, TIMM44, NUPL1, KRT18, IPO7, ATG4B, JUN, IPO5, KPNA7, SDCBP, COL1A1, SRP72, RAB10, KPNA2, SEC61G, MVP, RAB7A, YWHAZ, TNF, NFKBIA, CTSA, LMAN2, CALR, CD74, GNPTAB, NPM1, TMED10, RAB11A, SEC61A1, HSPA9, YWHAB, YWHAE, HSP90B1, VCP, SPTBN1, RERE, TOB1, DMBT1	0.00641969
GOTERM_BP_FAT	GO:0009146~purine nucleoside triphosphate catabolic process	7	ATP2A1, VPS4B, OLA1, RHOQ, RAB11A, MYH6, ATP5A1	0.00725015
GOTERM_BP_FAT	GO:0008104~protein localization	56	PDIA3, RAB5C, SELENBP1, PDIA4, CLTC, RAB1A, CTNNB1, APOB, COPB1, VPS4B, RANBP2, PRL, TP53, MYH9, NUPL2, NUPL1, TIMM44, KRT18, IPO7, ATG4B, CLIC5, JUN, IPO5, CD81, KPNA7, SDCBP, COL1A1, SRP72, RAB10, KPNA2, SEC61G, MVP, RAB7A, YWHAZ, TNF, NFKBIE, NFKBIA, CTSA, LMAN2, CALR, CD74, GNPTAB, SQSTM1, NPM1, TMED10, RAB11A, SEC61A1, HSPA9, YWHAB, YWHAE, HSP90B1, VCP, SPTBN1, RERE, DMBT1, TOB1	0.00793621
GOTERM_BP_FAT	GO:0017038~protein import	16	YWHAZ, TNF, PDIA3, TP53, NFKBIA, TIMM44, IPO7, JUN, IPO5, KPNA7, SPTBN1, RANBP2, KPNA2, PRL, RERE, TOB1	0.00815068
GOTERM_BP_FAT	GO:0009725~response to hormone stimulus	30	TNF, PTGS2, OXT, RBM4, RHOQ, TIMP3, CTNNB1, FOS, EIF4EBP2, GPX4, IL1B, IDH1, TXNIP, BSG, ACTA1, GATM, SOCS3, RXRA, ADIPOR2, FBP1, STAT1, MMP13, JUNB, PCK1, LEP, BTG2, ADM, GNB1, CA2, COL1A1	0.00816113
GOTERM_BP_FAT	GO:0009719~response to endogenous stimulus	32	TNF, DRD3, PTGS2, OXT, RBM4, RHOQ, MMP3, TIMP3, CTNNB1, FOS, EIF4EBP2, GPX4, IL1B, IDH1, TXNIP, BSG, ACTA1, GATM, SOCS3, RXRA, ADIPOR2, FBP1, STAT1, MMP13, JUNB, PCK1, LEP, BTG2, ADM, GNB1, CA2, COL1A1	0.00826396
GOTERM_BP_FAT	GO:0051235~maintenance of location	11	HSP90B1, TNF, PDIA3, NFKBIE, ALB, APOE, ATP2A1, YWHAB, NFKBIA, IL1B, CALR	0.00831773
GOTERM_BP_FAT	GO:0031667~response to nutrient levels	20	CYP24A1, GATM, PTGS2, CFB, SOCS3, RXRA, OXT, SOX2, ADIPOR2, TP53, STAT1, TIMP3, LEP, ADM, ALB, JUN, CTSD, IL1B, HSPA5, COL1A1	0.00966612
GOTERM_BP_FAT	GO:0016064~immunoglobulin mediated immune response	10	MBL2, C7, CD55, C3, SWAP70, C6, C4BPA, HSPD1, C2, CD74	0.0104249
GOTERM_BP_FAT	GO:0009154~purine ribonucleotide catabolic process	7	ATP2A1, VPS4B, OLA1, RHOQ, RAB11A, MYH6, ATP5A1	0.0102355
GOTERM_BP_FAT	GO:0006959~humoral immune response	12	MBL2, GPI, C7, CD55, TNF, C3, CFB, C6, LTF, C4BPA, C2, DMBT1	0.0100959
GOTERM_BP_FAT	GO:0014070~response to organic cyclic substance	15	DRD3, PTGS2, SOCS3, RXRA, OXT, STAT1, TIMP3, JUNB, CTNNB1, FOS, PLIN2, BTG2, JUN, IDH1, IL1B	0.0100827
GOTERM_BP_FAT	GO:0002541~activation of plasma proteins involved in acute inflammatory response	9	MBL2, C7, CD55, C3, CFB, C6, F3, C4BPA, C2	0.0100088
GOTERM_BP_FAT	GO:0001944~vasculature development	23	COL18A1, RTN4, ZFAND5, MYH9, MMP2, JUNB, CTNNB1, ZFP36L1, ATP7A, GPI, NOTCH1, APOB, CTGF, APOE, JUN, AGT, COL1A2, TGM2, IL1B, COL1A1, NR2F2, CYR61, ANGPTL4	0.0104473
GOTERM_BP_FAT	GO:0055080~cation homeostasis	25	C7, DRD3, OXT, F2RL1, NR3C2, CALR, CCL7, SAA2, HAMP, APOE, AGT, TGM2, LTF, IL1B, TP53, CCL19, HPR, ATP7A, HSP90B1, CD55, ADM, PYGM, HPX, GNB1, ATP2A1	0.0102359
GOTERM_BP_FAT	GO:0006006~glucose metabolic process	17	ALDOA, PDK2, LDHB, TNF, PGAM1, FBP1, PFKM, PCK1, LEP, GAPDHS, GPI, PPP1R3C, PYGM, SDS, PGM1, ENO1, MDH1	0.0106457
GOTERM_BP_FAT	GO:0009143~nucleoside triphosphate catabolic process	7	ATP2A1, VPS4B, OLA1, RHOQ, RAB11A, MYH6, ATP5A1	0.0113287
GOTERM_BP_FAT	GO:0019724~B cell mediated immunity	10	MBL2, C7, CD55, C3, SWAP70, C6, C4BPA, HSPD1, C2, CD74	0.0113993
GOTERM_BP_FAT	GO:0006916~anti-apoptosis	20	TNFRSF6B, HMGB1, YWHAZ, TNF, CEBPB, MCL1, SOCS3, NFKBIA, MALT1, HSPA1B, HSP90B1, SQSTM1, APOE, F3, BNIP3L, NPM1, TGM2, IL1B, HSPA5, HSPA9	0.0135402
GOTERM_BP_FAT	GO:0019221~cytokine-mediated signaling pathway	11	LEP, CSF3, KLF6, KRT18, TNF, KRT8, TGM2, CSF2RB, IL1B, STAT1, TRADD	0.0133641
GOTERM_BP_FAT	GO:0009261~ribonucleotide catabolic process	7	ATP2A1, VPS4B, OLA1, RHOQ, RAB11A, MYH6, ATP5A1	0.0133406
GOTERM_BP_FAT	GO:0030029~actin filament-based process	22	ALDOA, TNXB, CNN3, PLEK2, EPB41, ACTA1, MYH3, MYH2, MYH4, RHOQ, MYH6, MYH9, CALR, ITGB1, CAPZB, ACTG1, RND3, RAC1, RHOA, SDCBP, CAP1, RHOF	0.0134751
GOTERM_BP_FAT	GO:0006091~generation of precursor metabolites and energy	26	ALDOA, LDHB, PGAM1, NDUFAB1, THTPA, PPP1R3C, SLC1A3, IDH2, IDH1, ATP5L, NDUFS1, ATP5J, ENO1, PFKM, PCK1, GAPDHS, LEP, FRRS1, SDHA, GPI, PYGM, COX1, PGM1, TXNRD3, ATP5A1, MDH1	0.0137894
GOTERM_BP_FAT	GO:0051094~positive regulation of developmental process	24	TNF, SOCS3, OXT, SOX2, XRCC6, IL7R, PNP, JUNB, CD74, CTNNB1, TRADD, LEP, ACTR3, ACVR2B, NOTCH1, APOB, JUN, F3, AGT, RHOA, IL1B, IL2RG, CA2, ANGPTL4	0.0143067
GOTERM_BP_FAT	GO:0016071~mRNA metabolic process	29	POLR2F, RBM4, HSPA1B, PNN, POLR2A, ZFP36L1, HNRNPL, ZFP36L2, HNRNPM, HNRNPK, TARDBP, PCBP2, SRRM1, PTBP2, PABPC1, KHDRBS1, PRPF31, ELAVL1, PRPF3, CDC5L, DDX5, HNRNPR, HNRNPA1, SFPQ, SERBP1, ZRANB2, CELF2, SNRPF, ADAR	0.0142997
GOTERM_BP_FAT	GO:0006096~glycolysis	9	GAPDHS, ALDOA, GPI, LDHB, PGM1, PGAM1, PFKM, MDH1, ENO1	0.0147546
GOTERM_BP_FAT	GO:0030005~cellular di-, tri-valent inorganic cation homeostasis	21	DRD3, OXT, F2RL1, CCL19, CALR, CCL7, HPR, ATP7A, CD55, HSP90B1, ADM, PYGM, SAA2, HAMP, APOE, GNB1, HPX, ATP2A1, TGM2, LTF, IL1B	0.0148686
GOTERM_BP_FAT	GO:0006457~protein folding	18	HSP90AB1, HSP90AA1, FKBP4, VBP1, PDIA6, CCT3, CALR, CD74, CCT7, ERP44, CCT5, HSP90B1, PPIA, HSPD1, RANBP2, FKBP10, HSPA8, HSPA9	0.0150388
GOTERM_BP_FAT	GO:0001568~blood vessel development	22	COL18A1, RTN4, MYH9, MMP2, JUNB, CTNNB1, ZFP36L1, ATP7A, GPI, NOTCH1, APOB, CTGF, APOE, JUN, AGT, COL1A2, TGM2, IL1B, COL1A1, NR2F2, CYR61, ANGPTL4	0.0149128
GOTERM_BP_FAT	GO:0006873~cellular ion homeostasis	29	C7, DRD3, OXT, F2RL1, NR3C2, CALR, CCL7, SAA2, HAMP, APOE, AGT, TGM2, IL1B, LTF, NDUFS1, TP53, CCL19, HPR, ATP7A, CD55, HSP90B1, GNAQ, ADM, PYGM, HPX, GNB1, JUN, ATP2A1, PMP22	0.0156205
GOTERM_BP_FAT	GO:0006875~cellular metal ion homeostasis	19	C7, DRD3, OXT, F2RL1, NR3C2, CCL19, CALR, CCL7, CD55, HSP90B1, ADM, PYGM, SAA2, APOE, GNB1, AGT, ATP2A1, TGM2, IL1B	0.0166993
GOTERM_BP_FAT	GO:0010627~regulation of protein kinase cascade	22	PPP2R1A, F10, TNF, DRD3, GJA1, NDFIP2, MALT1, TIMP2, PDCD4, IL11, CTNNB1, TRADD, LEP, MIER1, SQSTM1, HPX, F3, AGT, RHOA, TGM2, IL1B, PRL	0.0176457
GOTERM_BP_FAT	GO:0000302~response to reactive oxygen species	11	TXNIP, ATP7A, FOS, APOE, EPX, GPX4, JUN, SERPINE1, COL1A1, PPP1R15B, STAT1	0.0188894
GOTERM_BP_FAT	GO:0055082~cellular chemical homeostasis	29	C7, DRD3, OXT, F2RL1, NR3C2, CALR, CCL7, SAA2, HAMP, APOE, AGT, TGM2, IL1B, LTF, NDUFS1, TP53, CCL19, HPR, ATP7A, CD55, HSP90B1, GNAQ, ADM, PYGM, HPX, GNB1, JUN, ATP2A1, PMP22	0.0188807
GOTERM_BP_FAT	GO:0030198~extracellular matrix organization	13	COL18A1, TNXB, MMP9, OLFML2A, COL2A1, NID1, ATP7A, AGT, COL1A2, COL12A1, COL1A1, COL11A1, CYR61	0.0197315
GOTERM_BP_FAT	GO:0010740~positive regulation of protein kinase cascade	17	F10, TNF, GJA1, NDFIP2, MALT1, IL11, TRADD, CTNNB1, LEP, MIER1, HPX, AGT, F3, TGM2, RHOA, IL1B, PRL	0.0202631
GOTERM_BP_FAT	GO:0046700~heterocycle catabolic process	11	FRRS1, ATP2A1, VPS4B, HAL, OLA1, CDA, RHOQ, RAB11A, MYH6, ATP5A1, PNP	0.0220119
GOTERM_BP_FAT	GO:0006958~complement activation, classical pathway	7	MBL2, C7, CD55, C3, C6, C4BPA, C2	0.0237678
GOTERM_BP_FAT	GO:0009628~response to abiotic stimulus	28	TNF, DRD3, OXT, SOX2, XRCC6, GJA1, TIMP3, FOS, SLC1A3, AGT, OPN1MW2, RAC1, IL1B, COL11A1, TXNIP, COL18A1, ACTA1, SOCS3, TP53, STAT1, MMP13, JUNB, ADM, BTG2, JUN, CIRBP, COL1A1, CA2	0.0235197
GOTERM_BP_FAT	GO:0055066~di-, tri-valent inorganic cation homeostasis	21	DRD3, OXT, F2RL1, CCL19, CALR, CCL7, HPR, ATP7A, CD55, HSP90B1, ADM, PYGM, SAA2, HAMP, APOE, GNB1, HPX, ATP2A1, TGM2, LTF, IL1B	0.023593
GOTERM_BP_FAT	GO:0051789~response to protein stimulus	13	HSP90AB1, HSP90AA1, CFB, OXT, HSPA1B, ACTR3, FOS, ERP44, VCP, HSPD1, HSPA8, UBXN4, CYR61	0.0234529
GOTERM_BP_FAT	GO:0055065~metal ion homeostasis	19	C7, DRD3, OXT, F2RL1, NR3C2, CCL19, CALR, CCL7, CD55, HSP90B1, ADM, PYGM, SAA2, APOE, GNB1, AGT, ATP2A1, TGM2, IL1B	0.0242655
GOTERM_BP_FAT	GO:0043065~positive regulation of apoptosis	31	TNF, PDIA3, PTGS2, MMP9, C6, PPP3R1, ITM2B, TIMP3, APOE, SQSTM1, AGT, RAC1, TGM2, IL1B, TXNIP, COL18A1, PPP2R1A, CEBPB, RXRA, YWHAB, TP53, STAT1, YWHAE, TRADD, NOTCH1, JUN, TIAL1, BNIP3L, HSPD1, PERP, DAP3	0.0255736
GOTERM_BP_FAT	GO:0006952~defense response	40	C7, MBL2, YWHAZ, TNF, C3, C6, CXCL2, SGMS1, ITGB1, CCL7, CD74, LEAP2, FOS, SAA2, HAMP, RAC1, SERPINA3, IL1B, LTF, C2, TNIP1, CEBPB, CFB, CAMP, RXRA, LYZ, CCL19, MALT1, CCL4L2, COLEC12, C4BPA, COTL1, HPR, CD55, PSG8, SERPINF2, TIAL1, F3, BNIP3L, DMBT1	0.027523
GOTERM_BP_FAT	GO:0043068~positive regulation of programmed cell death	31	TNF, PDIA3, PTGS2, MMP9, C6, PPP3R1, ITM2B, TIMP3, APOE, SQSTM1, AGT, RAC1, TGM2, IL1B, TXNIP, COL18A1, PPP2R1A, CEBPB, RXRA, YWHAB, TP53, STAT1, YWHAE, TRADD, NOTCH1, JUN, TIAL1, BNIP3L, HSPD1, PERP, DAP3	0.0280584
GOTERM_BP_FAT	GO:0044270~nitrogen compound catabolic process	10	ATP2A1, VPS4B, OLA1, CDA, RHOQ, RAB11A, MYH6, ATP5A1, PNP, MPST	0.0285318
GOTERM_BP_FAT	GO:0048545~response to steroid hormone stimulus	18	TXNIP, TNF, ACTA1, PTGS2, SOCS3, RXRA, OXT, MMP13, TIMP3, JUNB, CTNNB1, FOS, ADM, GPX4, IDH1, IL1B, CA2, COL1A1	0.0289714
GOTERM_BP_FAT	GO:0051591~response to cAMP	8	FOS, BSG, PYGM, JUN, OXT, COL1A1, STAT1, JUNB	0.0289256
GOTERM_BP_FAT	GO:0006956~complement activation	8	MBL2, C7, CD55, C3, CFB, C6, C4BPA, C2	0.0289256
GOTERM_BP_FAT	GO:0010942~positive regulation of cell death	31	TNF, PDIA3, PTGS2, MMP9, C6, PPP3R1, ITM2B, TIMP3, APOE, SQSTM1, AGT, RAC1, TGM2, IL1B, TXNIP, COL18A1, PPP2R1A, CEBPB, RXRA, YWHAB, TP53, STAT1, YWHAE, TRADD, NOTCH1, JUN, TIAL1, BNIP3L, HSPD1, PERP, DAP3	0.0285965
GOTERM_BP_FAT	GO:0002455~humoral immune response mediated by circulating immunoglobulin	7	MBL2, C7, CD55, C3, C6, C4BPA, C2	0.0294541
GOTERM_BP_FAT	GO:0048514~blood vessel morphogenesis	19	COL18A1, RTN4, MYH9, JUNB, CTNNB1, ZFP36L1, ATP7A, GPI, NOTCH1, APOB, CTGF, APOE, JUN, AGT, TGM2, IL1B, NR2F2, CYR61, ANGPTL4	0.0302359
GOTERM_BP_FAT	GO:0008380~RNA splicing	23	PPP2R1A, PRPF31, POLR2F, SNRPN, RBM4, PRPF3, CDC5L, DDX5, HNRNPR, HNRNPA1, PNN, POLR2A, HNRNPL, HNRNPM, HNRNPK, TARDBP, SFPQ, PCBP2, ZRANB2, SRRM1, PABPC1, PTBP2, SNRPF	0.0309853
GOTERM_BP_FAT	GO:0065003~macromolecular complex assembly	42	POLR2F, HP1BP3, TSPAN4, FKBP4, GJA1, H1FX, CALR, CD74, POLR2A, CTNNB1, HIST2H2AB, APOB, FGG, PICALM, FGB, APOE, NPM1, RAC1, TGM2, CDA, TUBA1A, ANGPTL4, H1F0, PRPF31, PPP2R1A, HSP90AA1, HIST1H1A, CREBBP, YWHAB, TP53, MALT1, C20ORF7, COLEC12, PFKM, JUP, VCP, IPO7, CAPG, RPS15, IPO5, HSPD1, SNRPF	0.032294
GOTERM_BP_FAT	GO:0010038~response to metal ion	14	ACTB, TXNIP, BSG, GATM, PTGS2, RXRA, CTNNB1, ACTG1, ATP7A, FGG, APOB, MTF1, FGB, CA2	0.0330652
GOTERM_BP_FAT	GO:0043933~macromolecular complex subunit organization	44	POLR2F, HP1BP3, TSPAN4, FKBP4, GJA1, H1FX, CALR, CD74, POLR2A, CTNNB1, HIST2H2AB, FGG, APOB, PICALM, FGB, APOE, AGT, NPM1, RAC1, TGM2, CDA, TUBA1A, ANGPTL4, H1F0, PRPF31, PPP2R1A, HSP90AA1, HIST1H1A, CREBBP, YWHAB, TP53, MALT1, C20ORF7, ARID1A, COLEC12, PFKM, JUP, VCP, IPO7, CAPG, RPS15, IPO5, HSPD1, SNRPF	0.0336437
GOTERM_BP_FAT	GO:0051043~regulation of membrane protein ectodomain proteolysis	5	TNF, PACSIN3, APOE, IL1B, TIMP3	0.0333133
GOTERM_BP_FAT	GO:0006954~inflammatory response	25	C7, MBL2, YWHAZ, TNF, C3, C6, CXCL2, SGMS1, CCL7, FOS, SAA2, RAC1, SERPINA3, IL1B, C2, CEBPB, CFB, RXRA, LYZ, CCL19, CCL4L2, C4BPA, CD55, SERPINF2, F3	0.0339872
GOTERM_BP_FAT	GO:0006955~immune response	43	CSF3, MBL2, C7, IL1R2, YWHAZ, TNF, C3, IFITM3, C6, ENDOU, CXCL2, IL7R, PNP, CCL7, CD74, CLEC4E, XBP1, SQSTM1, HAMP, IL1B, LTF, IL2RG, MR1, C2, CEBPB, SWAP70, CFB, TP53, CCL19, MALT1, CCL4L2, COLEC12, C4BPA, ATP7A, GPI, CD55, NOTCH1, ILF2, CD209, BNIP3L, CTSC, HSPD1, DMBT1	0.0336749
GOTERM_BP_FAT	GO:0002449~lymphocyte mediated immunity	10	MBL2, C7, CD55, C3, SWAP70, C6, C4BPA, HSPD1, C2, CD74	0.0336443
GOTERM_BP_FAT	GO:0042493~response to drug	19	COL18A1, TXNIP, YWHAZ, DRD3, PTGS2, SOCS3, TP53, ATP1A1, STAT1, PNP, JUNB, FOS, SLC1A3, PLIN2, JUN, IL1B, SRP72, LIPE, MVP	0.0356128
GOTERM_BP_FAT	GO:0032535~regulation of cellular component size	22	RTN4, PPP2R1A, HPN, ACTA1, ADIPOR2, TP53, SGMS1, IL7R, DDX5, CCNG1, CAPZB, ACTR3, NDRG3, NEB, AGT, TRO, CAPG, RAC1, NPM1, SPTBN1, CDA, ENO1	0.0363062
GOTERM_BP_FAT	GO:0006195~purine nucleotide catabolic process	7	ATP2A1, VPS4B, OLA1, RHOQ, RAB11A, MYH6, ATP5A1	0.036184
GOTERM_BP_FAT	GO:0012501~programmed cell death	39	RTN4, TNFRSF6B, TNF, MCL1, C6, PPP3R1, NFKBIA, GJA1, SGMS1, ITM2B, PDCD4, CTNNB1, TSC22D3, SQSTM1, RAC1, KRT8, TGM2, IL1B, NDUFS1, PHLDA2, BCL2L14, YWHAB, TP53, STAT1, YWHAE, TRADD, KRT18, VCP, JUN, TIAL1, F3, ATP2A1, GADD45G, BNIP3L, RHOT1, HSPD1, GADD45B, PERP, DAP3	0.0373886
GOTERM_BP_FAT	GO:0034656~nucleobase, nucleoside and nucleotide catabolic process	9	ATP2A1, VPS4B, OLA1, CDA, RHOQ, RAB11A, MYH6, ATP5A1, PNP	0.0376436
GOTERM_BP_FAT	GO:0006007~glucose catabolic process	9	GAPDHS, ALDOA, GPI, LDHB, PGM1, PGAM1, PFKM, MDH1, ENO1	0.0376436
GOTERM_BP_FAT	GO:0034655~nucleobase, nucleoside, nucleotide and nucleic acid catabolic process	9	ATP2A1, VPS4B, OLA1, CDA, RHOQ, RAB11A, MYH6, ATP5A1, PNP	0.0376436
GOTERM_BP_FAT	GO:0002443~leukocyte mediated immunity	11	MBL2, C7, CD55, YWHAZ, C3, SWAP70, C6, C4BPA, HSPD1, C2, CD74	0.0373046
GOTERM_BP_FAT	GO:0008219~cell death	44	RTN4, TNFRSF6B, C7, FOSL2, TNF, MCL1, C6, PPP3R1, NFKBIA, GJA1, SGMS1, ITM2B, PDCD4, CTNNB1, TSC22D3, SQSTM1, TARDBP, RAC1, KRT8, TGM2, IL1B, NDUFS1, PHLDA2, BCL2L14, YWHAB, TP53, LYZ, STAT1, YWHAE, TRADD, KRT18, VCP, JUN, TIAL1, F3, ATP2A1, GADD45G, BNIP3L, RHOT1, CTSD, HSPD1, PERP, GADD45B, DAP3	0.0382101
GOTERM_BP_FAT	GO:0009205~purine ribonucleoside triphosphate metabolic process	13	ALDOA, RHOQ, OLA1, ATP1A1, MYH6, ATP7A, ATP2A1, VPS4B, RAB11A, ATP5L, ATP5A1, NDUFS1, ATP5J	0.0380518
GOTERM_BP_FAT	GO:0050801~ion homeostasis	29	C7, DRD3, OXT, F2RL1, NR3C2, CALR, CCL7, SAA2, HAMP, APOE, AGT, TGM2, IL1B, LTF, NDUFS1, TP53, CCL19, HPR, ATP7A, CD55, HSP90B1, GNAQ, ADM, PYGM, HPX, GNB1, JUN, ATP2A1, PMP22	0.0383312
GOTERM_BP_FAT	GO:0030728~ovulation	5	LEP, AFP, PTGS2, AGT, ADAMTS1	0.039339
GOTERM_BP_FAT	GO:0000060~protein import into nucleus, translocation	7	TNF, JUN, TP53, NFKBIA, SPTBN1, PRL, TOB1	0.0391874
GOTERM_BP_FAT	GO:0002252~immune effector process	14	MBL2, C7, YWHAZ, C3, CFB, SWAP70, C6, C4BPA, IL7R, CD74, CD55, BNIP3L, HSPD1, C2	0.0391151
GOTERM_BP_FAT	GO:0009199~ribonucleoside triphosphate metabolic process	13	ALDOA, RHOQ, OLA1, ATP1A1, MYH6, ATP7A, ATP2A1, VPS4B, RAB11A, ATP5L, ATP5A1, NDUFS1, ATP5J	0.0389873
GOTERM_BP_FAT	GO:0016265~death	44	RTN4, TNFRSF6B, C7, FOSL2, TNF, MCL1, C6, PPP3R1, NFKBIA, GJA1, SGMS1, ITM2B, PDCD4, CTNNB1, TSC22D3, SQSTM1, TARDBP, RAC1, KRT8, TGM2, IL1B, NDUFS1, PHLDA2, BCL2L14, YWHAB, TP53, LYZ, STAT1, YWHAE, TRADD, KRT18, VCP, JUN, TIAL1, F3, ATP2A1, GADD45G, BNIP3L, RHOT1, CTSD, HSPD1, PERP, GADD45B, DAP3	0.0397177
GOTERM_BP_FAT	GO:0043434~response to peptide hormone stimulus	15	BSG, GATM, SOCS3, RXRA, OXT, FBP1, RHOQ, STAT1, JUNB, PCK1, LEP, EIF4EBP2, ADM, BTG2, COL1A1	0.0471115
GOTERM_BP_FAT	GO:0006915~apoptosis	38	RTN4, TNFRSF6B, TNF, MCL1, C6, PPP3R1, NFKBIA, GJA1, SGMS1, ITM2B, PDCD4, CTNNB1, TSC22D3, SQSTM1, RAC1, KRT8, IL1B, NDUFS1, PHLDA2, BCL2L14, YWHAB, TP53, STAT1, YWHAE, TRADD, KRT18, VCP, JUN, TIAL1, F3, ATP2A1, GADD45G, BNIP3L, RHOT1, HSPD1, GADD45B, PERP, DAP3	0.0467357
GOTERM_BP_FAT	GO:0031329~regulation of cellular catabolic process	9	HSP90AB1, GAPDHS, PPP1R3C, TNF, PACSIN3, APOE, PGAM1, IL1B, TIMP3	0.046467
GOTERM_BP_FAT	GO:0051604~protein maturation	13	MBL2, C7, METAP2, C3, CFB, C6, C4BPA, CALR, CD55, F3, PRSS3, HSPD1, C2	0.0492978
GOTERM_BP_FAT	GO:0009144~purine nucleoside triphosphate metabolic process	13	ALDOA, RHOQ, OLA1, ATP1A1, MYH6, ATP7A, ATP2A1, VPS4B, RAB11A, ATP5L, ATP5A1, NDUFS1, ATP5J	0.0492978
GOTERM_BP_FAT	GO:0030036~actin cytoskeleton organization	19	ALDOA, TNXB, PLEK2, EPB41, ACTA1, CNN3, RHOQ, MYH6, MYH9, CALR, ITGB1, CAPZB, ACTG1, RND3, RAC1, RHOA, SDCBP, CAP1, RHOF	0.0492592
Aeromonas salmonicida - first feeding
Category	Term	Count	Genes	Adj p value (Benjamini)
GOTERM_BP_FAT	GO:0006952~defense response	38	LALBA, MBL2, C7, NMI, C9, TNF, C3, C6, CXCL2, RSAD2, HP, ITGB1, LEAP2, CFHR1, SAA2, CCL20, HAMP, FCGR1A, CFH, IL1B, LTF, C2, CFD, MX1, CEBPB, CFB, CAMP, SCUBE1, CSNK2B, LYZ, CCL19, MALT1, CCL4L2, COLEC12, HPR, CCL13, PSG8, IRF7, F3	2.58271e-08
GOTERM_BP_FAT	GO:0006955~immune response	40	C7, MBL2, IL1R2, C9, TNF, C3, IFITM3, C6, CXCL2, RSAD2, IFI44L, IL7R, CFHR1, CLEC4E, CCL20, SQSTM1, HAMP, FCGR1A, CFH, IL1B, LTF, IL2RG, C2, CFD, CEBPB, CFB, TP53, CCL19, STXBP2, MALT1, CCL4L2, COLEC12, CLEC4M, GPI, CCL13, CCL14, CD209, IRF8, CTSC, GBP1	2.23785e-08
GOTERM_BP_FAT	GO:0002541~activation of plasma proteins involved in acute inflammatory response	11	CFHR1, MBL2, C7, C9, C3, CFB, C6, F3, CFH, C2, CFD	1.2569e-06
GOTERM_BP_FAT	GO:0006954~inflammatory response	24	C7, MBL2, TNF, C9, NMI, CEBPB, CFB, C3, SCUBE1, C6, CXCL2, LYZ, CCL19, CCL4L2, CFHR1, CCL13, CCL20, SAA2, F3, IRF7, CFH, IL1B, C2, CFD	3.34327e-06
GOTERM_BP_FAT	GO:0006959~humoral immune response	13	MBL2, C7, C9, TNF, C3, CFB, C6, CFHR1, GPI, CFH, LTF, C2, CFD	3.1377e-06
GOTERM_BP_FAT	GO:0002526~acute inflammatory response	14	MBL2, C7, CEBPB, C9, C3, CFB, C6, CFHR1, SAA2, F3, CFH, IL1B, C2, CFD	3.34939e-06
GOTERM_BP_FAT	GO:0006956~complement activation	10	CFHR1, MBL2, C7, C9, C3, CFB, C6, CFH, C2, CFD	7.75579e-06
GOTERM_BP_FAT	GO:0009617~response to bacterium	18	LALBA, TNF, SOCS3, CAMP, SOCS1, LYZ, NFKBIA, MALT1, STAT1, LEAP2, GPX2, CCL20, HAMP, JUN, IL1B, LTF, IRF3, MGST1	7.3065e-06
GOTERM_BP_FAT	GO:0010033~response to organic substance	35	HSP90AB1, TNF, MCL1, IGFBP7, NFKBIA, MMP3, CTNNB1, GOT2, ACTR3, APOB, KRAS, SERPINA7, PLIN2, IL1B, DNAJC3, TXNIP, GATM, CFB, SOCS3, SOCS1, CSNK2B, MALT1, COLEC12, STAT1, MMP13, JUNB, LEP, BTG2, VCP, PYGM, JUN, CTSC, IRF3, COL1A1, MGST1	1.1087e-05
GOTERM_BP_FAT	GO:0009611~response to wounding	29	C7, MBL2, NMI, C9, TNF, C3, C6, CXCL2, IL11, CFHR1, CD9, CCL20, SAA2, CFH, IL1B, C2, CFD, CEBPB, GATM, CFB, SCUBE1, MYH2, LYZ, CCL19, CCL4L2, SOD2, CCL13, IRF7, F3	1.68518e-05
GOTERM_BP_FAT	GO:0006957~complement activation, alternative pathway	7	C7, C9, C3, CFB, CFH, C2, CFD	1.81224e-05
GOTERM_BP_FAT	GO:0002253~activation of immune response	12	CFHR1, MBL2, C7, C9, C3, CFB, C6, CFH, NFKBIA, MALT1, C2, CFD	8.69348e-05
GOTERM_BP_FAT	GO:0019725~cellular homeostasis	25	C7, MCL1, PDIA6, HP, PDIA4, CALR, CD9, SAA2, HAMP, AGT, CAMK2D, IL1B, LTF, P4HB, TP53, CCL19, PFKM, HPR, SOD2, CCL13, HSP90B1, CCL14, PYGM, JUN, ATP2A1, TXNRD3	0.000187308
GOTERM_BP_FAT	GO:0051605~protein maturation by peptide bond cleavage	11	CFHR1, MBL2, C7, C9, C3, CFB, C6, F3, CFH, C2, CFD	0.000264131
GOTERM_BP_FAT	GO:0048584~positive regulation of response to stimulus	17	MBL2, C7, TNF, C9, C3, CFB, C6, NFKBIA, MALT1, CFHR1, F3, IRF7, AGT, CFH, IL1B, C2, CFD	0.000348821
GOTERM_BP_FAT	GO:0002252~immune effector process	13	MBL2, C7, C9, C3, CFB, C6, STXBP2, RSAD2, IL7R, CFHR1, CFH, C2, CFD	0.000357012
GOTERM_BP_FAT	GO:0042592~homeostatic process	32	TNFRSF6B, C7, MCL1, PDIA6, MPV17, HP, PDIA4, IL7R, CALR, CTNNB1, GPX2, CD9, APOB, SAA2, HAMP, AGT, CAMK2D, IL1B, LTF, BCL6, P4HB, TP53, CCL19, PFKM, HPR, SOD2, HSP90B1, CCL13, CCL14, PYGM, JUN, ATP2A1, TXNRD3	0.000420356
GOTERM_BP_FAT	GO:0009612~response to mechanical stimulus	9	TXNIP, TNF, BTG2, JUN, COL1A1, STAT1, COL11A1, MMP13, JUNB	0.000476959
GOTERM_BP_FAT	GO:0042981~regulation of apoptosis	33	TNFRSF6B, LALBA, C9, TNF, MCL1, MMP9, C6, PPP3R1, NFKBIA, CALR, KRAS, SQSTM1, AGT, IL1B, BCL6, HSPA5, MX1, HSPA9, TXNIP, CEBPB, SOCS3, PIM1, TP53, MALT1, STAT1, TRADD, SOD2, HSP90B1, BTG2, VCP, BTG1, JUN, F3	0.000551648
GOTERM_BP_FAT	GO:0043067~regulation of programmed cell death	33	TNFRSF6B, LALBA, C9, TNF, MCL1, MMP9, C6, PPP3R1, NFKBIA, CALR, KRAS, SQSTM1, AGT, IL1B, BCL6, HSPA5, MX1, HSPA9, TXNIP, CEBPB, SOCS3, PIM1, TP53, MALT1, STAT1, TRADD, SOD2, HSP90B1, BTG2, VCP, BTG1, JUN, F3	0.000643188
GOTERM_BP_FAT	GO:0050778~positive regulation of immune response	13	MBL2, C7, C9, C3, CFB, C6, NFKBIA, MALT1, CFHR1, CFH, IL1B, C2, CFD	0.000619691
GOTERM_BP_FAT	GO:0010941~regulation of cell death	33	TNFRSF6B, LALBA, C9, TNF, MCL1, MMP9, C6, PPP3R1, NFKBIA, CALR, KRAS, SQSTM1, AGT, IL1B, BCL6, HSPA5, MX1, HSPA9, TXNIP, CEBPB, SOCS3, PIM1, TP53, MALT1, STAT1, TRADD, SOD2, HSP90B1, BTG2, VCP, BTG1, JUN, F3	0.000630878
GOTERM_BP_FAT	GO:0051604~protein maturation	12	CFHR1, MBL2, C7, C9, C3, CFB, C6, F3, CFH, C2, CALR, CFD	0.000609722
GOTERM_BP_FAT	GO:0043066~negative regulation of apoptosis	20	TNFRSF6B, TNF, CEBPB, MCL1, SOCS3, PIM1, TP53, NFKBIA, MALT1, SOD2, HSP90B1, KRAS, BTG2, SQSTM1, F3, AGT, IL1B, BCL6, HSPA5, HSPA9	0.000777078
GOTERM_BP_FAT	GO:0043069~negative regulation of programmed cell death	20	TNFRSF6B, TNF, CEBPB, MCL1, SOCS3, PIM1, TP53, NFKBIA, MALT1, SOD2, HSP90B1, KRAS, BTG2, SQSTM1, F3, AGT, IL1B, BCL6, HSPA5, HSPA9	0.000906332
GOTERM_BP_FAT	GO:0060548~negative regulation of cell death	20	TNFRSF6B, TNF, CEBPB, MCL1, SOCS3, PIM1, TP53, NFKBIA, MALT1, SOD2, HSP90B1, KRAS, BTG2, SQSTM1, F3, AGT, IL1B, BCL6, HSPA5, HSPA9	0.000912105
GOTERM_BP_FAT	GO:0002684~positive regulation of immune system process	16	MBL2, C7, C9, C3, CFB, C6, NFKBIA, MALT1, IL7R, CFHR1, CFH, IL1B, BCL6, IL2RG, C2, CFD	0.000968595
GOTERM_BP_FAT	GO:0016485~protein processing	11	CFHR1, MBL2, C7, C9, C3, CFB, C6, F3, CFH, C2, CFD	0.00144037
GOTERM_BP_FAT	GO:0051094~positive regulation of developmental process	17	TNF, PDLIM7, SOCS3, IL7R, JUNB, CTNNB1, TRADD, LEP, ACTR3, APOB, BTG1, JUN, F3, MAPT, AGT, IL1B, IL2RG	0.00143344
GOTERM_BP_FAT	GO:0045087~innate immune response	12	MBL2, C7, C9, C3, CFB, C6, FCGR1A, CFH, COLEC12, MALT1, C2, CFD	0.00151315
GOTERM_BP_FAT	GO:0019221~cytokine-mediated signaling pathway	9	LEP, TNF, KRAS, SOCS1, CSF2RB, IL1B, JAK1, STAT1, TRADD	0.00150235
GOTERM_BP_FAT	GO:0030003~cellular cation homeostasis	16	C7, TP53, CCL19, HP, CALR, HPR, HSP90B1, CCL13, CCL14, PYGM, SAA2, HAMP, AGT, ATP2A1, CAMK2D, LTF, IL1B	0.00175706
GOTERM_BP_FAT	GO:0055080~cation homeostasis	17	C7, TP53, CCL19, HP, CALR, HPR, SOD2, HSP90B1, CCL13, CCL14, PYGM, SAA2, HAMP, AGT, ATP2A1, CAMK2D, LTF, IL1B	0.00178237
GOTERM_BP_FAT	GO:0006916~anti-apoptosis	14	TNFRSF6B, CEBPB, TNF, MCL1, SOCS3, NFKBIA, MALT1, SOD2, HSP90B1, SQSTM1, F3, IL1B, HSPA5, HSPA9	0.00289816
GOTERM_BP_FAT	GO:0009628~response to abiotic stimulus	19	TXNIP, TNF, SOCS3, IGFBP7, TP53, GMPR, STAT1, MMP13, JUNB, SOD2, GJA3, KRAS, BTG2, JUN, AGT, IL1B, CIRBP, COL1A1, COL11A1	0.00314371
GOTERM_BP_FAT	GO:0006873~cellular ion homeostasis	19	C7, TP53, CCL19, HP, CALR, HPR, SOD2, CD9, HSP90B1, CCL13, CCL14, PYGM, SAA2, HAMP, JUN, AGT, ATP2A1, CAMK2D, LTF, IL1B	0.00377146
GOTERM_BP_FAT	GO:0042493~response to drug	14	TXNIP, SOCS3, SOCS1, TP53, ATP1A1, STAT1, JUNB, SOD2, PLIN2, SERPINA7, JUN, IL1B, SRP72, MGST1	0.00433224
GOTERM_BP_FAT	GO:0055082~cellular chemical homeostasis	19	C7, TP53, CCL19, HP, CALR, HPR, SOD2, CD9, HSP90B1, CCL13, CCL14, PYGM, SAA2, HAMP, JUN, AGT, ATP2A1, CAMK2D, LTF, IL1B	0.00439167
GOTERM_BP_FAT	GO:0009615~response to virus	10	TNF, IRF7, CCL19, RSAD2, IRF3, CCL4L2, IFI44, MX1, DNAJC3, STAT1	0.00499473
GOTERM_BP_FAT	GO:0002237~response to molecule of bacterial origin	9	SOCS3, JUN, SOCS1, NFKBIA, IL1B, IRF3, MALT1, STAT1, MGST1	0.00518543
GOTERM_BP_FAT	GO:0007568~aging	10	KRAS, HELT, SERPINA7, SOCS3, JUN, TP53, IL1B, CTSC, CALR, SOD2	0.00509953
GOTERM_BP_FAT	GO:0006958~complement activation, classical pathway	6	MBL2, C7, C9, C3, C6, C2	0.00555753
GOTERM_BP_FAT	GO:0031667~response to nutrient levels	13	GATM, SOCS3, CFB, IGFBP7, CSNK2B, TP53, STAT1, SOD2, LEP, JUN, IL1B, COL1A1, HSPA5	0.00627576
GOTERM_BP_FAT	GO:0002455~humoral immune response mediated by circulating immunoglobulin	6	MBL2, C7, C9, C3, C6, C2	0.0073781
GOTERM_BP_FAT	GO:0008219~cell death	27	TNFRSF6B, C7, TNF, C9, MCL1, C6, PPP3R1, NFKBIA, CTNNB1, TSC22D3, RAD21, KRAS, SQSTM1, TARDBP, IL1B, LYZ, TP53, STAT1, TRADD, SOD2, DDIT4, VCP, JUN, F3, GADD45G, ATP2A1, GADD45B	0.00921559
GOTERM_BP_FAT	GO:0050801~ion homeostasis	19	C7, TP53, CCL19, HP, CALR, HPR, SOD2, CD9, HSP90B1, CCL13, CCL14, PYGM, SAA2, HAMP, JUN, AGT, ATP2A1, CAMK2D, LTF, IL1B	0.00909276
GOTERM_BP_FAT	GO:0006915~apoptosis	24	TNFRSF6B, TNF, C9, MCL1, C6, TP53, PPP3R1, NFKBIA, STAT1, SOD2, CTNNB1, DDIT4, TRADD, TSC22D3, RAD21, KRAS, VCP, SQSTM1, JUN, F3, ATP2A1, GADD45G, IL1B, GADD45B	0.00960839
GOTERM_BP_FAT	GO:0016265~death	27	TNFRSF6B, C7, TNF, C9, MCL1, C6, PPP3R1, NFKBIA, CTNNB1, TSC22D3, RAD21, KRAS, SQSTM1, TARDBP, IL1B, LYZ, TP53, STAT1, TRADD, SOD2, DDIT4, VCP, JUN, F3, GADD45G, ATP2A1, GADD45B	0.00963064
GOTERM_BP_FAT	GO:0012501~programmed cell death	24	TNFRSF6B, TNF, C9, MCL1, C6, TP53, PPP3R1, NFKBIA, STAT1, SOD2, CTNNB1, DDIT4, TRADD, TSC22D3, RAD21, KRAS, VCP, SQSTM1, JUN, F3, ATP2A1, GADD45G, IL1B, GADD45B	0.011363
GOTERM_BP_FAT	GO:0006919~activation of caspase activity	7	TNF, C9, VCP, C6, F3, TP53, STAT1	0.0118148
GOTERM_BP_FAT	GO:0032496~response to lipopolysaccharide	8	SOCS3, JUN, SOCS1, NFKBIA, IL1B, IRF3, STAT1, MGST1	0.0127781
GOTERM_BP_FAT	GO:0019218~regulation of steroid metabolic process	6	LEP, APOB, TNF, IGFBP7, AGT, ATP1A1	0.0128998
GOTERM_BP_FAT	GO:0042542~response to hydrogen peroxide	7	TXNIP, EPX, JUN, COL1A1, STAT1, SOD2, GJA3	0.0136134
GOTERM_BP_FAT	GO:0009991~response to extracellular stimulus	13	GATM, SOCS3, CFB, IGFBP7, CSNK2B, TP53, STAT1, SOD2, LEP, JUN, IL1B, COL1A1, HSPA5	0.0138415
GOTERM_BP_FAT	GO:0043281~regulation of caspase activity	8	TNF, C9, VCP, C6, F3, TP53, HSPA5, STAT1	0.0138749
GOTERM_BP_FAT	GO:0034097~response to cytokine stimulus	8	MCL1, SOCS3, JUN, SOCS1, MMP3, STAT1, JUNB, CTNNB1	0.0138749
GOTERM_BP_FAT	GO:0002521~leukocyte differentiation	10	TNF, MMP9, TP53, IRF1, MALT1, BCL6, IL7R, ITGB1, IL11, CTNNB1	0.0139544
GOTERM_BP_FAT	GO:0048545~response to steroid hormone stimulus	12	TXNIP, TNF, KRAS, SERPINA7, SOCS3, IGFBP7, SOCS1, IL1B, COL1A1, MMP13, JUNB, CTNNB1	0.0151931
GOTERM_BP_FAT	GO:0048878~chemical homeostasis	21	C7, TP53, CCL19, HP, PFKM, CALR, HPR, SOD2, CD9, CCL13, APOB, HSP90B1, CCL14, PYGM, SAA2, HAMP, JUN, AGT, ATP2A1, CAMK2D, LTF, IL1B	0.0153046
GOTERM_BP_FAT	GO:0052548~regulation of endopeptidase activity	8	TNF, C9, VCP, C6, F3, TP53, HSPA5, STAT1	0.0162371
GOTERM_BP_FAT	GO:0043280~positive regulation of caspase activity	7	TNF, C9, VCP, C6, F3, TP53, STAT1	0.0159838
GOTERM_BP_FAT	GO:0010952~positive regulation of peptidase activity	7	TNF, C9, VCP, C6, F3, TP53, STAT1	0.0159838
GOTERM_BP_FAT	GO:0006875~cellular metal ion homeostasis	12	C7, CCL13, HSP90B1, CCL14, SAA2, PYGM, AGT, ATP2A1, CAMK2D, CCL19, IL1B, CALR	0.0168861
GOTERM_BP_FAT	GO:0009719~response to endogenous stimulus	18	TXNIP, TNF, GATM, SOCS3, IGFBP7, SOCS1, MMP3, STAT1, MMP13, JUNB, CTNNB1, LEP, KRAS, SERPINA7, BTG2, IL1B, COL1A1, MGST1	0.017095
GOTERM_BP_FAT	GO:0045597~positive regulation of cell differentiation	13	PDLIM7, SOCS3, IL7R, JUNB, CTNNB1, ACTR3, LEP, APOB, BTG1, MAPT, AGT, JUN, IL2RG	0.0170101
GOTERM_BP_FAT	GO:0003012~muscle system process	11	MYBPC2, MYH1, MYBPC1, MYH3, AGT, MYH2, CAMK2D, MYH4, IL1B, MYH13, SCN4A	0.0182804
GOTERM_BP_FAT	GO:0052547~regulation of peptidase activity	8	TNF, C9, VCP, C6, F3, TP53, HSPA5, STAT1	0.0196481
GOTERM_BP_FAT	GO:0055065~metal ion homeostasis	12	C7, CCL13, HSP90B1, CCL14, SAA2, PYGM, AGT, ATP2A1, CAMK2D, CCL19, IL1B, CALR	0.0226454
GOTERM_BP_FAT	GO:0055066~di-, tri-valent inorganic cation homeostasis	13	CCL19, HP, CALR, HPR, SOD2, HSP90B1, CCL13, CCL14, PYGM, SAA2, HAMP, ATP2A1, IL1B, LTF	0.023384
GOTERM_BP_FAT	GO:0050810~regulation of steroid biosynthetic process	5	LEP, APOB, TNF, IGFBP7, ATP1A1	0.0230586
GOTERM_BP_FAT	GO:0042127~regulation of cell proliferation	27	NAMPT, TNF, IGFBP7, NFKBIA, TIMP2, CALR, SESN1, ITGB1, IL11, CTNNB1, CD9, KRAS, AGT, CAMK2D, IL1B, BCL6, TXNIP, TP53, STAT1, SOD2, CCL14, BTG2, BTG1, F3, JUN, CD81, ADAMTS1	0.0235932
GOTERM_BP_FAT	GO:0046890~regulation of lipid biosynthetic process	6	LEP, APOB, TNF, IGFBP7, AGT, ATP1A1	0.0272704
GOTERM_BP_FAT	GO:0014823~response to activity	4	AGT, MYH2, MYH4, SOD2	0.0272021
GOTERM_BP_FAT	GO:0014070~response to organic cyclic substance	9	PLIN2, BTG2, SOCS3, IGFBP7, JUN, IL1B, STAT1, JUNB, CTNNB1	0.029196
GOTERM_BP_FAT	GO:0010627~regulation of protein kinase cascade	13	TNF, SOCS1, MALT1, TIMP2, TRADD, CTNNB1, IL11, LEP, SQSTM1, MIER1, AGT, F3, IL1B	0.0303603
GOTERM_BP_FAT	GO:0006936~muscle contraction	10	MYBPC2, MYH1, MYBPC1, MYH3, AGT, MYH2, CAMK2D, MYH4, MYH13, SCN4A	0.0320794
GOTERM_BP_FAT	GO:0032963~collagen metabolic process	5	TNXB, MMP9, COL1A1, MMP3, MMP13	0.0323782
GOTERM_BP_FAT	GO:0001775~cell activation	14	TNF, TP53, STXBP2, MALT1, IL7R, ITGB1, CTNNB1, IL11, CD9, SAA2, AGT, IRF1, KRT2, BCL6	0.03217
GOTERM_BP_FAT	GO:0043410~positive regulation of MAPKKK cascade	6	LEP, TNF, AGT, IL1B, IL11, CTNNB1	0.0332559
GOTERM_BP_FAT	GO:0009725~response to hormone stimulus	16	TXNIP, TNF, GATM, SOCS3, IGFBP7, SOCS1, STAT1, MMP13, JUNB, CTNNB1, LEP, KRAS, SERPINA7, BTG2, IL1B, COL1A1	0.0376479
GOTERM_BP_FAT	GO:0048585~negative regulation of response to stimulus	8	LEP, GPX2, SAA2, SOCS3, SOCS1, IL1B, BCL6, IL7R	0.0391235
GOTERM_BP_FAT	GO:0030005~cellular di-, tri-valent inorganic cation homeostasis	12	CCL19, HP, CALR, HPR, HSP90B1, CCL13, CCL14, PYGM, SAA2, HAMP, ATP2A1, LTF, IL1B	0.0422644
GOTERM_BP_FAT	GO:0000302~response to reactive oxygen species	7	TXNIP, EPX, JUN, COL1A1, STAT1, SOD2, GJA3	0.0417973
GOTERM_BP_FAT	GO:0044259~multicellular organismal macromolecule metabolic process	5	TNXB, MMP9, COL1A1, MMP3, MMP13	0.0435088
GOTERM_BP_FAT	GO:0030098~lymphocyte differentiation	8	TP53, IRF1, MALT1, BCL6, IL7R, ITGB1, IL11, CTNNB1	0.044071
GOTERM_BP_FAT	GO:0006979~response to oxidative stress	10	TXNIP, GPX2, MBL2, GATM, EPX, JUN, COL1A1, STAT1, SOD2, GJA3	0.0455047
GOTERM_BP_FAT	GO:0030198~extracellular matrix organization	8	TNXB, MMP9, AGT, COL1A2, CCDC80, COL12A1, COL1A1, COL11A1	0.0454617
GOTERM_BP_FAT	GO:0016064~immunoglobulin mediated immune response	6	MBL2, C7, C9, C3, C6, C2	0.0496965
Aeromonas salmonicida - 3 Weeks post first feeding
Category	Term	Count	Genes	Adj p value (Benjamini)
GOTERM_BP_FAT	GO:0002526~acute inflammatory response	21	C7, TF, C9, CEBPB, CFB, C4B, C3, C6, STAT5B, CRP, CFHR1, CFP, CD55, SAA2, F3, F2, SERPINA3, CFH, IL1B, C2, CFD	7.92939e-08
GOTERM_BP_FAT	GO:0006952~defense response	53	STAT5B, CRP, HP, TLR7, CFHR1, CFP, APOA4, SAA2, HAMP, PGLYRP2, CFH, SERPINA3, IL1B, LTF, CFD, MX1, TNIP1, AKIRIN2, C4B, CAMP, LYZ, CCL4L2, HLA-C, COLEC12, CDO1, CD83, PSG8, TIAL1, F3, F2, C7, TF, C9, C3, C6, CXCL2, RSAD2, ITGB1, PLAA, TUBB, CCL20, FCGR1A, C2, IL1RAPL1, CEBPB, CFB, NOX1, CCL19, COTL1, HPR, CYBA, CD55, PENK, ALOX5	1.68822e-07
GOTERM_BP_FAT	GO:0002541~activation of plasma proteins involved in acute inflammatory response	14	C7, C9, C3, C4B, CFB, C6, CRP, CFHR1, CFP, CD55, F3, CFH, C2, CFD	4.41711e-07
GOTERM_BP_FAT	GO:0006956~complement activation	13	C7, C9, C3, C4B, CFB, C6, CRP, CFHR1, CFP, CD55, CFH, C2, CFD	3.22688e-06
GOTERM_BP_FAT	GO:0051605~protein maturation by peptide bond cleavage	17	C7, C9, C3, C4B, CFB, C6, CRP, CFHR1, CFP, CD55, F3, PSEN2, APOH, CFH, C2, CFD, DHCR24	6.3956e-06
GOTERM_BP_FAT	GO:0009611~response to wounding	44	TF, C7, PPARD, C9, FOXA2, C3, C6, CXCL2, CRP, STAT5B, TLR7, F13B, CFP, CFHR1, PLAA, FGG, SAA2, CCL20, GSN, FGB, APOH, CFH, SERPINA3, IL1B, C2, CFD, FGF2, CEBPB, PLEK, CFB, C4B, NOX1, LYZ, CCL19, CCL4L2, STXBP3, CDO1, SOD2, CYBA, CD55, F3, F2, PEBP1, ALOX5	8.70054e-06
GOTERM_BP_FAT	GO:0006954~inflammatory response	32	C7, TF, C9, C3, C6, CXCL2, CRP, STAT5B, TLR7, CFP, CFHR1, PLAA, SAA2, CCL20, CFH, SERPINA3, IL1B, C2, CFD, CEBPB, CFB, C4B, NOX1, LYZ, CCL19, CCL4L2, CDO1, CYBA, CD55, F3, F2, ALOX5	2.27393e-05
GOTERM_BP_FAT	GO:0051604~protein maturation	19	C7, C9, CFB, C4B, C3, C6, CRP, CALR, CFHR1, CFP, CD55, F3, PSEN2, APOH, CFH, C2, CFD, MYC, DHCR24	2.14846e-05
GOTERM_BP_FAT	GO:0045087~innate immune response	20	C7, C9, CFB, C4B, C3, C6, COLEC12, TLR7, APOA4, CFP, CYBA, CD55, TUBB, FCGR1A, PGLYRP2, CFH, C2, CFD, IL1RAPL1, AKIRIN2	2.56031e-05
GOTERM_BP_FAT	GO:0016485~protein processing	18	C7, C9, CFB, C3, C4B, C6, CRP, CFHR1, CFP, CD55, F3, PSEN2, APOH, CFH, C2, CFD, MYC, DHCR24	2.6206e-05
GOTERM_BP_FAT	GO:0006957~complement activation, alternative pathway	8	CFP, C7, C9, C3, CFB, CFH, C2, CFD	4.31203e-05
GOTERM_BP_FAT	GO:0006959~humoral immune response	15	C7, C9, C3, C4B, CFB, C6, CRP, CFHR1, CFP, CD83, CD55, CFH, LTF, C2, CFD	4.18081e-05
GOTERM_BP_FAT	GO:0002253~activation of immune response	16	C7, C9, C3, C4B, CFB, C6, CRP, NFKBIA, TLR7, CFHR1, CFP, CD55, PSEN2, CFH, C2, CFD	5.90031e-05
GOTERM_BP_FAT	GO:0006955~immune response	48	IL1R2, C7, C9, C3, IFITM3, C6, CXCL2, CRP, RSAD2, IFI44L, IL7R, TLR7, APOA4, CFP, CFHR1, TUBB, CLEC4E, CCL20, SQSTM1, HAMP, PGLYRP2, FCGR1A, CFH, IL1B, LTF, IL2RG, C2, MR1, CFD, SPON2, IL1RAPL1, AKIRIN2, CEBPB, CMKLR1, C4B, CFB, CD276, CCL19, HLA-C, CCL4L2, COLEC12, STXBP3, CYBA, CD83, CD55, CD209, PSEN2, IRF8	0.000154551
GOTERM_BP_FAT	GO:0050778~positive regulation of immune response	19	C7, C9, CFB, C4B, C3, C6, STAT5B, CRP, NFKBIA, TLR7, CFHR1, CFP, CD55, HPX, PSEN2, CFH, IL1B, C2, CFD	0.000162222
GOTERM_BP_FAT	GO:0002252~immune effector process	18	C7, C9, CFB, C3, C4B, C6, CRP, RSAD2, STXBP3, IL7R, TLR7, CFHR1, CFP, CD55, TUBB, CFH, C2, CFD	0.000225347
GOTERM_BP_FAT	GO:0010033~response to organic substance	48	HSP90AB1, TF, MCL1, STAR, STAT5B, NFKBIA, TSHB, TRIM16, MMP3, MANF, CTNNB1, ACTR3, APOB, KRAS, SERPINA7, PLIN2, GSN, GPX4, VPS4B, IDH1, IL1B, DNAJC3, MYC, EIF2B3, AKIRIN2, EIF2B4, HSPA8, TXNIP, PPP2R1A, ACTC1, SOCS2, SOCS3, CFB, COLEC12, CDO1, STAT1, MMP13, JUNB, PCK1, LEP, CD83, GLUL, VCP, GNB1, PEBP1, MTOR, COL1A1, TJP2	0.000429335
GOTERM_BP_FAT	GO:0002684~positive regulation of immune system process	23	C7, C9, CFB, C4B, C3, C6, STAT5B, CRP, CD276, NFKBIA, IL7R, TLR7, CFHR1, CFP, CD83, CD55, HPX, PSEN2, CFH, IL1B, IL2RG, C2, CFD	0.00128124
GOTERM_BP_FAT	GO:0043067~regulation of programmed cell death	50	HTATIP2, PDIA3, MMP9, STAT5B, APOH, IL1B, MX1, MYC, FGF2, DHCR24, IP6K2, PPP2R1A, SOCS2, SOCS3, PIM1, PIM3, ECT2, TRIM35, F3, TIAL1, F2, PSEN2, UBB, C9, MCL1, C6, PPP3R1, NFKBIA, COL2A1, ITM2B, CALR, VDR, TUBB, KRAS, SQSTM1, BCL11B, AGT, HSPA5, HELLS, HSPA9, TXNIP, MUC2, CEBPB, TMBIM6, SAP30BP, STAT1, SOD2, HSP90B1, VCP, DAP3	0.00193728
GOTERM_BP_FAT	GO:0010941~regulation of cell death	50	HTATIP2, PDIA3, MMP9, STAT5B, APOH, IL1B, MX1, MYC, FGF2, DHCR24, IP6K2, PPP2R1A, SOCS2, SOCS3, PIM1, PIM3, ECT2, TRIM35, F3, TIAL1, F2, PSEN2, UBB, C9, MCL1, C6, PPP3R1, NFKBIA, COL2A1, ITM2B, CALR, VDR, TUBB, KRAS, SQSTM1, BCL11B, AGT, HSPA5, HELLS, HSPA9, TXNIP, MUC2, CEBPB, TMBIM6, SAP30BP, STAT1, SOD2, HSP90B1, VCP, DAP3	0.0020373
GOTERM_BP_FAT	GO:0042981~regulation of apoptosis	49	HTATIP2, PDIA3, MMP9, STAT5B, APOH, IL1B, MX1, MYC, DHCR24, IP6K2, PPP2R1A, SOCS2, SOCS3, PIM1, PIM3, ECT2, TRIM35, F3, TIAL1, F2, PSEN2, UBB, C9, MCL1, C6, PPP3R1, NFKBIA, COL2A1, ITM2B, CALR, VDR, TUBB, KRAS, SQSTM1, BCL11B, AGT, HSPA5, HELLS, HSPA9, TXNIP, MUC2, CEBPB, TMBIM6, SAP30BP, STAT1, SOD2, HSP90B1, VCP, DAP3	0.00285185
GOTERM_BP_FAT	GO:0048584~positive regulation of response to stimulus	22	C7, C9, CFB, C4B, C3, C6, STAT5B, CRP, NFKBIA, TLR7, CFHR1, CFP, CD55, NDEL1, HPX, F3, AGT, PSEN2, CFH, IL1B, C2, CFD	0.00297991
GOTERM_BP_FAT	GO:0003012~muscle system process	18	ACTC1, ACTA2, MYBPC1, MYH6, TTN, TRIM63, MYOT, CYBA, TNNT3, DES, MYOM2, SLC6A8, AGT, PSEN2, MYH11, IL1B, MYH13, SCN4A	0.00336822
GOTERM_BP_FAT	GO:0006958~complement activation, classical pathway	8	C7, CD55, C9, C3, C4B, C6, CRP, C2	0.00324339
GOTERM_BP_FAT	GO:0002455~humoral immune response mediated by circulating immunoglobulin	8	C7, CD55, C9, C3, C4B, C6, CRP, C2	0.00495895
GOTERM_BP_FAT	GO:0030003~cellular cation homeostasis	22	C7, TF, CASR, NOX1, HEXB, CCL19, HP, CALR, HPR, VDR, CD55, HSP90B1, SAA2, HAMP, HPX, GNB1, AGT, F2, ATP2A1, LTF, IL1B, CP, MYC	0.00743741
GOTERM_BP_FAT	GO:0043066~negative regulation of apoptosis	27	HTATIP2, MCL1, STAT5B, NFKBIA, COL2A1, KRAS, SQSTM1, AGT, BCL11B, APOH, IL1B, HSPA5, MYC, HELLS, DHCR24, HSPA9, CEBPB, SOCS2, SOCS3, TMBIM6, PIM1, PIM3, SOD2, HSP90B1, F3, PSEN2, UBB	0.00758937
GOTERM_BP_FAT	GO:0042592~homeostatic process	45	TF, C7, PPARD, CASR, PDIA3, MCL1, STAT5B, HEXB, PDIA6, COL2A1, HP, PDIA4, CALR, IL7R, CTNNB1, APOA4, GPX2, VDR, APOB, APOA1, SAA2, HAMP, AGT, SERPINA3, IL1B, LTF, MYC, EIF2B4, P4HB, MUC2, NOX1, CCL19, NPR1, SLC9A3R1, LDLRAP1, HPR, SOD2, PCK1, CD55, HSP90B1, G6PD, HPX, GNB1, ATP2A1, F2, CP	0.00749734
GOTERM_BP_FAT	GO:0043069~negative regulation of programmed cell death	27	HTATIP2, MCL1, STAT5B, NFKBIA, COL2A1, KRAS, SQSTM1, AGT, BCL11B, APOH, IL1B, HSPA5, MYC, HELLS, DHCR24, HSPA9, CEBPB, SOCS2, SOCS3, TMBIM6, PIM1, PIM3, SOD2, HSP90B1, F3, PSEN2, UBB	0.00892586
GOTERM_BP_FAT	GO:0060548~negative regulation of cell death	27	HTATIP2, MCL1, STAT5B, NFKBIA, COL2A1, KRAS, SQSTM1, AGT, BCL11B, APOH, IL1B, HSPA5, MYC, HELLS, DHCR24, HSPA9, CEBPB, SOCS2, SOCS3, TMBIM6, PIM1, PIM3, SOD2, HSP90B1, F3, PSEN2, UBB	0.00901622
GOTERM_BP_FAT	GO:0006936~muscle contraction	16	ACTC1, MYBPC1, ACTA2, MYH6, TTN, TRIM63, MYOT, TNNT3, DES, MYOM2, SLC6A8, AGT, PSEN2, MYH11, MYH13, SCN4A	0.0104937
GOTERM_BP_FAT	GO:0019218~regulation of steroid metabolic process	8	LEP, APOA4, APOB, APOA1, STAR, AGT, STAT5B, ATP1A1	0.0106804
GOTERM_BP_FAT	GO:0055072~iron ion homeostasis	8	TF, HAMP, HPX, LTF, HP, CP, MYC, HPR, SOD2	0.0106804
GOTERM_BP_FAT	GO:0032268~regulation of cellular protein metabolic process	32	HSP90AB1, NFKBIA, TTK, CALR, PAIP2B, ZFP36L1, APOA4, APOA1, EIF3B, WIBG, AGT, IL1B, EIF2B3, FGF2, EIF2B4, PPP2R1A, SOCS3, CDC23, SARNP, TRNAU1AP, PA2G4, G6PD, PSMD13, PSMA6, HPX, F2, PSEN2, PEBP1, DNMT1, MTOR, UBB, UBE2E1	0.0114171
GOTERM_BP_FAT	GO:0055080~cation homeostasis	23	C7, TF, CASR, NOX1, HEXB, CCL19, HP, CALR, HPR, SOD2, VDR, CD55, HSP90B1, SAA2, HAMP, HPX, GNB1, AGT, F2, ATP2A1, LTF, IL1B, CP, MYC	0.0111046
GOTERM_BP_FAT	GO:0019725~cellular homeostasis	31	TF, C7, CASR, PPARD, PDIA3, MCL1, HEXB, PDIA6, HP, PDIA4, CALR, VDR, SAA2, HAMP, AGT, IL1B, LTF, MYC, EIF2B4, P4HB, NOX1, CCL19, SLC9A3R1, HPR, SOD2, CD55, HSP90B1, HPX, GNB1, ATP2A1, F2, CP	0.0178693
GOTERM_BP_FAT	GO:0006953~acute-phase response	8	TF, CEBPB, SAA2, F2, STAT5B, CRP, SERPINA3, IL1B	0.0189096
GOTERM_BP_FAT	GO:0055066~di-, tri-valent inorganic cation homeostasis	20	TF, CASR, HEXB, CCL19, HP, CALR, HPR, SOD2, VDR, CD55, HSP90B1, SAA2, HAMP, GNB1, HPX, F2, ATP2A1, LTF, IL1B, CP, MYC	0.0188735
GOTERM_BP_FAT	GO:0010035~response to inorganic substance	18	TXNIP, CASR, STAR, TSHB, STAT1, TTN, HVCN1, SOD2, GJA3, CTNNB1, APOA4, FGG, APOB, GSN, FGB, GPX4, PEBP1, COL1A1	0.0235629
GOTERM_BP_FAT	GO:0051240~positive regulation of multicellular organismal process	20	TF, NOX1, STAT5B, CD276, ATP1A1, TRIM16, TLR7, CD83, SAA2, F3, AGT, F2, ATP2A1, PSEN2, APOH, IL1B, UBB, ALOX5, FGF2, AKIRIN2	0.0234275
GOTERM_BP_FAT	GO:0006916~anti-apoptosis	18	HTATIP2, CEBPB, SOCS2, MCL1, SOCS3, STAT5B, NFKBIA, SOD2, HSP90B1, SQSTM1, F3, IL1B, UBB, HSPA5, MYC, HELLS, HSPA9, DHCR24	0.0236905
GOTERM_BP_FAT	GO:0030005~cellular di-, tri-valent inorganic cation homeostasis	19	TF, CASR, HEXB, CCL19, HP, CALR, HPR, VDR, CD55, HSP90B1, SAA2, HAMP, GNB1, HPX, F2, ATP2A1, LTF, IL1B, CP, MYC	0.02539
GOTERM_BP_FAT	GO:0006879~cellular iron ion homeostasis	7	TF, HAMP, HPX, LTF, HP, CP, MYC, HPR	0.025553
GOTERM_BP_FAT	GO:0045597~positive regulation of cell differentiation	19	PPARD, FOXA2, STAR, SOCS3, STAT5B, CD276, TRIM16, IL7R, JUNB, CTNNB1, LEP, ACTR3, CD83, APOB, NDEL1, AGT, NPTN, IL2RG, FGF2	0.0268931
GOTERM_BP_FAT	GO:0006873~cellular ion homeostasis	26	C7, TF, CASR, PPARD, HEXB, HP, CALR, VDR, SAA2, HAMP, AGT, IL1B, LTF, MYC, EIF2B4, NOX1, CCL19, SLC9A3R1, HPR, SOD2, CD55, HSP90B1, HPX, GNB1, ATP2A1, F2, CP	0.0265195
GOTERM_BP_FAT	GO:0043434~response to peptide hormone stimulus	15	SOCS2, STAR, SOCS3, STAT5B, TRIM16, STAT1, CDO1, JUNB, PCK1, LEP, SERPINA7, COL1A1, MTOR, EIF2B3, EIF2B4	0.0262944
GOTERM_BP_FAT	GO:0048878~chemical homeostasis	32	TF, C7, CASR, PPARD, HEXB, HP, CALR, APOA4, VDR, APOB, APOA1, SAA2, HAMP, AGT, IL1B, LTF, MYC, EIF2B4, NOX1, CCL19, NPR1, SLC9A3R1, LDLRAP1, HPR, PCK1, SOD2, CD55, HSP90B1, HPX, GNB1, ATP2A1, F2, CP	0.0307933
GOTERM_BP_FAT	GO:0010876~lipid localization	15	PPARD, STAR, PSAP, PITPNA, STAT5B, HEXB, APOA4, APOB, ACE, APOA1, PLIN2, VPS4B, APOH, IL1B, SPNS1	0.030541
GOTERM_BP_FAT	GO:0055082~cellular chemical homeostasis	26	C7, TF, CASR, PPARD, HEXB, HP, CALR, VDR, SAA2, HAMP, AGT, IL1B, LTF, MYC, EIF2B4, NOX1, CCL19, SLC9A3R1, HPR, SOD2, CD55, HSP90B1, HPX, GNB1, ATP2A1, F2, CP	0.0305026
GOTERM_BP_FAT	GO:0033043~regulation of organelle organization	18	TRIOBP, PLEK, TTK, CDC23, CTNNB1, ACTR3, CDC42, PLK4, GSN, ARPC5L, BUB1, PEBP1, DNMT1, SPTBN1, IL1B, TLK1, MTOR, MYC	0.0350438
GOTERM_BP_FAT	GO:0051094~positive regulation of developmental process	21	PPARD, FOXA2, STAR, SOCS3, STAT5B, CD276, TRIM16, IL7R, JUNB, CTNNB1, LEP, ACTR3, CD83, APOB, NDEL1, F3, AGT, NPTN, IL1B, IL2RG, FGF2	0.035028
GOTERM_BP_FAT	GO:0032269~negative regulation of cellular protein metabolic process	16	HSP90AB1, PPP2R1A, CDC23, CALR, PAIP2B, APOA4, G6PD, PSMD13, PSMA6, PSEN2, DNMT1, PEBP1, UBB, EIF2B3, EIF2B4, UBE2E1	0.0367028
GOTERM_BP_FAT	GO:0050801~ion homeostasis	27	C7, TF, CASR, PPARD, HEXB, HP, CALR, VDR, SAA2, HAMP, AGT, IL1B, LTF, MYC, EIF2B4, NOX1, NPR1, CCL19, SLC9A3R1, HPR, SOD2, CD55, HSP90B1, HPX, GNB1, ATP2A1, F2, CP	0.0366938
GOTERM_BP_FAT	GO:0008203~cholesterol metabolic process	11	LEP, APOA4, APOB, PPARD, G6PD, APOA1, INSIG2, CH25H, FDPS, LDLRAP1, DHCR24	0.0366084
GOTERM_BP_FAT	GO:0009725~response to hormone stimulus	25	STAR, STAT5B, TRIM16, TSHB, CTNNB1, KRAS, SERPINA7, GPX4, IL1B, IDH1, EIF2B3, EIF2B4, TXNIP, SOCS2, SOCS3, STAT1, CDO1, MMP13, JUNB, PCK1, LEP, GNB1, PEBP1, COL1A1, MTOR	0.0380332
GOTERM_BP_FAT	GO:0019216~regulation of lipid metabolic process	12	LEP, APOA4, CDC42, APOB, APOA1, STAR, AGT, STAT5B, SERPINA3, IL1B, ATP1A1, MTOR	0.0456315
GOTERM_BP_FAT	GO:0044057~regulation of system process	22	TF, STAR, NPR1, ATP1A1, MYH6, SDC4, TPM3, LEP, APOA4, TNNT3, ACE, DES, APOA1, KRAS, AGT, ATP2A1, PSEN2, NPTN, PEBP1, IL1B, UBB, ALOX5	0.047559
GOTERM_BP_FAT	GO:0051248~negative regulation of protein metabolic process	16	HSP90AB1, PPP2R1A, CDC23, CALR, PAIP2B, APOA4, G6PD, PSMD13, PSMA6, PSEN2, DNMT1, PEBP1, UBB, EIF2B3, EIF2B4, UBE2E1	0.0483413
GOTERM_BP_FAT	GO:0044236~multicellular organismal metabolic process	7	APOA4, ACE, TNXB, MMP9, COL1A1, MMP3, MMP13	0.0490996
